# Supplementary material for: Expanding the Crosslinking Mass Spectrometry Toolbox With Vinyl Sulfone Crosslinkers
Source: Mol Cell Proteomics. 2025 Oct 21;24(12):101315. doi: 10.1016/j.mcpro.2025.101315 (PMC12682122; doi:10.1016/j.mcpro.2025.101315)
Supplement: Supplementary Tables [file mmc2.xlsx]

## Sheet: Table 1
Supporting Table 1. Open modification search results for Alkyne-BVSC crosslinked to HSA in vitro, with or without enrichment, with or without dedicated TFA cleavage
modsummary file										profile file
Modification	Mass Shift	Unenriched_NoTFA_PSMs	Unenriched_TFA_PSMs (5%, 37C, 24 hours)	Enriched_PSMs	Unenriched_NoTFA_percent_PSMs	Unenriched_TFA_percent_PSMs (5%, 37C, 24 hours)	Enriched_percent_PSMs	Note		peak_apex	peak_lower	peak_upper	PSMs	peak_signal	percent_also_in_unmodified	mapped_mass_1	mapped_mass_2	similarity	rt_shift	int_log2fc	localized_PSMs	n-term_localization_rate	AA1	AA1_enrichment_score	AA1_psm_count	AA2	AA2_enrichment_score	AA2_psm_count	AA3	AA3_enrichment_score	AA3_psm_count	Enriched_PSMs	Unenriched_NoTFA_PSMs	Unenriched_TFA_PSMs	Enriched_percent_PSMs	Unenriched_NoTFA_percent_PSMs	Unenriched_TFA_percent_PSMs	Enriched_peptides	Unenriched_NoTFA_peptides	Unenriched_TFA_peptides	Enriched_percent_also_in_unmodified	Unenriched_NoTFA_percent_also_in_unmodified	Unenriched_TFA_percent_also_in_unmodified
None	0	2582	1531	4658	12.146	11.233	20.655			0	-0.01	0.0081	8771	22.26	100			0.819	-0.3	NaN	37											4658	2582	1531	20.655	12.146	11.233	126	101	61	100	100	100
Isotopic peak error	-1.00235	609	335	294	2.865	2.458	1.303			162.053	162.047	162.063	638	0.84	87.5	Hexose		0.233	-233.6	NaN	418	24.45	G	3.1	8	N	2.9	26	R	2	24	156	341	141	0.692	1.604	1.034	26	28	18	92.31	85.71	83.33
Hexose	162.053	486	206	201	2.285	1.51	0.891			326.05	326.04	326.06	525	0.9	94.12	Unannotated mass-shift 326.0504		0.161	633.2	NaN	384	11.43	K	4	108	C	2.4	44	H	1.9	25	525	0	0	2.328	0	0	34	0	0	94.12	0	0
Unannotated mass-shift -9.0376	-9.0376	483	149	411	2.273	1.092	1.823			15.9952	15.9852	16.0052	483	1.09	100	Oxidation or Hydroxylation		0.324	-562.3	NaN	356		C	5.7	95	Y	2.8	38	H	2.6	32	298	97	88	1.321	0.456	0.646	22	18	6	100	100	100
Oxidation or Hydroxylation	15.9949	370	263	727	1.742	1.929	3.222			0.0162	0.0081	0.0262	426	0.2	96.83	Unannotated mass-shift 0.0162		0.776	348.2	NaN	22											192	183	51	0.851	0.861	0.374	37	14	12	100	85.71	100
Unannotated mass-shift 376.0142	376.014	350	126	21	1.647	0.924	0.092			-9.0376	-9.0476	-9.0276	404	0.77	100	Unannotated mass-shift -9.0376		0.387	243.8	NaN	377		C	20.2	358							131	196	77	0.581	0.922	0.565	4	8	6	100	100	100
Pyro-glu from Q/Loss of ammonia	-17.0265	348	335	152	1.637	2.457	0.674			0.9858	0.9758	0.989	374	0.66	95.83	Deamidation		0.632	-31.9	NaN	372	7.12	C	6.1	106	N	3.6	29	Q	1.8	35	97	51	226	0.43	0.24	1.658	28	16	28	96.43	100	92.86
Unannotated mass-shift -25.0316	-25.0316	334	132	139	1.571	0.967	0.616			313.113	313.103	313.123	355	1.15	100	Unannotated mass-shift 313.1134		0.039	776.4	NaN	351	89.3	T	7.6	75	K	5.7	140	Y	5.7	75	351	3	1	1.556	0.014	0.007	2	2	1	100	100	100
Unannotated mass-shift 0.0162	0.0162	328	75	205	1.543	0.549	0.908			-0.0288	-0.0388	-0.0188	353	0.34	86.32	Unannotated mass-shift -0.0288		0.484	-14	NaN	140		K	5	49							136	118	99	0.603	0.555	0.726	48	25	22	81.25	100	81.82
Unannotated mass-shift 164.9794	164.979	262	87	60	1.232	0.638	0.265	Alkyne-BVSC cysteine crosslink		31.99	31.98	32	345	0.31	94.44	dihydroxy		0.334	-763.8	NaN	249	19.71	M	30.3	96	H	2.1	18	R	1.5	11	137	107	101	0.608	0.503	0.741	14	17	5	92.86	94.12	100
First isotopic peak	1.00235	198	229	133	0.933	1.681	0.59			0.9922	0.989	1.0022	345	0.1	97.73	Deamidation		0.711	-285.8	NaN	287		N	2.8	18	T	2.3	19	C	2	26	31	72	242	0.137	0.339	1.775	14	15	15	92.86	100	100
Dehydration/Pyro-glu from E	-18.0106	190	113	154	0.894	0.829	0.683			27.9954	27.9854	28.0054	241	0.47	93.48	Formylation		0.19	116.2	NaN	203	30.42	R	6.5	38	K	6.1	87	H	2.4	17	98	105	38	0.435	0.494	0.279	16	20	10	93.75	100	80
Deamidation	0.984016	184	731	146	0.866	5.363	0.645			481.301	481.291	481.311	239	0.6	71.43	Unannotated mass-shift 481.3010		0.207	-140.8	NaN	35		E	4.3	14	P	2.4	5				238	1	0	1.055	0.005	0	13	1	0	76.92	0	0
Unannotated mass-shift -0.0288	-0.0288	182	296	227	0.855	2.171	1.006			164.979	164.969	164.988	239	0.44	95.65	Unannotated mass-shift 164.9794		0.3	552.7	NaN	225		C	3.5	37	H	3.1	24	K	2	31	40	144	55	0.177	0.677	0.404	3	14	6	66.67	100	100
Formylation	27.9949	154	129	242	0.725	0.947	1.074			-17.023	-17.033	-17.013	236	0.18	89.47	Pyro-glu from Q/Loss of ammonia		0.371	-448.9	NaN	203	19.57	N	5.4	24	C	2	19	D	1.9	23	34	63	139	0.151	0.296	1.02	11	13	14	100	100	71.43
Unannotated mass-shift 374.9542	374.954	148	2	1	0.696	0.015	0.004			-18.0108	-18.0208	-18.0008	235	0.38	97.44	Dehydration/Pyro-glu from E		0.302	-757.6	NaN	177	5.11	D	2.2	24	T	2.2	11	E	1.8	30	54	91	90	0.239	0.428	0.66	16	14	9	100	100	88.89
proline oxidation to pyroglutamic acid/Tryptophan oxidation to oxolactone/aldehyde and ketone modifications	13.9793	146	159	303	0.687	1.166	1.346			-25.0316	-25.0416	-25.0216	230	0.43	100	Unannotated mass-shift -25.0316		0.406	229.1	NaN	121		Q	8.8	57	C	7.6	43				50	140	40	0.222	0.659	0.293	2	11	3	100	100	100
Iodoacetamide derivative/Addition of Glycine/Addition of G	57.0215	133	69	71	0.625	0.506	0.313			14.9882	14.9782	14.9933	220	0.07	100	Isotopic peak error	Oxidation or Hydroxylation	0.393	-685.6	NaN	56		Y	7.9	17	C	4.6	12	Q	3	9	72	89	59	0.319	0.419	0.433	9	12	8	100	100	100
dihydroxy	31.9898	132	172	164	0.621	1.262	0.728			163.04	163.03	163.05	216	0.27	84.62	Phenethyl isothiocyanate		0.209	-165	NaN	150	9.72	P	1.9	17	N	1.9	6	C	1.9	13	1	29	186	0.004	0.136	1.365	1	9	16	0	100	81.25
Unannotated mass-shift 170.9708	170.971	127	0	15	0.598	0	0.066			13.9804	13.9704	13.9904	213	0.4	100	proline oxidation to pyroglutamic acid/Tryptophan oxidation to oxolactone/aldehyde and ketone modifications		0.398	-546.2	NaN	108		Y	15.6	63							99	77	37	0.439	0.362	0.271	10	13	4	100	100	100
DTT adduct of cysteine	151.997	105	27	50	0.494	0.198	0.222			376.014	376.004	376.024	205	0.15	100	Unannotated mass-shift 376.0142		0.204	68.7	NaN	197		H	4	27	D	2.3	27	K	2.3	31	14	139	52	0.062	0.654	0.382	1	6	2	100	100	100
quinone	29.9742	99	57	191	0.465	0.418	0.847			308.039	308.029	308.049	190	0.53	75	Unannotated mass-shift 308.0394		0.108	1213.2	NaN	140	45.79	K	4.9	48	T	3.5	14	Q	1.7	12	190	0	0	0.843	0	0	20	0	0	75	0	0
carboxyethyl/Dihydroxy methylglyoxal adduct/Ethoxyformylation	72.0211	99	29	66	0.465	0.212	0.293			29.9754	29.9654	29.9832	162	0.38	89.47	quinone		0.328	-350.1	NaN	136	6.17	Y	14.1	72	Q	1.6	12				113	21	28	0.501	0.099	0.205	7	6	6	100	100	66.67
Unannotated mass-shift -59.0362	-59.0362	98	37	49	0.46	0.271	0.217			295.058	295.048	295.068	150	0.15	100	Unannotated mass-shift 295.0580		0.142	559.3	NaN	134		K	5.2	48	H	3	14	C	2.8	18	149	0	1	0.661	0	0.007	15	0	1	100	0	100
Acetylation	42.0106	92	89	27	0.433	0.653	0.12			16.9782	16.9682	16.9882	143	0.24	95.45	Third isotopic peak	proline oxidation to pyroglutamic acid/Tryptophan oxidation to oxolactone/aldehyde and ketone modifications	0.445	-106	NaN	101	11.89	M	10.3	13	N	2.3	5	C	2	9	36	7	100	0.16	0.033	0.734	9	5	8	88.89	100	100
Unannotated mass-shift -75.0132	-75.0132	90	33	114	0.423	0.243	0.506			72.0212	72.0132	72.0298	141	0.21	92.86	carboxyethyl/Dihydroxy methylglyoxal adduct/Ethoxyformylation		0.275	-177.3	NaN	115	12.77	E	4.9	54	K	2.6	21				64	58	19	0.284	0.273	0.139	6	12	10	100	91.67	90
Phenethyl isothiocyanate	163.046	89	342	18	0.418	2.509	0.079			57.0224	57.0124	57.0324	139	0.13	96.3	Iodoacetamide derivative/Addition of Glycine/Addition of G		0.276	-732.8	NaN	101	40.29	H	3	11	A	1.6	16				61	56	22	0.27	0.263	0.161	9	11	7	100	90.91	100
Condensation product of 3-deoxyglucosone/S-(2-dimethylsuccinyl) cysteine	144.042	89	50	76	0.419	0.367	0.337			1.9702	1.9602	1.9802	134	0.19	86.36	Second isotopic peak	Unannotated mass-shift -0.0288	0.559	175.5	NaN	122		N	4.4	12	C	3.3	19	Q	1.6	10	8	3	123	0.035	0.014	0.902	6	2	14	83.33	100	85.71
Unannotated mass-shift -118.0718	-118.072	85	64	24	0.4	0.47	0.106			279.06	279.05	279.07	133	0.13	94.74	Unannotated mass-shift 279.0598		0.109	724.2	NaN	132		K	8.9	82	H	2.4	11	T	1.6	6	130	3	0	0.576	0.014	0	18	1	0	94.44	100	0
Carbamylation	43.0058	83	110	20	0.39	0.807	0.088			-131.225	-131.235	-131.215	129	0.31	80	Unannotated mass-shift -131.2246		0.179	2.2	NaN	114		N	3	8	T	2.4	8	V	2.1	23	123	4	2	0.545	0.019	0.015	3	1	1	66.67	100	100
Unannotated mass-shift 172.0894	172.089	77	67	42	0.363	0.492	0.186			-26.0366	-26.0466	-26.0285	128	0.09	100	Isotopic peak error	Unannotated mass-shift -25.0316	0.384	317.1	NaN	43		C	12.2	25	Q	4.5	10				3	118	7	0.013	0.555	0.051	1	4	2	100	100	100
2-ammonio-6-[4-(hydroxymethyl)-3-oxidopyridinium-1-yl]- hexanoate	108.021	72	33	33	0.338	0.241	0.146			43.006	42.996	43.016	126	0.1	84.85	Carbamylation		0.223	-84.2	NaN	107	30.16	K	4.2	31	H	2.4	9	R	2.1	6	8	71	47	0.035	0.334	0.345	5	16	12	60	93.75	83.33
Acetone chemical artifact	98.0732	68	22	64	0.319	0.16	0.283			344.22	344.214	344.23	122	0.48	75	Unannotated mass-shift 344.2198		0.132	500.9	NaN	94	77.05	R	15	40	H	12.4	40				105	16	1	0.466	0.075	0.007	2	1	1	100	100	0
Deletion of G	-57.0215	66	12	4	0.311	0.087	0.018			71.002	70.992	71.0074	119	0.2	88.89	Unannotated mass-shift 71.0020		0.391	-433.6	NaN	61		Y	19	44	F	1.7	6				86	24	9	0.381	0.113	0.066	8	8	2	75	100	100
Unannotated mass-shift 403.2292	403.229	64	45	1	0.301	0.33	0.004			47.9854	47.9754	47.9954	117	0.33	100	cysteine oxidation to cysteic acid		0.271	-296.2	NaN	89	15.38	Y	13.8	46	H	2	6				99	11	7	0.439	0.052	0.051	8	6	2	100	100	100
Unannotated mass-shift 278.0282	278.028	63	36	15	0.296	0.264	0.067	Alkyne-BVSC uncleaved crosslink		42.0114	42.0014	42.0214	116	0.16	93.75	Acetylation		0.176	52.5	NaN	73		K	8.4	43							7	65	44	0.031	0.306	0.323	6	15	11	83.33	100	90.91
nitrosylation	28.9902	61	30	20	0.287	0.22	0.089			328.208	328.198	328.218	115	0.43	100	Unannotated mass-shift 328.2082		0.152	128.1	NaN	12											115	0	0	0.51	0	0	2	0	0	100	0	0
Second isotopic peak	2.0047	59	202	98	0.279	1.481	0.434			278.028	278.018	278.038	114	0.31	100	Unannotated mass-shift 278.0282		0.335	155.2	NaN	98		C	3	14	H	2.7	9	F	1.7	10	15	63	36	0.067	0.296	0.264	2	2	1	100	100	100
Replacement of 2 protons by calcium	37.9469	59	35	53	0.278	0.257	0.235			-27.0468	-27.0568	-27.0368	112	0.19	100	Unannotated mass-shift -9.0376	Dehydration/Pyro-glu from E	0.325	-122.3	NaN	59		C	8.7	24	Q	2.8	9				29	65	18	0.129	0.306	0.132	2	2	2	100	100	100
Unannotated mass-shift 295.0580	295.058	54	6	149	0.254	0.044	0.661			144.042	144.032	144.052	112	0.11	85.19	Condensation product of 3-deoxyglucosone/S-(2-dimethylsuccinyl) cysteine		0.209	-398.8	NaN	66	20.54	H	3.3	8	K	2.5	12				34	34	44	0.151	0.16	0.323	6	10	11	83.33	100	72.73
Unannotated mass-shift 239.0292	239.029	53	7	86	0.249	0.052	0.382			-75.0132	-75.0232	-75.0032	111	0.39	100	Unannotated mass-shift -75.0132		0.348	-310.5	NaN	85		C	10.5	42	Q	5.3	24				64	42	5	0.284	0.198	0.037	2	5	3	100	100	100
In Bachi as Formylaspargine (typo?)	4.97893	52	9	58	0.244	0.066	0.258			403.229	403.219	403.239	110	0.04	100	Unannotated mass-shift 403.2292		0.463	-180.2	NaN	5											1	64	45	0.004	0.301	0.33	1	4	1	100	100	100
Unannotated mass-shift 71.0020	71.002	49	47	140	0.231	0.345	0.621			-11.0478	-11.0578	-11.0378	108	0.2	100	Unannotated mass-shift -25.0316	proline oxidation to pyroglutamic acid/Tryptophan oxidation to oxolactone/aldehyde and ketone modifications	0.389	251.8	NaN	78		C	13.4	49	Q	5.4	22				75	28	5	0.333	0.132	0.037	2	5	2	100	100	100
Unannotated mass-shift 242.1648	242.165	49	109	26	0.232	0.8	0.115			23.9584	23.9484	23.9684	105	0.25	91.67	Replacement of 3 protons by aluminium		0.209	-338.3	NaN	90		Y	3.4	12	D	2.6	14	E	2	17	71	9	25	0.315	0.042	0.183	15	5	4	86.67	100	100
Sodium adduct	21.9819	49	54	2	0.23	0.395	0.008			342.047	342.037	342.057	104	0.13	100	Oxidation or Hydroxylation	Unannotated mass-shift 326.0504	0.094	613.2	NaN	62		H	4.8	10	K	4	17	E	2.1	13	104	0	0	0.461	0	0	9	0	0	100	0	0
Iodoacetic acid derivative	58.0055	45	34	19	0.211	0.249	0.084			14.0158	14.0058	14.0258	99	0.28	100	Methylation		0.356	-182.5	NaN	82		E	8.8	69							86	13	0	0.381	0.061	0	8	7	0	100	100	0
Native iodoacetyl Tandem Mass Tag¬Æ	324.216	44	20	37	0.208	0.147	0.164			-10.0424	-10.0524	-10.0324	97	0.1	100	Isotopic peak error	Unannotated mass-shift -9.0376	0.31	81.6	NaN	41		C	11.1	21	Q	6	13				22	68	7	0.098	0.32	0.051	1	5	4	100	100	100
Unannotated mass-shift 25.9792	25.9792	44	9	46	0.206	0.066	0.204			392.009	391.999	392.019	95	0.14	100	Oxidation or Hydroxylation	Unannotated mass-shift 376.0142	0.33	-296.4	NaN	58		C	3.5	9	H	2.7	5	Q	1.7	5	3	52	40	0.013	0.245	0.293	1	3	1	100	100	100
Unannotated mass-shift 88.9854	88.9854	44	47	6	0.207	0.345	0.026			-1.004	-1.0071	-0.994	95	0.12	100	Isotopic peak error		0.782	-228.6	NaN	3											11	67	17	0.049	0.315	0.125	6	11	7	100	100	100
Unannotated mass-shift 182.9890	182.989	43	48	60	0.202	0.352	0.266			162.042	162.032	162.047	94	0.11	93.75	Isotopic peak error	Phenethyl isothiocyanate	0.277	-321.1	NaN	54		K	1.8	7							0	32	62	0	0.151	0.455	0	7	9	0	100	88.89
6-N-biotinylaminohexyl isopropyl phosphate	447.196	43	26	6	0.203	0.191	0.027			-16.0314	-16.0414	-16.0277	91	0.07	86.67	First isotopic peak	Pyro-glu from Q/Loss of ammonia	0.372	-240.8	NaN	80	29.67	P	3	15	N	2.9	5	R	2.5	6	23	20	48	0.102	0.094	0.352	2	3	10	100	100	80
Deamidation followed by a methylation	14.9997	38	15	50	0.179	0.11	0.222			276.132	276.122	276.142	90	0.28	75	Unannotated mass-shift 276.1316		0.133	-3.8	NaN	87		C	6.8	28	D	4.3	22	K	4	25	86	3	1	0.381	0.014	0.007	1	2	1	0	100	100
N-pyruvic acid 2-iminyl	70.0055	37	11	12	0.174	0.08	0.053			336.081	336.071	336.091	90	0.26	20	Unannotated mass-shift 336.0814		NaN	-231.3	NaN	83	57.78	I	10	18	K	5.3	31	Q	5	22	86	3	1	0.381	0.014	0.007	3	1	1	0	0	100
Unannotated mass-shift 419.2204	419.22	35	36	1	0.165	0.264	0.004			374.954	374.944	374.959	89	0.19	100	Unannotated mass-shift 374.9542		0.192	345.9	NaN	1											0	87	2	0	0.409	0.015	0	2	1	0	100	100
Ammonium-quenched monolink of DSS/BS3 crosslinker	155.095	35	9	2	0.165	0.066	0.009			108.022	108.012	108.031	89	0.17	92	2-ammonio-6-[4-(hydroxymethyl)-3-oxidopyridinium-1-yl]- hexanoate		0.243	169	NaN	50	22.47	R	10.3	15	K	2.5	9	P	1.8	5	33	37	19	0.146	0.174	0.139	5	13	7	100	100	71.43
Unannotated mass-shift 301.1370	301.137	33	33	22	0.156	0.242	0.097			222.002	221.992	222.012	87	0.17	92.86	Unannotated mass-shift 239.0292	Pyro-glu from Q/Loss of ammonia	0.127	419.4	NaN	82	11.49	K	6.3	36	C	2.6	10	H	2.2	6	43	39	5	0.191	0.183	0.037	7	6	1	85.71	100	100
Unannotated mass-shift -129.0782	-129.078	33	1	13	0.155	0.007	0.057			-57.8334	-57.8434	-57.8234	83	0.1	50	Unannotated mass-shift -57.8334		0.006	295.5	NaN	23											82	1	0	0.364	0.005	0	1	1	0	0	100	0
Unannotated mass-shift 487.2780	487.278	33	7	1	0.155	0.051	0.004			151.996	151.986	152.006	78	0.13	100	DTT adduct of cysteine		0.337	-461.6	NaN	70	6.41	C	11.8	39							36	28	14	0.16	0.132	0.103	8	7	5	100	100	100
Replacement of 2 protons by nickel	55.9197	32	46	98	0.151	0.337	0.435			-0.0506	-0.0606	-0.0406	78	0.05	78.79	Unannotated mass-shift -0.0288	Unannotated mass-shift -0.0288	0.468	189	NaN	17	7.79										25	26	27	0.111	0.122	0.198	15	8	10	73.33	100	70
Unannotated mass-shift 155.0710	155.071	31	12	44	0.146	0.088	0.195			161.045	161.035	161.055	77	0.03	100	Isotopic peak error	Hexose	0.226	-202.7	NaN	17											5	56	16	0.022	0.263	0.117	4	9	6	100	100	100
alpha-amino adipic acid	14.9633	31	39	10	0.146	0.286	0.044			472.065	472.055	472.068	75	0.16	100	Unannotated mass-shift 472.0650		0.247	-247	NaN	67		C	9.9	31	Q	3.4	12				53	10	12	0.235	0.047	0.088	3	1	1	100	100	100
Unannotated mass-shift 276.1316	276.132	30	26	102	0.14	0.19	0.452			14.9984	14.9933	15.0021	75	0.08	100	Deamidation followed by a methylation		0.388	-404.4	NaN	38		C	14.8	26	Q	4.1	8				43	26	6	0.191	0.122	0.044	4	8	5	100	100	100
Unannotated mass-shift 284.1860	284.186	30	49	13	0.141	0.36	0.057			-19.0874	-19.0974	-19.0774	74	0.13	100	Unannotated mass-shift -19.0874		0.225	-1502.6	NaN	67	6.76	F	1.8	7	V	1.7	11	E	1.7	11	63	8	3	0.279	0.038	0.022	3	1	1	100	100	100
Unannotated mass-shift 472.0650	472.065	29	19	58	0.136	0.139	0.257			6.9412	6.9312	6.9497	68	0.19	80	Unannotated mass-shift 6.9412		0.398	544.9	NaN	60		C	18.6	53							49	10	9	0.217	0.047	0.066	4	4	2	50	100	100
HexNAc2	406.159	29	17	0	0.136	0.125	0			182.989	182.979	182.999	67	0.2	85.71	Unannotated mass-shift 182.9890		0.323	-168.1	NaN	60		H	4	8	C	3.8	11	K	2.4	10	0	39	28	0	0.183	0.205	0	5	2	0	100	50
Methylation	14.0157	26	12	107	0.122	0.088	0.474			433.037	433.027	433.047	67	0.09	94.74	Unannotated mass-shift 376.0142	Iodoacetamide derivative/Addition of Glycine/Addition of G	0.196	188.5	NaN	57	10.45	K	6.5	26							3	54	10	0.013	0.254	0.073	2	12	5	100	100	80
Unannotated mass-shift -91.0092	-91.0092	26	16	44	0.122	0.117	0.194			170.971	170.961	170.981	67	0.06	100	Unannotated mass-shift 170.9708		0.01	-176	NaN	0											0	67	0	0	0.315	0	0	1	0	0	100	0
Unannotated mass-shift 392.9944	392.994	26	18	0	0.123	0.132	0			-16.024	-16.0277	-16.014	67	0.06	94.12	First isotopic peak	Pyro-glu from Q/Loss of ammonia	0.392	-800.9	NaN	54		Q	2	6	E	1.9	10				7	19	41	0.031	0.089	0.301	2	8	7	100	87.5	100
Unannotated mass-shift 6.9412	6.9412	25	63	54	0.118	0.462	0.239			164.997	164.988	165.005	66	0.08	100	Unannotated mass-shift 164.9794	Unannotated mass-shift 0.0162	0.262	256	NaN	58		C	4.3	12	K	1.8	7	D	1.7	6	0	56	10	0	0.263	0.073	0	4	5	0	100	100
O-Dimethylphosphorylation/O-Ethylphosphorylation	107.998	25	35	61	0.117	0.257	0.27			30.98	30.97	30.99	66	0.07	100	Isotopic peak error	dihydroxy	0.332	-589.8	NaN	30		Y	7	8	Q	4.8	8				25	18	23	0.111	0.085	0.169	5	5	5	100	100	100
Unannotated mass-shift 481.1914	481.191	25	14	25	0.117	0.102	0.111			172.089	172.079	172.099	64	0.08	75	Unannotated mass-shift 172.0894		0.1	-769.6	NaN	54	81.25	M	23.7	16	S	3	7	C	2.8	7	13	21	30	0.058	0.099	0.22	3	3	2	66.67	66.67	100
Unannotated mass-shift 267.1330	267.133	24	7	48	0.112	0.051	0.213			37.9456	37.9356	37.9556	64	0.07	90	Replacement of 2 protons by calcium		0.142	-842.6	NaN	46		M	12.8	8	Q	3.4	8				0	38	26	0	0.179	0.191	0	12	8	0	91.67	87.5
Unannotated mass-shift 489.0630	489.063	24	18	20	0.113	0.132	0.089			15.9734	15.9634	15.9834	64	0.04	100	thiocarboxylic acid		0.422	-612	NaN	18											4	7	53	0.018	0.033	0.389	4	2	7	100	100	100
Unannotated mass-shift 308.0394	308.039	23	1	265	0.107	0.007	1.176			98.0756	98.0656	98.0856	63	0.11	100	Acetone chemical artifact		0.201	-151	NaN	39	23.81	F	2.1	5	K	2	5	E	1.6	6	7	40	16	0.031	0.188	0.117	3	16	6	100	100	100
Unannotated mass-shift -55.9886	-55.9886	23	0	30	0.108	0	0.133			-32.995	-33.005	-32.985	62	0.07	100	pyruvic acid from N-term cys		0.442	-347.1	NaN	53		C	12	30	Q	4.9	14				27	16	19	0.12	0.075	0.139	2	4	4	100	100	100
glycosyl-L-hydroxyproline	148.037	22	21	1	0.103	0.154	0.004			482.15	482.146	482.16	61	0.19	75	Unannotated mass-shift 482.1504		0.263	-134.4	NaN	0											60	1	0	0.266	0.005	0	3	1	0	66.67	100	0
cysteine oxidation to cysteic acid	47.9847	20	11	124	0.095	0.08	0.549			-1.0102	-1.0202	-1.0071	61	0.05	100	Isotopic peak error		0.704	-138.9	NaN	5											14	24	23	0.062	0.113	0.169	5	6	7	100	100	100
thiocarboxylic acid	15.9772	20	62	30	0.094	0.455	0.133			4.9796	4.9696	4.9896	60	0.13	100	In Bachi as Formylaspargine (typo?)		0.336	69.3	NaN	52	60	R	9.8	15	H	9.1	16				39	16	5	0.173	0.075	0.037	5	5	4	100	100	100
Tyrosine oxidation to 2-aminotyrosine/Conversion of carboxylic acid to hydroxamic acid	15.0109	20	9	18	0.094	0.066	0.08			409.237	409.227	409.247	60	0.06	100	Unannotated mass-shift 409.2370		0.328	-6.5	NaN	41	60	C	3.5	7	E	3.1	12				51	9	0	0.226	0.042	0	1	1	0	100	100	0
Unannotated mass-shift 344.2198	344.22	19	1	122	0.089	0.007	0.541			153.948	153.938	153.958	60	0.05	100	Pyro-glu from Q/Loss of ammonia	Unannotated mass-shift 170.9708	0.008	-71.1	NaN	60	50	I	4.3	6	Y	4.1	9	Q	2.9	9	1	59	0	0.004	0.278	0	1	1	0	100	100	0
Unannotated mass-shift 155.1174	155.117	19	7	63	0.089	0.051	0.28			14.9674	14.9574	14.9774	60	0.04	95	alpha-amino adipic acid		0.324	-444	NaN	24		K	4.6	8							10	24	26	0.044	0.113	0.191	6	7	7	100	100	85.71
Addition of arginine due to transpeptidation/Addition of R	156.101	19	37	17	0.09	0.271	0.076			239.029	239.019	239.039	59	0.18	90	Unannotated mass-shift 239.0292		0.214	-130.9	NaN	51	27.12	K	8.3	30							43	14	2	0.191	0.066	0.015	11	8	1	90.91	87.5	100
Unannotated mass-shift 313.1404	313.14	19	13	5	0.089	0.095	0.022			439.094	439.084	439.104	59	0.08	50	Unannotated mass-shift 295.0580	Condensation product of 3-deoxyglucosone/S-(2-dimethylsuccinyl) cysteine	0.021	112.7	NaN	15											0	54	5	0	0.254	0.037	0	1	1	0	100	0
MDA adduct +54/Methylglyoxal-derived hydroimidazolone/Alkene fragment of DSSO crosslinker	54.0106	19	3	13	0.089	0.022	0.058			325.064	325.054	325.074	59	0.03	100	Unannotated mass-shift -9.0376	Unannotated mass-shift 334.1006	0.135	476.6	NaN	47		K	4.1	13	C	3.8	8	H	3.3	5	59	0	0	0.262	0	0	7	0	0	100	0	0
Unannotated mass-shift 291.8738	291.874	19	3	8	0.089	0.022	0.035			142.038	142.028	142.048	58	0.15	80	Beta elimination of modified S or T followed by Michael addition of labelled DTT		0.098	1691.5	NaN	10											56	2	0	0.248	0.009	0	4	1	0	75	100	0
Unannotated mass-shift 78.0626	78.0626	18	9	54	0.084	0.066	0.24			166.936	166.926	166.946	58	0.07	66.67	Unannotated mass-shift 166.9356		0.398	848.1	NaN	56	96.55	H	3.3	6	S	2.8	6	P	1.9	6	57	1	0	0.253	0.005	0	2	1	0	50	100	0
Addition of lysine due to transpeptidation/Addition of K	128.095	18	0	23	0.085	0	0.102			38.9324	38.9224	38.9424	57	0.16	87.5	dihydroxy	Unannotated mass-shift 6.9412	0.125	-605.7	NaN	43		D	2.4	6	E	1.8	7				2	7	48	0.009	0.033	0.352	2	2	4	50	100	100
Unannotated mass-shift 162.0916	162.092	18	9	13	0.085	0.066	0.058			-91.0092	-91.0192	-90.9992	56	0.12	90.91	Unannotated mass-shift -91.0092		0.413	-192.1	NaN	55		C	18.7	48							33	16	7	0.146	0.075	0.051	3	5	3	66.67	100	100
Unannotated mass-shift 84.0588	84.0588	18	4	4	0.085	0.029	0.018			92.9692	92.9592	92.9792	56	0.06	100	DTT adduct of cysteine	Unannotated mass-shift -59.0362	0.404	-456.8	NaN	55	94.64	C	3.6	9	E	2.5	13	K	2.3	9	0	46	10	0	0.216	0.073	0	1	1	0	100	100
Unannotated mass-shift 326.0504	326.05	17	5	677	0.08	0.037	3.002			4.9448	4.9348	4.9548	55	0.1	100	Unannotated mass-shift -9.0376	proline oxidation to pyroglutamic acid/Tryptophan oxidation to oxolactone/aldehyde and ketone modifications	0.39	109.5	NaN	33		C	7	11	Q	5.4	10				36	13	6	0.16	0.061	0.044	1	2	4	100	100	100
Unannotated mass-shift 336.0814	336.081	17	2	125	0.08	0.014	0.554			1.9916	1.9816	1.9983	55	0.09	100	First isotopic peak	Deamidation	0.585	68.8	NaN	49		N	5.1	6	E	1.8	9				1	10	44	0.004	0.047	0.323	1	4	9	100	100	100
Unannotated mass-shift 0.0632	0.0632	17	24	50	0.08	0.176	0.222			11.964	11.954	11.974	54	0.18	100	quinone	Dehydration/Pyro-glu from E	0.345	119.5	NaN	46	74.07	R	7.6	10	Y	6.6	11	H	6.4	10	44	10	0	0.195	0.047	0	3	3	0	100	100	0
pyruvic acid from N-term cys	-33.0037	17	19	39	0.08	0.139	0.173			-103.009	-103.019	-102.999	53	0.21	100	Deletion of C		0.34	-305	NaN	52		C	14.2	35							39	13	1	0.173	0.061	0.007	2	3	1	100	100	100
Cleaved and reduced DTBP crosslinker	87.0143	17	6	5	0.08	0.044	0.022			153.013	153.003	153.023	53	0.07	85.71	Hexose	Unannotated mass-shift -9.0376	0.238	67.5	NaN	29		C	7.6	10	Q	7.2	11				2	38	13	0.009	0.179	0.095	1	4	2	100	75	100
Unannotated mass-shift 224.1404	224.14	17	4	1	0.08	0.029	0.004			155.071	155.061	155.079	52	0.13	100	Unannotated mass-shift 155.0710		0.31	-180.9	NaN	43	65.38	H	24.1	36							42	10	0	0.186	0.047	0	5	2	0	100	100	0
Unannotated mass-shift 244.9636	244.964	17	1	2	0.08	0.007	0.009			21.9792	21.9692	21.9892	52	0.04	93.33	Sodium adduct		0.147	-954.2	NaN	37		Q	2.7	5	E	2	7				1	29	22	0.004	0.136	0.161	1	8	6	0	100	100
Unannotated mass-shift 328.2082	328.208	16	5	195	0.076	0.037	0.864			119.01	119	119.02	51	0.11	100	Cysteinylation		0.395	-553.7	NaN	44		Q	9.7	23	C	7.5	15				28	15	8	0.124	0.071	0.059	1	2	1	100	100	100
amidination of lysines or N-terminal amines with methyl acetimidate	41.0265	16	14	35	0.075	0.103	0.155			405.14	405.134	405.15	51	0.06	100	Unannotated mass-shift -9.0376	Bodipy modifications onto cysteine	0.195	807	NaN	42	80.39	T	4.7	5	K	3.9	11	Q	2.4	5	49	2	0	0.217	0.009	0	1	2	0	100	100	0
Unannotated mass-shift 49.0196	49.0196	16	1	10	0.075	0.007	0.044			29.0022	28.995	29.0122	50	0.08	100	First isotopic peak	Formylation	0.108	857.1	NaN	44		K	3.5	11							43	4	3	0.191	0.019	0.022	3	2	1	100	100	100
Unannotated mass-shift -19.0874	-19.0874	15	15	139	0.071	0.109	0.615			301.137	301.127	301.147	50	0.05	100	Unannotated mass-shift 301.1370		0.085	-1037.5	NaN	37											0	32	18	0	0.151	0.132	0	2	1	0	100	100
Cysteinylation	119.004	15	8	51	0.071	0.059	0.226			450.128	450.118	450.138	50	0.04	100	Unannotated mass-shift 182.9890	Unannotated mass-shift 267.1330	0.094	-61.8	NaN	15	26	K	6	6							48	2	0	0.213	0.009	0	5	2	0	100	100	0
Unannotated mass-shift 12.1414	12.1414	15	5	0	0.071	0.037	0			311.05	311.04	311.06	49	0.1	100	Third isotopic peak	Unannotated mass-shift 308.0394	0.124	491.5	NaN	46		K	5.6	18	H	4	6				49	0	0	0.217	0	0	6	0	0	100	0	0
Unannotated mass-shift 421.1588	421.159	14	5	82	0.066	0.036	0.364			71.961	71.951	71.971	49	0.04	100	Pyro-glu from Q/Loss of ammonia	Unannotated mass-shift 88.9854	0.036	-75.4	NaN	5	6.12										1	17	31	0.004	0.08	0.227	1	3	1	100	100	100
Replacement of 3 protons by aluminium	23.9581	13	61	102	0.061	0.447	0.452			58.008	58.0043	58.018	48	0.12	92	Iodoacetic acid derivative		0.166	-132.9	NaN	34	18.75	K	5.9	14							3	26	19	0.013	0.122	0.139	3	10	12	66.67	100	91.67
Deletion of C	-103.009	13	1	49	0.061	0.007	0.217			164.025	164.015	164.031	48	0.08	81.82	Deamidation	Phenethyl isothiocyanate	0.203	174.5	NaN	27											0	1	47	0	0.005	0.345	0	1	10	0	100	80
Unannotated mass-shift 390.2924	390.292	13	0	39	0.061	0	0.173			407.142	407.132	407.152	47	0.14	100	Unannotated mass-shift -75.0132	Unannotated mass-shift 482.1504	0.071	290.9	NaN	42	85.11	R	7.4	9	H	5	7	D	2.6	7	35	0	12	0.155	0	0.088	2	0	2	100	0	100
Unannotated mass-shift 247.8854	247.885	13	9	18	0.061	0.066	0.08			-43.0428	-43.0528	-43.0328	47	0.08	100	Oxidation or Hydroxylation	Unannotated mass-shift -59.0362	0.275	-475.5	NaN	31		C	9.6	14	Q	3.8	6				18	28	1	0.08	0.132	0.007	2	2	1	100	100	100
Unannotated mass-shift 31.9440	31.944	13	9	1	0.061	0.066	0.004			447.193	447.183	447.203	47	0.06	100	6-N-biotinylaminohexyl isopropyl phosphate		0.105	-1582.6	NaN	1											2	30	15	0.009	0.141	0.11	1	1	1	100	100	100
S-(2-monomethylsuccinyl) cysteine	130.027	13	0	1	0.061	0	0.004			0.0452	0.0352	0.0501	47	0.03	84.62	Unannotated mass-shift -0.0288	Unannotated mass-shift 0.0802	0.553	-236.7	NaN	4	8.51										30	6	11	0.133	0.028	0.081	16	5	5	87.5	80	80
Unannotated mass-shift 312.2322	312.232	13	0	0	0.061	0	0			406.158	406.148	406.168	46	0.08	75	HexNAc2		0.374	870.2	NaN	44	91.3	C	4.2	9	E	2.4	10	K	1.8	6	0	29	17	0	0.136	0.125	0	1	3	0	100	66.67
Unannotated mass-shift 313.1134	313.113	12	11	367	0.056	0.08	1.627			6.9582	6.9497	6.9617	46	0.06	100	Oxidation or Hydroxylation	Unannotated mass-shift -9.0376	0.385	144.9	NaN	35		C	15.9	26							19	25	2	0.084	0.118	0.015	1	1	1	100	100	100
Unannotated mass-shift 24.9026	24.9026	12	16	10	0.056	0.117	0.044			155.088	155.079	155.098	46	0.03	83.33	Ammonium-quenched monolink of DSS/BS3 crosslinker		0.035	-514.2	NaN	10	19.57										2	35	9	0.009	0.165	0.066	2	2	2	100	100	50
Third isotopic peak	3.00705	11	106	113	0.051	0.778	0.501			55.9168	55.9068	55.9268	45	0.05	94.74	Replacement of 2 protons by nickel		0.381	-399.5	NaN	39		M	19.5	10							25	7	13	0.111	0.033	0.095	11	4	4	90.91	100	100
Removal of initiator methionine from protein N-terminus, then acetylation of the new N-terminus	-89.0299	11	6	23	0.052	0.044	0.102			286.018	286.008	286.028	44	0.15	85.71	Unannotated mass-shift 286.0184		0.161	1125.4	NaN	37		K	6.7	17	H	4.1	5	E	1.5	5	43	0	1	0.191	0	0.007	6	0	1	100	0	0
Unannotated mass-shift 145.2390	145.239	11	2	12	0.052	0.015	0.053			209.019	209.009	209.029	44	0.12	100	Carbamidomethylated DTT modification of cysteine		0.308	-786.8	NaN	33	6.82	C	16.1	25							37	6	1	0.164	0.028	0.007	2	5	1	100	100	100
SUMOylation leaving GlnThrGlyGly	343.149	11	9	0	0.052	0.066	0			-118.072	-118.082	-118.069	44	0.1	100	Unannotated mass-shift -118.0718		0.405	-87.8	NaN	41	93.18	C	4.3	8	E	2.5	10	K	2.2	6	3	24	17	0.013	0.113	0.125	2	1	1	100	100	100
Unannotated mass-shift 451.8572	451.857	11	0	0	0.052	0	0			124.963	124.953	124.973	44	0.1	66.67	Unannotated mass-shift -19.0874	Condensation product of 3-deoxyglucosone/S-(2-dimethylsuccinyl) cysteine	0.391	896.8	NaN	40	88.64	L	1.8	9							42	1	1	0.186	0.005	0.007	1	1	1	100	100	0
aminotyrosine with sulfation	94.9677	10	30	44	0.047	0.221	0.196			78.0626	78.0526	78.0726	44	0.09	50	Unannotated mass-shift 78.0626		NaN	47.5	NaN	1											44	0	0	0.195	0	0	2	0	0	50	0	0
Replacement of 2 protons by iron	53.9193	10	8	24	0.047	0.059	0.107			327.202	327.192	327.212	44	0.07	100	Isotopic peak error	Unannotated mass-shift 328.2082	0.165	209.3	NaN	7		G	138.4	6							40	4	0	0.177	0.019	0	3	2	0	100	100	0
S-(2-succinyl) cysteine	116.011	10	3	2	0.047	0.022	0.009			251.519	251.509	251.529	43	0.14	100	Unannotated mass-shift 251.5188		0.01	2129.5	NaN	1											43	0	0	0.191	0	0	1	0	0	100	0	0
Unannotated mass-shift 409.2370	409.237	9	2	59	0.042	0.015	0.261			-59.0362	-59.0425	-59.0262	43	0.1	100	Unannotated mass-shift -59.0362		0.396	-538.5	NaN	34		C	5	8	Q	4.9	9				28	12	3	0.124	0.056	0.022	1	3	2	100	100	100
Unannotated mass-shift 444.2622	444.262	9	8	0	0.042	0.059	0			323.121	323.111	323.131	42	0.1	78.57	Unannotated mass-shift 323.1214		0.197	-133.8	NaN	36	21.43	K	6	15							35	1	6	0.155	0.005	0.044	10	1	3	80	0	100
Carboxylation	43.9898	8	40	14	0.038	0.293	0.062			98.0004	97.9904	98.0104	42	0.08	100	carboxyethyl/Dihydroxy methylglyoxal adduct/Ethoxyformylation	Unannotated mass-shift 25.9792	0.075	240.3	NaN	27		K	10.7	20							2	39	1	0.009	0.183	0.007	1	9	1	100	100	100
derivatization by N-term modification using 3-Sulfobenzoic succinimidyl ester	183.983	8	7	22	0.038	0.051	0.097			352.218	352.208	352.228	42	0.06	57.14	Formylation	Native iodoacetyl Tandem Mass Tag¬Æ	0.275	67.4	NaN	29	54.76	C	5.3	7	E	3.5	10				36	4	2	0.16	0.019	0.015	3	3	1	66.67	66.67	0
methylglyoxal-derived carboxyethyllysine	71.0133	8	8	10	0.038	0.059	0.044			171.086	171.076	171.096	42	0.05	100	Isotopic peak error	Unannotated mass-shift 172.0894	0.038	-807.6	NaN	4	9.52										1	24	17	0.004	0.113	0.125	1	2	1	100	100	100
Tryptophan oxidation to dihydroxy-N-formaylkynurenine	63.9797	8	4	8	0.038	0.029	0.035			72.9472	72.9372	72.9572	42	0.03	100	Acetylation	Unannotated mass-shift 30.9274	0.031	145	NaN	4											0	6	36	0	0.028	0.264	0	1	1	0	100	100
Unannotated mass-shift 93.9442	93.9442	7	53	56	0.032	0.388	0.248			107.989	107.979	107.999	41	0.16	100	O-Dimethylphosphorylation/O-Ethylphosphorylation		0.21	-64.6	NaN	37	56.1	R	9.9	11	H	8.5	11	K	4.1	11	32	9	0	0.142	0.042	0	6	5	0	100	100	0
Unannotated mass-shift 0.0802	0.0802	7	11	67	0.033	0.081	0.297			128.094	128.084	128.104	41	0.14	70	Addition of lysine due to transpeptidation/Addition of K		0.368	-777.3	NaN	40	58.54	E	2.4	9	L	1.8	9	V	1.5	6	23	18	0	0.102	0.085	0	2	8	0	100	62.5	0
Carbamidomethylated DTT modification of cysteine	209.018	7	21	53	0.033	0.154	0.235			487.278	487.268	487.288	41	0.13	57.14	Unannotated mass-shift 487.2780		0.067	336.4	NaN	26	58.54	E	7.8	20							1	33	7	0.004	0.155	0.051	1	4	2	0	75	50
Unannotated mass-shift 30.9274	30.9274	7	37	22	0.033	0.271	0.098			-15.0222	-15.0322	-15.0122	41	0.06	100	Second isotopic peak	Pyro-glu from Q/Loss of ammonia	0.368	-526.4	NaN	32	7.32	Q	3.4	6							9	10	22	0.04	0.047	0.161	2	6	7	100	100	100
Unannotated mass-shift 209.1154	209.115	7	1	42	0.033	0.007	0.186			54.918	54.908	54.928	41	0.04	100	Isotopic peak error	Replacement of 2 protons by nickel	0.225	-874.6	NaN	25											12	17	12	0.053	0.08	0.088	6	5	4	100	100	100
S-homocysteinylation	133.02	7	9	33	0.033	0.066	0.147			25.9792	25.9692	25.9892	40	0.13	100	Unannotated mass-shift 25.9792		0.151	272.1	NaN	37	85	R	10.7	11	H	10.5	14				36	2	2	0.16	0.009	0.015	7	2	1	100	100	100
Ubiquitin vinylmethylester	173.093	7	14	6	0.033	0.103	0.027			252.013	252.003	252.023	40	0.05	100	Unannotated mass-shift 252.0132		0.139	479.2	NaN	35	7.5	K	6.1	15	H	4.5	5	E	1.8	6	38	0	2	0.169	0	0.015	7	0	2	100	0	100
Intact SMCC cross-link	219.09	7	6	0	0.033	0.044	0			41.0266	41.0166	41.0366	40	0.04	100	amidination of lysines or N-terminal amines with methyl acetimidate		0.231	-506.8	NaN	19	15	E	3.2	6							10	16	14	0.044	0.075	0.103	4	7	3	100	100	100
Unannotated mass-shift -59.0488	-59.0488	6	2	42	0.028	0.015	0.186			390.292	390.282	390.302	39	0.13	100	Unannotated mass-shift 390.2924		0.46	-959.7	NaN	39		C	12.8	23	Q	4.9	10				39	0	0	0.173	0	0	2	0	0	100	0	0
glutathione disulfide	305.068	5	2	49	0.024	0.015	0.217			147.916	147.906	147.926	39	0.11	0	Unannotated mass-shift 147.9162		NaN	NaN	NaN	38	89.74	R	6.8	7	Y	6.4	9				39	0	0	0.173	0	0	1	0	0	0	0	0
Unannotated mass-shift 182.0078	182.008	5	13	15	0.024	0.095	0.067			340.211	340.201	340.221	38	0.16	100	Unannotated mass-shift 340.2112		0.171	378.7	NaN	35	5.26	R	28.4	29							34	0	4	0.151	0	0.029	3	0	1	100	0	100
tryptophan oxidation to kynurenin	3.99492	5	5	7	0.024	0.037	0.031			180.976	180.966	180.984	38	0.08	100	Oxidation or Hydroxylation	Unannotated mass-shift 164.9794	0.346	386.8	NaN	18											1	34	3	0.004	0.16	0.022	1	1	1	100	100	100
Unannotated mass-shift 482.1504	482.15	4	33	159	0.02	0.242	0.705			0.0802	0.0744	0.0902	38	0.07	60	Unannotated mass-shift 0.0802		0.396	883.6	NaN	30	18.42	C	3.9	5							37	1	0	0.164	0.005	0	4	1	0	50	100	0
Unannotated mass-shift -131.2246	-131.225	4	2	152	0.019	0.015	0.674			-26.0614	-26.0714	-26.0514	38	0.03	100	Unannotated mass-shift -9.0376	Pyro-glu from Q/Loss of ammonia	0.224	-580.5	NaN	34		C	5.7	9							0	13	25	0	0.061	0.183	0	4	1	0	100	100
Methionine oxidation to aspartic semialdehyde	-32.0085	4	4	10	0.019	0.029	0.044			426.149	426.139	426.159	37	0.1	83.33	Unannotated mass-shift 426.1488		0.049	1087.9	NaN	18	27.03										27	2	8	0.12	0.009	0.059	2	2	2	100	100	50
Unannotated mass-shift 279.0598	279.06	3	0	130	0.014	0	0.576			284.186	284.176	284.196	37	0.09	100	Unannotated mass-shift 284.1860		0.417	349	NaN	34	91.89	C	4.5	7	E	2.6	8				1	24	12	0.004	0.113	0.088	1	1	1	100	100	100
Bodipy modifications onto cysteine	414.167	3	0	107	0.014	0	0.474			137.02	137.01	137.03	37	0.06	100	Hexose	Unannotated mass-shift -25.0316	0.248	-114.7	NaN	17		Q	7.7	7							3	29	5	0.013	0.136	0.037	1	4	1	100	100	100
HexNAc1dHex1	349.137	3	3	17	0.014	0.022	0.075			17.9708	17.9608	17.9808	37	0.05	100	Unannotated mass-shift -25.0316	Carbamylation	0.423	-190.4	NaN	23		M	25.9	8							1	2	34	0.004	0.009	0.249	1	2	5	100	100	100
Tryptophan oxidation to hydroxy-bis-tryptophandione	43.9534	3	12	1	0.014	0.088	0.004			-9.0172	-9.0272	-9.0072	37	0.04	100	Unannotated mass-shift -9.0376	Unannotated mass-shift 0.0162	0.367	219.5	NaN	33		C	19.8	31							1	35	1	0.004	0.165	0.007	1	3	1	100	100	100
Shimadzu NBS-12C	152.988	3	8	0	0.014	0.059	0			313.14	313.13	313.15	37	0.03	100	Unannotated mass-shift 313.1404		0.166	-1183.9	NaN	28	5.41	K	11.8	23							5	19	13	0.022	0.089	0.095	2	2	2	100	100	100
Unannotated mass-shift 334.1006	334.101	2	2	95	0.009	0.015	0.422			78.9818	78.9718	78.988	36	0.1	75	Unannotated mass-shift -19.0874	Acetone chemical artifact	0.054	-1090.8	NaN	31		A	2.5	8	L	2.3	9				33	2	1	0.146	0.009	0.007	1	2	1	0	100	100
Unannotated mass-shift -57.8334	-57.8334	2	0	95	0.01	0	0.422			363.154	363.144	363.164	36	0.09	100	Unannotated mass-shift 363.1536		0.066	416.8	NaN	35	13.89	A	5.7	20							36	0	0	0.16	0	0	2	0	0	100	0	0
Unannotated mass-shift 180.0292	180.029	2	58	0	0.009	0.426	0			28.9878	28.983	28.995	36	0.08	86.67	nitrosylation		0.149	102.9	NaN	25	13.89	K	6.6	11							4	13	19	0.018	0.061	0.139	3	5	7	100	80	85.71
Beta elimination of modified S or T followed by Michael addition of labelled DTT	142.039	2	0	56	0.009	0	0.248			305.067	305.057	305.077	36	0.07	100	glutathione disulfide		0.457	-636.3	NaN	35		C	14.5	24	Q	3.5	7				30	4	2	0.133	0.019	0.015	1	2	1	100	100	100
Unannotated mass-shift -116.1052	-116.105	2	16	35	0.009	0.117	0.155			2.005	1.9983	2.015	36	0.06	100	Second isotopic peak		0.562	-47.7	NaN	13											20	11	5	0.089	0.052	0.037	8	5	5	100	100	100
Unannotated mass-shift 340.2112	340.211	2	6	44	0.009	0.044	0.195			93.9442	93.9342	93.9502	35	0.11	100	Unannotated mass-shift 93.9442		0.347	28.5	NaN	27	77.14	E	2.5	7							0	2	33	0	0.009	0.242	0	2	2	0	100	100
Unannotated mass-shift 363.1536	363.154	2	6	41	0.009	0.044	0.182			209.115	209.105	209.125	35	0.09	66.67	Unannotated mass-shift 209.1154		0.305	-287.2	NaN	30	31.43	E	6.4	18							28	6	1	0.124	0.028	0.007	1	4	1	100	75	0
Unannotated mass-shift 426.1488	426.149	2	8	27	0.009	0.059	0.12			384.152	384.142	384.162	35	0.07	100	Unannotated mass-shift 276.1316	2-ammonio-6-[4-(hydroxymethyl)-3-oxidopyridinium-1-yl]- hexanoate	0.133	-59	NaN	13	25.71										0	22	13	0	0.103	0.095	0	1	1	0	100	100
iodoacetanilide derivative	133.053	2	2	26	0.009	0.015	0.115			481.191	481.181	481.196	35	0.07	71.43	Unannotated mass-shift 481.1914		0.323	69.4	NaN	25	60	E	2.7	6							6	16	13	0.027	0.075	0.095	3	3	1	100	33.33	100
Unannotated mass-shift 356.1080	356.108	2	1	26	0.009	0.007	0.115			327.155	327.145	327.165	35	0.05	75	Unannotated mass-shift 155.0710	Unannotated mass-shift 172.0894	0.109	-1185.7	NaN	30		K	11.3	24							2	21	12	0.009	0.099	0.088	1	2	1	100	50	100
Unannotated mass-shift -127.0146	-127.015	2	22	1	0.009	0.162	0.004			404.22	404.21	404.23	35	0.05	100	Hexose	Unannotated mass-shift 242.1648	0.339	-210.3	NaN	4											0	7	28	0	0.033	0.205	0	2	2	0	100	100
Unannotated mass-shift 161.1274	161.127	2	3	7	0.009	0.022	0.031			179.033	179.023	179.043	35	0.05	83.33	Isotopic peak error	Unannotated mass-shift 180.0292	0.148	-242.9	NaN	12											0	0	35	0	0	0.257	0	0	6	0	0	83.33
4-sulfophenyl isothiocyanate	214.971	2	0	9	0.009	0	0.04			56.9184	56.9084	56.9284	35	0.05	92.86	First isotopic peak	Replacement of 2 protons by nickel	0.274	-649.4	NaN	23	8.57										18	6	11	0.08	0.028	0.081	8	3	3	100	66.67	100
Unannotated mass-shift 244.1898	244.19	2	9	0	0.009	0.066	0			54.009	53.999	54.019	35	0.05	92.86	MDA adduct +54/Methylglyoxal-derived hydroimidazolone/Alkene fragment of DSSO crosslinker		0.149	235.5	NaN	28		K	3.9	8							13	19	3	0.058	0.089	0.022	5	8	1	100	87.5	100
Unannotated mass-shift 455.1278	455.128	2	0	8	0.009	0	0.035			324.214	324.204	324.224	34	0.13	60	Native iodoacetyl Tandem Mass Tag¬Æ		0.117	328.4	NaN	30	88.24	E	9.1	26							1	25	8	0.004	0.118	0.059	1	2	2	100	50	50
Unannotated mass-shift 242.3562	242.356	2	8	0	0.009	0.059	0			145.073	145.063	145.083	34	0.12	100	Unannotated mass-shift 145.0732		0.449	-892	NaN	17	14.71										32	0	2	0.142	0	0.015	4	0	2	100	0	100
Unannotated mass-shift 92.1094	92.1094	2	8	0	0.009	0.059	0			93.9562	93.9502	93.9662	34	0.05	83.33	Isotopic peak error	aminotyrosine with sulfation	0.274	-1567.2	NaN	26	50	E	2.2	5							13	7	14	0.058	0.033	0.103	2	2	2	50	100	100
Unannotated mass-shift 481.3010	481.301	1	0	238	0.005	0	1.055			344.208	344.198	344.214	34	0.04	75	Oxidation or Hydroxylation	Unannotated mass-shift 328.2082	0.166	176.7	NaN	1											32	1	1	0.142	0.005	0.007	2	1	1	100	100	0
Unannotated mass-shift 166.9356	166.936	1	14	81	0.005	0.103	0.359			-55.9886	-55.9986	-55.9786	34	0.03	75	Unannotated mass-shift -55.9886		0.336	503.4	NaN	32	14.71	I	7.5	5	H	5	6	S	4.3	6	30	4	0	0.133	0.019	0	2	2	0	50	100	0
Unannotated mass-shift 286.0184	286.018	1	1	63	0.005	0.007	0.28			180.993	180.984	181.001	34	0.03	100	DTT adduct of cysteine	nitrosylation	0.326	135	NaN	28											0	31	3	0	0.146	0.022	0	1	1	0	100	100
Unannotated mass-shift 265.0690	265.069	1	0	53	0.005	0	0.235			37.9754	37.9654	37.9854	34	0.03	100	Oxidation or Hydroxylation	Sodium adduct	0.157	-1082.5	NaN	25		M	43.8	14							0	12	22	0	0.056	0.161	0	6	5	0	100	100
Unannotated mass-shift 145.0732	145.073	1	2	51	0.005	0.015	0.226			421.159	421.149	421.169	33	0.1	100	Unannotated mass-shift 421.1588		0.018	608.2	NaN	32	93.94	Q	11	19	R	9.1	8				32	1	0	0.142	0.005	0	1	1	0	100	100	0
Unannotated mass-shift 312.0814	312.081	1	0	48	0.005	0	0.213			43.9842	43.9742	43.9942	33	0.04	87.5	Carboxylation		0.209	66.2	NaN	20	6.06										2	7	24	0.009	0.033	0.176	2	5	9	100	100	77.78
Unannotated mass-shift 323.1214	323.121	1	6	35	0.005	0.044	0.155			326.078	326.068	326.088	33	0.03	88.89	Unannotated mass-shift 326.0782		0.152	633	NaN	25	12.12										30	0	3	0.133	0	0.022	7	0	2	85.71	0	100
Unannotated mass-shift 431.2328	431.233	1	1	32	0.005	0.007	0.142			358.988	358.978	358.998	32	0.09	100	Pyro-glu from Q/Loss of ammonia	Unannotated mass-shift 376.0142	0.364	-136.5	NaN	29											1	17	14	0.004	0.08	0.103	1	1	1	100	100	100
Unannotated mass-shift 465.3058	465.306	1	0	26	0.005	0	0.115			318.154	318.144	318.164	32	0.08	83.33	Phenethyl isothiocyanate	Unannotated mass-shift 155.1174	0.103	-633.4	NaN	10											16	9	7	0.071	0.042	0.051	2	3	1	100	66.67	100
Unannotated mass-shift 291.0240	291.024	1	0	23	0.005	0	0.102			265.069	265.059	265.079	32	0.07	100	Unannotated mass-shift 265.0690		0.159	-1887.1	NaN	1											32	0	0	0.142	0	0	3	0	0	100	0	0
Unannotated mass-shift 155.2634	155.263	1	0	22	0.005	0	0.098			58.0006	57.9906	58.0043	32	0.05	100	Iodoacetic acid derivative		0.179	-328.1	NaN	15		K	5.5	6							0	17	15	0	0.08	0.11	0	8	4	0	100	100
Unannotated mass-shift 2.8792	2.8792	1	1	15	0.005	0.007	0.067			12.9408	12.9308	12.9508	32	0.04	100	quinone	Pyro-glu from Q/Loss of ammonia	0.299	-81	NaN	20	6.25	C	10.3	10	Q	5.1	5				2	27	3	0.009	0.127	0.022	1	4	2	100	100	100
Addition of H	137.059	1	4	11	0.005	0.029	0.049			70.0066	70.0021	70.0166	32	0.03	92.86	N-pyruvic acid 2-iminyl		0.16	304.5	NaN	22	6.25	K	10	15							0	23	9	0	0.108	0.066	0	10	4	0	100	75
Chemical reaction with 2,4-dinitro-1-chloro benzene (DNCB)	166.001	1	13	0	0.005	0.095	0			376.038	376.028	376.048	32	0.03	50	Unannotated mass-shift 0.0162	Unannotated mass-shift 376.0142	0.173	55.3	NaN	31		H	5.1	6	D	3	6	K	2.6	6	0	31	1	0	0.146	0.007	0	1	1	0	100	0
Unannotated mass-shift 346.3714	346.371	1	11	1	0.005	0.081	0.004			472.071	472.068	472.081	31	0.08	100	Unannotated mass-shift 472.0650		0.308	-211	NaN	27		K	4.7	9	V	3.8	10				5	19	7	0.022	0.089	0.051	1	1	1	100	100	100
Unannotated mass-shift 4.1250	4.125	1	0	11	0.005	0	0.049			155.117	155.107	155.127	31	0.08	100	Unannotated mass-shift 155.1174		0.177	-593.8	NaN	28	22.58	Y	8.9	9							22	9	0	0.098	0.042	0	2	3	0	100	100	0
Unannotated mass-shift 466.2058	466.206	1	0	9	0.005	0	0.04			225.146	225.136	225.156	31	0.06	80	Pyro-glu from Q/Loss of ammonia	Unannotated mass-shift 242.1648	0.063	506	NaN	28	90.32	E	9	24							2	27	2	0.009	0.127	0.015	1	3	1	100	66.67	100
Unannotated mass-shift 361.0830	361.083	0	0	52	0	0	0.231			88.9854	88.9754	88.9954	31	0.05	80	Unannotated mass-shift 88.9854		0.123	-585.4	NaN	3	6.45										5	24	2	0.022	0.113	0.015	1	3	1	0	100	100
Unannotated mass-shift 251.5188	251.519	0	0	43	0	0	0.191			5.9788	5.9688	5.9888	31	0.05	100	First isotopic peak	In Bachi as Formylaspargine (typo?)	0.367	-161.6	NaN	16	12.9	C	7.5	6							4	24	3	0.018	0.113	0.022	2	2	1	100	100	100
Unannotated mass-shift 252.0132	252.013	0	2	38	0	0.015	0.169			419.226	419.223	419.236	31	0.04	100	Unannotated mass-shift 419.2204		0.471	-329.4	NaN	12	38.71										0	15	16	0	0.071	0.117	0	1	1	0	100	100
Unannotated mass-shift 216.0860	216.086	0	1	39	0	0.007	0.173			490.147	490.137	490.157	30	0.11	100	Unannotated mass-shift 490.1470		0.077	1701.5	NaN	2											30	0	0	0.133	0	0	1	0	0	100	0	0
Unannotated mass-shift 147.9162	147.916	0	0	39	0	0	0.173			133.043	133.033	133.053	30	0.1	100	iodoacetanilide derivative		0.443	-1070.3	NaN	12	26.67										26	2	2	0.115	0.009	0.015	2	1	1	100	100	100
Unannotated mass-shift 326.0782	326.078	0	3	30	0	0.022	0.133			53.9186	53.9086	53.9286	30	0.06	100	Replacement of 2 protons by iron		0.346	-714.1	NaN	20	6.67										13	9	8	0.058	0.042	0.059	7	6	3	100	100	100
Unannotated mass-shift 490.1470	490.147	0	0	30	0	0	0.133			2.9614	2.9514	2.9714	30	0.06	80	Formylation	Unannotated mass-shift -25.0316	0.529	115.1	NaN	26		N	10.8	6							0	0	30	0	0	0.22	0	0	10	0	0	80
Unannotated mass-shift -117.9100	-117.91	0	1	28	0	0.007	0.124			291.874	291.864	291.884	30	0.05	100	Unannotated mass-shift 291.8738		0.198	-1502.9	NaN	16											8	19	3	0.035	0.089	0.022	1	1	1	100	100	100
Unannotated mass-shift 62.0378	62.0378	0	0	28	0	0	0.124			267.133	267.123	267.143	29	0.08	100	Unannotated mass-shift 267.1330		0.072	-1332.4	NaN	23											0	22	7	0	0.103	0.051	0	3	1	0	100	100
Unannotated mass-shift 353.2418	353.242	0	1	25	0	0.007	0.111			-57.0228	-57.0307	-57.0128	29	0.07	100	Deletion of G		0.323	-338.6	NaN	23		C	12	13							2	23	4	0.009	0.108	0.029	2	9	2	100	100	100
Unannotated mass-shift 375.3732	375.373	0	0	25	0	0	0.111			481.201	481.196	481.211	29	0.07	80	Unannotated mass-shift 481.1914		0.324	-231.4	NaN	1											19	9	1	0.084	0.042	0.007	2	2	1	100	50	100
Unannotated mass-shift -17.1182	-17.1182	0	12	12	0	0.088	0.053			165.012	165.005	165.016	29	0.07	75	O-Dimethylphosphorylation/O-Ethylphosphorylation	Iodoacetamide derivative/Addition of Glycine/Addition of G	0.289	143	NaN	25		P	4.8	7	C	4.3	5				1	7	21	0.004	0.033	0.154	1	1	6	100	100	66.67
Unannotated mass-shift -103.0988	-103.099	0	0	19	0	0	0.084			-115.231	-115.241	-115.221	29	0.06	100	Oxidation or Hydroxylation	Unannotated mass-shift -131.2246	0.19	-224.5	NaN	2											29	0	0	0.129	0	0	1	0	0	100	0	0
Unannotated mass-shift -81.1922	-81.1922	0	0	19	0	0	0.084			356.108	356.098	356.118	29	0.05	60	Unannotated mass-shift 356.1080		0.071	-838	NaN	15	37.93										26	2	1	0.115	0.009	0.007	3	1	1	33.33	100	100
Unannotated mass-shift 291.0600	291.06	0	0	19	0	0	0.084			0.0686	0.0659	0.0744	29	0.04	81.82	Unannotated mass-shift 0.0632		0.285	-213.8	NaN	3	7.14										22	4	3	0.098	0.019	0.022	6	3	2	66.67	100	100
Intact or monolink BMOE crosslinker	220.048	0	4	13	0	0.029	0.058			-117.91	-117.92	-117.9	29	0.04	50	Unannotated mass-shift -117.9100		0.004	715.2	NaN	22	75.86										28	0	1	0.124	0	0.007	1	0	1	100	0	0
Iodination	125.897	0	2	15	0	0.015	0.067			-117.073	-117.083	-117.063	29	0.03	66.67	First isotopic peak	Unannotated mass-shift -118.0718	0.443	165.2	NaN	28	79.31	C	3.9	5	E	2.5	7				3	8	18	0.013	0.038	0.132	1	1	1	0	100	100
Unannotated mass-shift 467.2858	467.286	0	0	16	0	0	0.071			285.171	285.161	285.181	29	0.03	100	Deamidation	Unannotated mass-shift 284.1860	0.391	438.6	NaN	26	82.76	E	2.5	6							0	3	26	0	0.014	0.191	0	1	1	0	100	100
Unannotated mass-shift 127.9514	127.951	0	13	1	0	0.095	0.004			275.884	275.874	275.894	29	0.03	100	Formylation	Unannotated mass-shift 247.8854	0.218	-1403.2	NaN	18		F	5.5	6	A	3.8	7				7	13	9	0.031	0.061	0.066	1	1	1	100	100	100
3-phosphoglyceryl	167.982	0	0	14	0	0	0.062			62.0378	62.0278	62.0478	28	0.11	50	Unannotated mass-shift 62.0378		0.135	-415.9	NaN	27	17.86	V	2.1	5							28	0	0	0.124	0	0	2	0	0	50	0	0
Unannotated mass-shift 7.8764	7.8764	0	0	13	0	0	0.058			192.017	192.007	192.027	28	0.1	75	Unannotated mass-shift 93.9442	Acetone chemical artifact	0.314	-730.5	NaN	6											24	3	1	0.106	0.014	0.007	1	2	1	0	100	100
Unannotated mass-shift 200.7764	200.776	0	0	13	0	0	0.058			303.053	303.043	303.063	28	0.05	100	Unannotated mass-shift -9.0376	Unannotated mass-shift 312.0814	0.488	-460.7	NaN	26	14.29	C	8.1	10	Q	6.7	9				28	0	0	0.124	0	0	3	0	0	100	0	0
Unannotated mass-shift 467.4754	467.475	0	0	13	0	0	0.058			190.043	190.033	190.053	28	0.05	33.33	Hexose	Formylation	0.478	-378.8	NaN	2											25	3	0	0.111	0.014	0	1	2	0	0	50	0
Unannotated mass-shift 293.8512	293.851	0	12	0	0	0.088	0			6.9652	6.9617	6.9707	28	0.04	100	Oxidation or Hydroxylation	Unannotated mass-shift -9.0376	0.366	6.6	NaN	23		C	10.4	11	Q	5	6				14	14	0	0.062	0.066	0	2	2	0	100	100	0
Unannotated mass-shift 222.0546	222.055	0	0	12	0	0	0.053	Alkyne-BVSC lysine/histidine crosslink		361.083	361.073	361.093	27	0.09	0	Unannotated mass-shift 361.0830		NaN	NaN	NaN	20	74.07	P	5.1	6	E	3.2	6				27	0	0	0.12	0	0	2	0	0	0	0	0
Unannotated mass-shift -128.2338	-128.234	0	0	11	0	0	0.049			94.9752	94.9652	94.9852	27	0.08	75	aminotyrosine with sulfation		0.118	-470.3	NaN	21	11.11	L	2	5							25	2	0	0.111	0.009	0	3	1	0	66.67	100	0
Unannotated mass-shift 82.0414	82.0414	0	0	11	0	0	0.049			0.0632	0.0591	0.0659	27	0.07	72.73	Unannotated mass-shift 0.0632		0.278	-1084.8	NaN	5	17.86										8	10	9	0.035	0.047	0.066	5	3	3	60	66.67	100
Unannotated mass-shift 259.0416	259.042	0	0	10	0	0	0.044			465.306	465.296	465.316	27	0.06	64.29	Unannotated mass-shift 465.3058		0.131	196	NaN	22		K	7.1	11	E	2.5	5				26	1	0	0.115	0.005	0	13	1	0	69.23	0	0
Nitroso Sulfamethoxazole Sulfinamide thiol adduct	267.031	0	0	10	0	0	0.044			28.9782	28.9682	28.983	27	0.03	100	Isotopic peak error	quinone	0.27	-242	NaN	15		K	5.5	6							3	9	15	0.013	0.042	0.11	3	5	6	100	100	100
Unannotated mass-shift -45.1308	-45.1308	0	1	9	0	0.007	0.04			157.089	157.079	157.099	27	0.03	100	Deamidation	Addition of arginine due to transpeptidation/Addition of R	0.051	-466.7	NaN	25	92.59										0	8	19	0	0.038	0.139	0	2	3	0	100	100
Unannotated mass-shift -24.8134	-24.8134	0	0	10	0	0	0.044			-19.0132	-19.0232	-19.0032	27	0.03	100	Isotopic peak error	Dehydration/Pyro-glu from E	0.352	-760.4	NaN	2											0	22	5	0	0.103	0.037	0	5	4	0	100	100
										173.085	173.075	173.095	27	0.03	100	Ubiquitin vinylmethylester		0.136	-343.1	NaN	25	92.59										6	7	14	0.027	0.033	0.103	3	1	2	100	100	100
										353.242	353.232	353.252	26	0.09	100	Unannotated mass-shift 353.2418		0.084	315.6	NaN	25		M	16.3	5	Y	5.5	5	F	3.6	5	25	0	1	0.111	0	0.007	1	0	1	100	0	100
										84.0588	84.0488	84.0688	26	0.07	100	Unannotated mass-shift 84.0588		0.241	-287.6	NaN	18	15.38										4	18	4	0.018	0.085	0.029	2	9	4	100	100	100
										133.022	133.012	133.032	26	0.06	75	S-homocysteinylation		0.385	-349.1	NaN	3											18	2	6	0.08	0.009	0.044	1	1	2	0	100	100
										185.98	185.97	185.99	26	0.04	100	Second isotopic peak	derivatization by N-term modification using 3-Sulfobenzoic succinimidyl ester	0.408	76.4	NaN	22	80.77										21	5	0	0.093	0.024	0	1	2	0	100	100	0
										148.03	148.02	148.04	26	0.04	78.57	glycosyl-L-hydroxyproline		0.191	-30.6	NaN	16	30.77										0	22	4	0	0.103	0.029	0	10	4	0	80	75
										180.029	180.019	180.039	25	0.08	71.43	Unannotated mass-shift 180.0292		0.144	113.6	NaN	17											0	2	23	0	0.009	0.169	0	2	5	0	50	80
										375.373	375.363	375.383	25	0.07	0	Unannotated mass-shift 375.3732		NaN	NaN	NaN	25											25	0	0	0.111	0	0	1	0	0	0	0	0
										377.075	377.065	377.085	25	0.06	50	Oxidation or Hydroxylation	Unannotated mass-shift 361.0830	NaN	1043.1	NaN	6	20										25	0	0	0.111	0	0	2	0	0	50	0	0
										489.063	489.053	489.073	25	0.06	85.71	Unannotated mass-shift 489.0630		0.343	-16.3	NaN	22		C	19.4	20							4	14	7	0.018	0.066	0.051	1	3	3	100	100	66.67
										377.109	377.099	377.119	25	0.04	33.33	Unannotated mass-shift 336.0814	amidination of lysines or N-terminal amines with methyl acetimidate	0.101	1064.3	NaN	18											25	0	0	0.111	0	0	3	0	0	33.33	0	0
										299.18	299.17	299.19	25	0.03	100	Unannotated mass-shift -25.0316	Native iodoacetyl Tandem Mass Tag¬Æ	0.416	229.8	NaN	17	64	E	3.1	5							0	15	10	0	0.071	0.073	0	3	1	0	100	100
										414.161	414.151	414.171	24	0.1	0	Bodipy modifications onto cysteine		NaN	NaN	NaN	23		K	5.9	9							24	0	0	0.106	0	0	1	0	0	0	0	0
										431.233	431.223	431.243	24	0.08	100	Unannotated mass-shift 431.2328		0.03	-1405.6	NaN	1											23	1	0	0.102	0.005	0	2	1	0	100	100	0
										482.174	482.164	482.184	24	0.08	100	Unannotated mass-shift 0.0162	Unannotated mass-shift 482.1504	0.387	313.5	NaN	17	54.17										11	1	12	0.049	0.005	0.088	2	1	1	100	100	100
										29.991	29.9832	30.001	24	0.06	90	First isotopic peak	nitrosylation	0.418	-712	NaN	14											16	5	3	0.071	0.024	0.022	3	4	3	100	100	66.67
										303.093	303.083	303.103	24	0.06	80	Unannotated mass-shift 421.1588	Unannotated mass-shift -118.0718	0.111	-1005	NaN	17											13	11	0	0.058	0.052	0	1	4	0	0	100	0
										291.024	291.014	291.034	24	0.05	66.67	Unannotated mass-shift 291.0240		0.091	1833.3	NaN	17											23	1	0	0.102	0.005	0	5	1	0	60	100	0
										30.9274	30.9174	30.9374	24	0.04	100	Unannotated mass-shift 30.9274		0.116	-1203.6	NaN	14	12.5										22	1	1	0.098	0.005	0.007	2	1	1	100	100	100
										94.9274	94.9174	94.9374	24	0.04	100	Deamidation	Unannotated mass-shift 93.9442	0.388	570.3	NaN	22	87.5										5	0	19	0.022	0	0.139	1	0	2	100	0	100
										251.028	251.018	251.038	24	0.03	100	Unannotated mass-shift 326.0504	Unannotated mass-shift -75.0132	0.233	-202.8	NaN	20	83.33	R	16.1	9							2	17	5	0.009	0.08	0.037	2	6	2	100	100	100
										-78.163	-78.173	-78.153	24	0.03	66.67	Replacement of 2 protons by calcium	Unannotated mass-shift -116.1052	0.029	46.5	NaN	7	25										24	0	0	0.106	0	0	3	0	0	66.67	0	0
										498.136	498.126	498.146	23	0.1	0	Oxidation or Hydroxylation	Unannotated mass-shift 482.1504	NaN	NaN	NaN	0											23	0	0	0.102	0	0	1	0	0	0	0	0
										182.008	181.998	182.018	23	0.08	100	Unannotated mass-shift 182.0078		0.323	-277.8	NaN	22		C	16.4	17							15	5	3	0.067	0.024	0.022	2	2	3	100	100	100
										349.138	349.128	349.148	23	0.07	83.33	HexNAc1dHex1		0.148	-488.7	NaN	20	8.7	R	10.1	6							17	3	3	0.075	0.014	0.022	2	2	2	100	100	50
										374.964	374.959	374.974	23	0.05	100	Unannotated mass-shift 0.0162	Unannotated mass-shift 374.9542	0.174	366.5	NaN	0											1	22	0	0.004	0.103	0	1	1	0	100	100	0
										350.007	349.997	350.017	23	0.05	60	Unannotated mass-shift 326.0504	Replacement of 3 protons by aluminium	0.128	650	NaN	18	13.04	K	5	6							23	0	0	0.102	0	0	10	0	0	60	0	0
										285.942	285.932	285.952	23	0.05	100	Cysteinylation	Unannotated mass-shift 166.9356	0.023	73.6	NaN	0											23	0	0	0.102	0	0	2	0	0	100	0	0
										45.9702	45.9602	45.9802	23	0.04	100	Oxidation or Hydroxylation	quinone	0.375	-411.5	NaN	13	8.7	Y	15.5	8							16	4	3	0.071	0.019	0.022	5	3	3	100	100	100
										-118.066	-118.069	-118.056	23	0.04	100	Unannotated mass-shift -118.0718		0.396	-102.5	NaN	22	95.65	E	2.4	5							0	16	7	0	0.075	0.051	0	1	1	0	100	100
										71.9936	71.9836	71.9994	23	0.04	100	Deamidation	Unannotated mass-shift 71.0020	0.353	124.9	NaN	12		K	7.5	6							3	10	10	0.013	0.047	0.073	2	5	3	100	100	100
										115.993	115.983	116.002	23	0.03	66.67	Pyro-glu from Q/Loss of ammonia	S-homocysteinylation	0.312	-735.3	NaN	0											15	5	3	0.067	0.024	0.022	2	3	1	50	100	0
										381.969	381.959	381.979	23	0.03	80	Unannotated mass-shift 326.0504	Replacement of 2 protons by nickel	0.101	637.7	NaN	16											23	0	0	0.102	0	0	5	0	0	80	0	0
										155.263	155.253	155.273	23	0.03	100	Unannotated mass-shift 155.2634		0.057	628.8	NaN	22	95.65	C	4.9	5	A	3	7				22	1	0	0.098	0.005	0	1	1	0	100	100	0
										186.066	186.056	186.076	23	0.03	100	proline oxidation to pyroglutamic acid/Tryptophan oxidation to oxolactone/aldehyde and ketone modifications	Unannotated mass-shift 172.0894	0.24	-287.1	NaN	10	13.04										15	7	1	0.067	0.033	0.007	5	3	1	100	100	100
										325.088	325.078	325.098	23	0.03	88.89	Replacement of 3 protons by aluminium	Unannotated mass-shift 301.1370	0.151	78.8	NaN	6											8	0	15	0.035	0	0.11	4	0	5	75	0	100
										392.994	392.984	393.004	22	0.1	100	Unannotated mass-shift 392.9944		0.442	99.3	NaN	18											0	5	17	0	0.024	0.125	0	1	1	0	100	100
										216.086	216.076	216.096	22	0.09	50	Unannotated mass-shift 216.0860		0.148	120.9	NaN	21	90.91	G	43.7	6	F	4.9	6				21	0	1	0.093	0	0.007	1	0	1	0	0	100
										405.128	405.118	405.134	22	0.08	100	Unannotated mass-shift -9.0376	Bodipy modifications onto cysteine	NaN	254	NaN	14	63.64										21	1	0	0.093	0.005	0	1	1	0	100	100	0
										156.102	156.092	156.112	22	0.07	80	Addition of arginine due to transpeptidation/Addition of R		0.261	-943.5	NaN	22	13.64	K	6.3	10							15	7	0	0.067	0.033	0	1	4	0	100	75	0
										419.22	419.21	419.223	22	0.07	100	Unannotated mass-shift 419.2204		0.369	-103.8	NaN	12	50										0	19	3	0	0.089	0.022	0	2	1	0	100	100
										58.9964	58.9864	59.0064	22	0.05	87.5	Oxidation or Hydroxylation	Carbamylation	0.319	-20.1	NaN	14											0	7	15	0	0.033	0.11	0	4	4	0	100	75
										97.9266	97.9166	97.9366	22	0.05	100	Acetylation	Replacement of 2 protons by nickel	0.096	-770.4	NaN	17		R	19.8	10							20	1	1	0.089	0.005	0.007	2	1	1	100	100	100
										375.973	375.966	375.983	22	0.05	100	Pyro-glu from Q/Loss of ammonia	Unannotated mass-shift 392.9944	0.187	546.4	NaN	22											0	21	1	0	0.099	0.007	0	1	1	0	100	100
										333.102	333.092	333.112	22	0.04	60	Isotopic peak error	Unannotated mass-shift 334.1006	0.081	317.8	NaN	12	13.64										20	2	0	0.089	0.009	0	3	2	0	66.67	50	0
										375.958	375.948	375.966	21	0.08	100	First isotopic peak	Unannotated mass-shift 374.9542	0.208	617.4	NaN	17											0	21	0	0	0.099	0	0	2	0	0	100	0
										312.081	312.071	312.091	21	0.06	100	Unannotated mass-shift 312.0814		NaN	703.7	NaN	15	71.43	K	5.7	6							20	1	0	0.089	0.005	0	1	1	0	100	100	0
										323.97	323.96	323.98	21	0.05	100	Unannotated mass-shift 286.0184	Replacement of 2 protons by calcium	NaN	-1099.8	NaN	0											20	1	0	0.089	0.005	0	1	1	0	100	100	0
										15.0112	15.0085	15.0212	21	0.05	100	Tyrosine oxidation to 2-aminotyrosine/Conversion of carboxylic acid to hydroxamic acid		0.308	-589.6	NaN	4											9	10	2	0.04	0.047	0.015	5	5	2	100	100	100
										318.991	318.981	319.001	21	0.04	100	Unannotated mass-shift 376.0142	Deletion of G	0.334	-240.1	NaN	19		C	7.4	7							0	21	0	0	0.099	0	0	2	0	0	100	0
										90.9562	90.9462	90.9662	21	0.04	100	Carbamidomethylated DTT modification of cysteine	Unannotated mass-shift -118.0718	0.036	-263.7	NaN	2											0	1	20	0	0.005	0.147	0	1	1	0	100	100
										425.162	425.152	425.172	21	0.04	100	Unannotated mass-shift 182.9890	Unannotated mass-shift 242.1648	0.028	87.3	NaN	4	19.05										0	1	20	0	0.005	0.147	0	1	1	0	100	100
										-45.0252	-45.0352	-45.0152	21	0.03	100	Methylation	Unannotated mass-shift -59.0362	0.289	-1180.7	NaN	9											0	9	12	0	0.042	0.088	0	2	4	0	100	100
										12.1414	12.1314	12.1514	20	0.07	100	Unannotated mass-shift 12.1414		0.289	-1164.9	NaN	0											0	15	5	0	0.071	0.037	0	2	1	0	100	100
										450.15	450.14	450.16	20	0.06	50	Unannotated mass-shift 145.0732	glutathione disulfide	0.099	-91.4	NaN	2	10										19	1	0	0.084	0.005	0	3	1	0	66.67	0	0
										292.125	292.115	292.135	20	0.05	33.33	Oxidation or Hydroxylation	Unannotated mass-shift 276.1316	NaN	-956.2	NaN	13											16	3	1	0.071	0.014	0.007	1	1	1	0	100	0
										72.0384	72.0298	72.0484	20	0.05	100	Phenethyl isothiocyanate	Unannotated mass-shift -91.0092	0.403	-256.1	NaN	4											1	10	9	0.004	0.047	0.066	1	5	4	100	100	100
										490.049	490.039	490.059	20	0.04	83.33	Deamidation	Unannotated mass-shift 489.0630	0.447	269.6	NaN	18		C	16.5	14							0	9	11	0	0.042	0.081	0	3	3	0	100	66.67
										343.149	343.139	343.159	20	0.04	100	SUMOylation leaving GlnThrGlyGly		0.136	-1411.3	NaN	17		K	7.7	9							0	11	9	0	0.052	0.066	0	2	1	0	100	100
										244.964	244.954	244.974	20	0.04	100	Unannotated mass-shift 244.9636		0.421	-253.4	NaN	15	65	E	3.6	5							2	17	1	0.009	0.08	0.007	1	1	1	100	100	100
										360.201	360.191	360.211	20	0.03	100	Unannotated mass-shift 344.2198	thiocarboxylic acid	0.176	244.7	NaN	3											17	3	0	0.075	0.014	0	1	2	0	100	100	0
										162.092	162.082	162.102	20	0.03	100	Unannotated mass-shift 162.0916		0.36	2	NaN	8	20										7	7	6	0.031	0.033	0.044	1	3	4	100	100	100
										-29.0196	-29.0296	-29.0096	20	0.03	100	Formylation	Deletion of G	0.378	-782.1	NaN	10	25										2	11	7	0.009	0.052	0.051	2	5	3	100	100	100
										42.9614	42.9514	42.9714	20	0.03	88.89	Formylation	alpha-amino adipic acid	0.299	-639.1	NaN	10											0	7	13	0	0.033	0.095	0	4	5	0	100	80
										161.081	161.071	161.091	20	0.03	81.82	Isotopic peak error	Unannotated mass-shift 162.0916	0.29	-64.4	NaN	5											6	11	3	0.027	0.052	0.022	4	5	2	75	100	50
										63.98	63.97	63.99	20	0.03	85.71	Tryptophan oxidation to dihydroxy-N-formaylkynurenine		0.183	-611.5	NaN	6	5	C	21.3	6							8	8	4	0.035	0.038	0.029	3	3	1	66.67	100	100
										-81.1922	-81.2022	-81.1822	19	0.08	100	Unannotated mass-shift -81.1922		0.261	-1471.3	NaN	12	36.84										19	0	0	0.084	0	0	2	0	0	100	0	0
										165.02	165.016	165.03	19	0.06	100	O-Dimethylphosphorylation/O-Ethylphosphorylation	Iodoacetamide derivative/Addition of Glycine/Addition of G	0.144	409.6	NaN	15											1	4	14	0.004	0.019	0.103	1	2	6	100	100	100
										-103.099	-103.109	-103.089	19	0.05	100	Unannotated mass-shift -103.0988		NaN	-1921	NaN	0											19	0	0	0.084	0	0	2	0	0	100	0	0
										73.01	73	73.02	19	0.05	90	Second isotopic peak	Unannotated mass-shift 71.0020	0.296	-501.3	NaN	5	15.79										4	5	10	0.018	0.024	0.073	1	4	5	100	100	80
										291.06	291.05	291.07	19	0.04	66.67	Unannotated mass-shift 291.0600		0.098	750.5	NaN	14	68.42	R	16.2	7	H	13.3	7				19	0	0	0.084	0	0	3	0	0	66.67	0	0
										22.9784	22.9684	22.9884	19	0.04	100	First isotopic peak	Sodium adduct	0.208	-1030	NaN	9											1	8	10	0.004	0.038	0.073	1	6	4	100	100	100
										420.164	420.154	420.174	19	0.04	75	Isotopic peak error	Unannotated mass-shift 421.1588	0.094	-1098.7	NaN	6	5.26										19	0	0	0.084	0	0	4	0	0	75	0	0
										420.205	420.195	420.215	19	0.03	33.33	Deamidation	Unannotated mass-shift 419.2204	NaN	NaN	NaN	3	15.79										1	1	17	0.004	0.005	0.125	1	1	1	0	0	100
										-26.0204	-26.0285	-26.0104	19	0.03	100	quinone	Unannotated mass-shift -55.9886	0.403	119.1	NaN	4	5.26										0	19	0	0	0.089	0	0	2	0	0	100	0
										108.041	108.031	108.051	19	0.03	83.33	quinone	Unannotated mass-shift 78.0626	0.235	40.8	NaN	8											4	9	6	0.018	0.042	0.044	1	3	2	100	100	50
										178.964	178.954	178.974	19	0.03	100	Unannotated mass-shift 308.0394	Unannotated mass-shift -129.0782	0.31	386.1	NaN	10											0	19	0	0	0.089	0	0	2	0	0	100	0
										165.983	165.976	165.991	19	0.03	100	First isotopic peak	Unannotated mass-shift 164.9794	0.259	403.7	NaN	14											9	9	1	0.04	0.042	0.007	3	1	1	100	100	100
										-61.0524	-61.0624	-61.0424	19	0.03	100	Iodoacetamide derivative/Addition of Glycine/Addition of G	Unannotated mass-shift -118.0718	0.311	-653.3	NaN	8											5	12	2	0.022	0.056	0.015	1	3	1	100	100	100
										232.08	232.07	232.09	18	0.07	0	Oxidation or Hydroxylation	Unannotated mass-shift 216.0860	NaN	NaN	NaN	18	16.67	W	2469.5	15							18	0	0	0.08	0	0	1	0	0	0	0	0
										334.101	334.091	334.111	18	0.06	33.33	Unannotated mass-shift 334.1006		NaN	173.2	NaN	16	83.33										16	0	2	0.071	0	0.015	1	0	2	100	0	0
										-59.0488	-59.0588	-59.0425	18	0.06	100	Unannotated mass-shift -59.0488		0.38	41.4	NaN	16	88.89	R	16.2	7	H	13.4	7				17	1	0	0.075	0.005	0	3	1	0	100	100	0
										308.093	308.083	308.103	18	0.05	100	Unannotated mass-shift 308.0394	Unannotated mass-shift 0.0632	0.073	-1458.4	NaN	11	27.78										15	2	1	0.067	0.009	0.007	2	1	1	100	100	100
										151.955	151.945	151.965	18	0.05	100	Iodoacetic acid derivative	Unannotated mass-shift 93.9442	0.01	-26.9	NaN	7	22.22										16	2	0	0.071	0.009	0	2	1	0	100	100	0
										3.0472	3.0372	3.0572	18	0.04	100	Unannotated mass-shift -75.0132	Unannotated mass-shift 78.0626	0.289	-872.9	NaN	1											6	9	3	0.027	0.042	0.022	4	3	2	100	100	100
										-32.0072	-32.0172	-31.9972	18	0.04	100	Methionine oxidation to aspartic semialdehyde		0.528	-561.7	NaN	16	50	M	41.4	8							10	4	4	0.044	0.019	0.029	3	2	3	100	100	100
										373.954	373.944	373.964	18	0.04	100	Isotopic peak error	Unannotated mass-shift 374.9542	0.16	347.8	NaN	0											0	18	0	0	0.085	0	0	1	0	0	100	0
										69.9976	69.9876	70.0021	18	0.04	100	N-pyruvic acid 2-iminyl		0.347	-482.9	NaN	7											7	10	1	0.031	0.047	0.007	3	4	1	100	100	100
										74.0018	73.9918	74.0118	18	0.04	100	Third isotopic peak	Unannotated mass-shift 71.0020	0.328	-227.1	NaN	10	50										11	2	5	0.049	0.009	0.037	4	2	3	100	100	100
										49.9904	49.9804	50.0004	18	0.04	100	Second isotopic peak	cysteine oxidation to cysteic acid	0.053	239.4	NaN	12	27.78										12	5	1	0.053	0.024	0.007	2	4	1	100	100	100
										377.007	376.997	377.013	18	0.04	100	First isotopic peak	Unannotated mass-shift 376.0142	0.197	33.3	NaN	18											0	13	5	0	0.061	0.037	0	1	1	0	100	100
										164.038	164.031	164.041	18	0.04	100	Oxidation or Hydroxylation	glycosyl-L-hydroxyproline	0.186	-363.3	NaN	9											1	0	17	0.004	0	0.125	1	0	6	100	0	100
										350.155	350.145	350.165	18	0.03	66.67	O-Dimethylphosphorylation/O-Ethylphosphorylation	Unannotated mass-shift 242.1648	0.229	482.3	NaN	15	55.56										15	3	0	0.067	0.014	0	3	3	0	66.67	66.67	0
										242.165	242.161	242.175	17	0.06	100	Unannotated mass-shift 242.1648		0.238	-15.2	NaN	13	52.94	E	4.3	5							1	5	11	0.004	0.024	0.081	1	3	1	100	100	100
										488.059	488.049	488.069	17	0.06	100	Isotopic peak error	Unannotated mass-shift 489.0630	0.371	-514.6	NaN	0											16	1	0	0.071	0.005	0	1	1	0	100	100	0
										444.262	444.252	444.272	17	0.05	100	Unannotated mass-shift 444.2622		0.034	-489.8	NaN	4	23.53										0	9	8	0	0.042	0.059	0	1	1	0	100	100
										-89.029	-89.039	-89.019	17	0.05	100	Removal of initiator methionine from protein N-terminus, then acetylation of the new N-terminus		0.337	-415.8	NaN	15		C	12.9	9							14	0	3	0.062	0	0.022	3	0	2	100	0	100
										2.8792	2.8692	2.8892	17	0.04	100	Unannotated mass-shift 2.8792		0.381	-403.3	NaN	2											15	1	1	0.067	0.005	0.007	2	1	1	100	100	100
										3.9948	3.9848	4.0048	17	0.04	88.89	tryptophan oxidation to kynurenin		0.374	-537.4	NaN	11	35.29										7	5	5	0.031	0.024	0.037	1	4	4	0	100	100
										125.897	125.887	125.907	17	0.04	66.67	Iodination		0.509	108.5	NaN	14		Y	25.3	13							15	0	2	0.067	0	0.015	2	0	1	100	0	0
										220.041	220.031	220.051	17	0.04	66.67	Intact or monolink BMOE crosslinker		0.229	415.1	NaN	9											13	0	4	0.058	0	0.029	4	0	2	75	0	50
										22.922	22.912	22.932	17	0.04	80	Unannotated mass-shift 6.9412	thiocarboxylic acid	0.236	-1253.6	NaN	14											3	8	6	0.013	0.038	0.044	2	2	1	50	100	100
										-129.078	-129.088	-129.068	17	0.03	80	Unannotated mass-shift -129.0782		0.283	-145.4	NaN	14											12	4	1	0.053	0.019	0.007	3	1	1	100	100	0
										0.055	0.0501	0.0591	17	0.03	100	Unannotated mass-shift 0.0632		0.584	-119	NaN	1											5	1	11	0.022	0.005	0.081	5	1	3	100	100	100
										-46.0228	-46.0328	-46.0128	17	0.03	100	Unannotated mass-shift -75.0132	nitrosylation	0.283	-848.3	NaN	6											0	12	5	0	0.056	0.037	0	2	2	0	100	100
										89.973	89.963	89.983	17	0.03	66.67	Deamidation	Unannotated mass-shift 88.9854	NaN	-395.4	NaN	0											0	3	14	0	0.014	0.103	0	1	2	0	100	50
										27.9752	27.9652	27.9852	17	0.03	100	Second isotopic peak	Unannotated mass-shift 25.9792	0.232	-128.3	NaN	11	17.65										8	3	6	0.035	0.014	0.044	2	3	4	100	100	100
										72.0052	71.9994	72.0132	17	0.03	100	First isotopic peak	Unannotated mass-shift 71.0020	0.299	-165.8	NaN	8	5.88										2	4	11	0.009	0.019	0.081	2	4	4	100	100	100
										-57.0386	-57.0486	-57.0307	17	0.03	100	Second isotopic peak	Unannotated mass-shift -59.0362	0.421	-891.9	NaN	6											3	3	11	0.013	0.014	0.081	2	3	4	100	100	100
										257.163	257.153	257.173	17	0.03	100	Deamidation followed by a methylation	Unannotated mass-shift 242.1648	0.309	-96.7	NaN	8	47.06										7	5	5	0.031	0.024	0.037	1	2	1	100	100	100
										467.286	467.276	467.296	16	0.06	100	Unannotated mass-shift 467.2858		0.252	-482.5	NaN	15		M	42.2	8							16	0	0	0.071	0	0	3	0	0	100	0	0
										137.059	137.049	137.069	16	0.05	100	Addition of H		0.01	-315.9	NaN	13											11	1	4	0.049	0.005	0.029	1	1	1	100	100	100
										225.012	225.002	225.022	16	0.05	100	Oxidation or Hydroxylation	Carbamidomethylated DTT modification of cysteine	0.417	-700.2	NaN	16		C	16.2	12							16	0	0	0.071	0	0	1	0	0	100	0	0
										43.9458	43.9358	43.9558	16	0.05	100	Tryptophan oxidation to hydroxy-bis-tryptophandione		0.312	-724.9	NaN	8											1	3	12	0.004	0.014	0.088	1	2	4	100	100	100
										-45.0684	-45.0784	-45.0584	16	0.04	100	proline oxidation to pyroglutamic acid/Tryptophan oxidation to oxolactone/aldehyde and ketone modifications	Unannotated mass-shift -59.0488	0.114	820.1	NaN	15	81.25										13	3	0	0.058	0.014	0	3	3	0	100	100	0
										482.141	482.131	482.146	16	0.04	50	Unannotated mass-shift 482.1504		0.033	-265.1	NaN	1	6.25										16	0	0	0.071	0	0	2	0	0	50	0	0
										-116.105	-116.115	-116.095	16	0.03	100	Unannotated mass-shift -116.1052		0.285	815	NaN	16	87.5										0	0	16	0	0	0.117	0	0	1	0	0	100
										286.158	286.148	286.168	16	0.03	100	Unannotated mass-shift 242.1648	Carboxylation	0.424	1041.6	NaN	14	87.5										0	0	16	0	0	0.117	0	0	1	0	0	100
										377.02	377.013	377.03	16	0.03	100	First isotopic peak	Unannotated mass-shift 376.0142	0.204	445.4	NaN	16											0	16	0	0	0.075	0	0	1	0	0	100	0
										-60.0502	-60.0602	-60.0402	16	0.03	83.33	Isotopic peak error	Unannotated mass-shift -59.0488	0.261	-291.1	NaN	11	6.25										12	2	2	0.053	0.009	0.015	3	2	1	66.67	100	100
										88.0168	88.0068	88.0268	16	0.03	100	First isotopic peak	Cleaved and reduced DTBP crosslinker	0.119	259.9	NaN	13	6.25	K	8.1	7							0	14	2	0	0.066	0.015	0	7	2	0	100	100
										84.981	84.971	84.991	15	0.06	100	proline oxidation to pyroglutamic acid/Tryptophan oxidation to oxolactone/aldehyde and ketone modifications	Unannotated mass-shift 71.0020	0.224	-320.3	NaN	13		Y	13.2	6							12	3	0	0.053	0.014	0	2	1	0	100	100	0
										45.0046	44.9946	45.0146	15	0.06	80	Second isotopic peak	Carbamylation	0.194	-428.1	NaN	10											11	1	3	0.049	0.005	0.022	1	1	3	100	0	100
										243.151	243.141	243.161	15	0.05	100	Deamidation	Unannotated mass-shift 242.1648	NaN	NaN	NaN	14	46.67	E	6.5	9							0	0	15	0	0	0.11	0	0	1	0	0	100
										437.154	437.144	437.164	15	0.05	66.67	Oxidation or Hydroxylation	Unannotated mass-shift 421.1588	0.017	159.6	NaN	13	73.33										11	0	4	0.049	0	0.029	1	0	2	100	0	50
										380.078	380.068	380.088	15	0.05	100	Unannotated mass-shift 209.1154	Unannotated mass-shift 170.9708	0.069	902.8	NaN	13											14	1	0	0.062	0.005	0	1	1	0	100	100	0
										318.071	318.061	318.081	15	0.05	66.67	Dehydration/Pyro-glu from E	Unannotated mass-shift 336.0814	0.102	566.2	NaN	12	73.33										14	1	0	0.062	0.005	0	2	1	0	50	100	0
										116.011	116.002	116.021	15	0.04	100	S-(2-succinyl) cysteine		0.079	-21.8	NaN	5											2	10	3	0.009	0.047	0.022	1	5	2	100	100	100
										284.163	284.153	284.173	15	0.04	100	Unannotated mass-shift -0.0288	Unannotated mass-shift 284.1860	0.187	442.5	NaN	7	20										3	3	9	0.013	0.014	0.066	1	2	1	100	100	100
										39.9204	39.9104	39.9304	15	0.04	100	Unannotated mass-shift 166.9356	Unannotated mass-shift -127.0146	0.137	-201.9	NaN	14											1	0	14	0.004	0	0.103	1	0	3	100	0	100
										71.0128	71.0074	71.0228	15	0.04	100	methylglyoxal-derived carboxyethyllysine		0.226	-81.9	NaN	5	6.67										2	7	6	0.009	0.033	0.044	2	6	4	100	100	100
										164.045	164.041	164.055	15	0.04	100	First isotopic peak	Phenethyl isothiocyanate	0.228	-172.1	NaN	10	13.33										0	3	12	0	0.014	0.088	0	3	6	0	100	100
										456.258	456.248	456.268	15	0.03	80	Unannotated mass-shift 155.1174	Unannotated mass-shift 301.1370	0.35	-355.8	NaN	11	6.67										14	1	0	0.062	0.005	0	4	1	0	100	0	0
										140.084	140.074	140.094	15	0.03	100	Acetylation	Acetone chemical artifact	0.012	-898.5	NaN	12	80										0	12	3	0	0.056	0.022	0	2	1	0	100	100
										-18.1024	-18.1124	-18.0924	15	0.03	100	Deamidation	Unannotated mass-shift -19.0874	0.203	-1531.4	NaN	15											1	4	10	0.004	0.019	0.073	1	1	1	100	100	100
										448.196	448.186	448.206	15	0.03	100	First isotopic peak	6-N-biotinylaminohexyl isopropyl phosphate	0.12	-1216.9	NaN	4											4	5	6	0.018	0.024	0.044	1	1	2	100	100	100
										165.969	165.963	165.976	15	0.03	83.33	Deamidation	Unannotated mass-shift 164.9794	0.396	276.6	NaN	12	6.67										0	4	11	0	0.019	0.081	0	2	4	0	100	75
										6.9762	6.9707	6.9862	15	0.03	100	Second isotopic peak	In Bachi as Formylaspargine (typo?)	0.332	-110	NaN	10		C	18.4	9							2	12	1	0.009	0.056	0.007	1	1	1	100	100	100
										127.951	127.941	127.961	14	0.05	66.67	Unannotated mass-shift 127.9514		0.109	119.5	NaN	2											1	0	13	0.004	0	0.095	1	0	2	100	0	50
										270.159	270.149	270.169	14	0.05	100	Formylation	Unannotated mass-shift 242.1648	0.438	493	NaN	9	64.29										1	1	12	0.004	0.005	0.088	1	1	1	100	100	100
										-17.1182	-17.1282	-17.1082	14	0.05	50	Unannotated mass-shift -17.1182		0.218	-1423	NaN	14											2	0	12	0.009	0	0.088	1	0	1	0	0	100
										130.026	130.016	130.036	14	0.04	100	S-(2-monomethylsuccinyl) cysteine		0.062	292.1	NaN	11		K	8.6	7							1	13	0	0.004	0.061	0	1	5	0	100	100	0
										421.112	421.102	421.122	14	0.04	33.33	Unannotated mass-shift 313.1134	O-Dimethylphosphorylation/O-Ethylphosphorylation	0.349	817.4	NaN	3	21.43										12	2	0	0.053	0.009	0	2	1	0	0	100	0
										24.9502	24.9402	24.9602	14	0.04	100	Deamidation	Replacement of 3 protons by aluminium	0.325	-494.3	NaN	12											0	3	11	0	0.014	0.081	0	3	3	0	100	100
										13.1604	13.1504	13.1704	14	0.04	66.67	Unannotated mass-shift 71.0020	Unannotated mass-shift -57.8334	NaN	-159.9	NaN	12											13	1	0	0.058	0.005	0	2	1	0	50	100	0
										157.044	157.034	157.054	14	0.04	50	2-ammonio-6-[4-(hydroxymethyl)-3-oxidopyridinium-1-yl]- hexanoate	Unannotated mass-shift 49.0196	0.273	-1267.2	NaN	13											0	13	1	0	0.061	0.007	0	3	1	0	33.33	100
										-4.0306	-4.0406	-4.0206	14	0.03	100	proline oxidation to pyroglutamic acid/Tryptophan oxidation to oxolactone/aldehyde and ketone modifications	Dehydration/Pyro-glu from E	0.439	-435.2	NaN	13	7.14	C	8.7	5							13	1	0	0.058	0.005	0	1	1	0	100	100	0
										335.078	335.068	335.088	14	0.03	50	Isotopic peak error	Unannotated mass-shift 336.0814	0.297	-499	NaN	6	28.57										0	13	1	0	0.061	0.007	0	3	1	0	66.67	0
										166	165.991	166.01	14	0.03	100	Chemical reaction with 2,4-dinitro-1-chloro benzene (DNCB)		0.206	480.7	NaN	12											0	1	13	0	0.005	0.095	0	1	2	0	100	100
										134.963	134.953	134.973	14	0.03	66.67	Pyro-glu from Q/Loss of ammonia	DTT adduct of cysteine	0.017	493.4	NaN	9											14	0	0	0.062	0	0	3	0	0	66.67	0	0
										167.991	167.981	168.001	14	0.03	100	3-phosphoglyceryl		0.41	-406.1	NaN	13	7.14	C	12	7							14	0	0	0.062	0	0	3	0	0	100	0	0
										36.9424	36.9324	36.9524	14	0.03	100	Isotopic peak error	Replacement of 2 protons by calcium	0.111	-1009	NaN	1											0	7	7	0	0.033	0.051	0	4	3	0	100	100
										368.207	368.197	368.217	14	0.03	100	Formylation	Unannotated mass-shift 340.2112	0.208	-36.7	NaN	9	50										10	2	2	0.044	0.009	0.015	2	2	2	100	100	100
										346.371	346.361	346.381	13	0.08	100	Unannotated mass-shift 346.3714		0.019	1291	NaN	2	15.38										1	1	11	0.004	0.005	0.081	1	1	1	100	100	100
										200.776	200.766	200.786	13	0.05	100	Unannotated mass-shift 200.7764		0.027	-1886.7	NaN	11	84.62										13	0	0	0.058	0	0	1	0	0	100	0	0
										7.8764	7.8664	7.8864	13	0.05	0	Unannotated mass-shift 7.8764		NaN	NaN	NaN	13	76.92										13	0	0	0.058	0	0	1	0	0	0	0	0
										24.9026	24.8926	24.9126	13	0.05	100	Unannotated mass-shift 24.9026		0.19	-617.4	NaN	11		P	7.8	5							10	0	3	0.044	0	0.022	1	0	2	100	0	100
										145.239	145.229	145.249	13	0.05	100	Unannotated mass-shift 145.2390		0.036	530.4	NaN	1	7.69										12	1	0	0.053	0.005	0	1	1	0	100	100	0
										419.143	419.133	419.153	13	0.04	100	In Bachi as Formylaspargine (typo?)	Bodipy modifications onto cysteine	0.016	27.8	NaN	6	46.15										13	0	0	0.058	0	0	4	0	0	100	0	0
										489.21	489.2	489.22	13	0.04	50	Acetylation	6-N-biotinylaminohexyl isopropyl phosphate	0.02	1075.7	NaN	3											0	8	5	0	0.038	0.037	0	1	3	0	100	33.33
										28.9098	28.8998	28.9198	13	0.04	100	Unannotated mass-shift -9.0376	Replacement of 2 protons by calcium	0.24	-38	NaN	6											0	13	0	0	0.061	0	0	2	0	0	100	0
										176.07	176.06	176.08	13	0.04	100	Hexose	Methylation	0.143	-517.2	NaN	8	30.77										10	3	0	0.044	0.014	0	2	2	0	100	100	0
										49.0196	49.0096	49.0296	13	0.04	100	Unannotated mass-shift 49.0196		0.295	238.3	NaN	13	7.69	C	13.3	8							10	3	0	0.044	0.014	0	1	3	0	100	100	0
										-57.0898	-57.0998	-57.0798	13	0.04	66.67	Unannotated mass-shift 31.9440	Removal of initiator methionine from protein N-terminus, then acetylation of the new N-terminus	0.09	-527.4	NaN	0											0	11	2	0	0.052	0.015	0	2	1	0	100	0
										467.475	467.465	467.485	13	0.04	100	Unannotated mass-shift 467.4754		0.036	941.4	NaN	2											13	0	0	0.058	0	0	1	0	0	100	0	0
										272.23	272.22	272.24	13	0.04	100	Unannotated mass-shift 390.2924	Unannotated mass-shift -118.0718	NaN	NaN	NaN	12											0	13	0	0	0.061	0	0	1	0	0	100	0
										184.096	184.086	184.106	13	0.04	60	Formylation	Addition of arginine due to transpeptidation/Addition of R	0.025	-325	NaN	10	53.85										2	3	8	0.009	0.014	0.059	1	1	3	100	100	33.33
										219.082	219.072	219.092	13	0.04	83.33	Intact SMCC cross-link		0.061	-1310.6	NaN	3											0	7	6	0	0.033	0.044	0	3	3	0	100	66.67
										449.141	449.131	449.151	13	0.04	100	Unannotated mass-shift 482.1504	pyruvic acid from N-term cys	0.107	-107	NaN	5	38.46										12	1	0	0.053	0.005	0	2	1	0	100	100	0
										319.143	319.133	319.153	13	0.03	100	Unannotated mass-shift 276.1316	Carbamylation	0.041	-453	NaN	10	23.08	P	8.6	5							0	2	11	0	0.009	0.081	0	1	1	0	100	100
										15.0058	15.0021	15.0085	13	0.03	100	Tyrosine oxidation to 2-aminotyrosine/Conversion of carboxylic acid to hydroxamic acid		0.572	-628.4	NaN	0											4	8	1	0.018	0.038	0.007	1	3	1	100	100	100
										312.232	312.222	312.242	13	0.03	100	Unannotated mass-shift 312.2322		0.469	311.4	NaN	10	7.69										0	13	0	0	0.061	0	0	5	0	0	100	0
										187.948	187.938	187.958	13	0.03	75	Phenethyl isothiocyanate	Unannotated mass-shift 24.9026	0.144	-240.8	NaN	13	92.31										0	3	10	0	0.014	0.073	0	3	1	0	100	0
										226.972	226.962	226.982	13	0.03	100	Unannotated mass-shift 182.9890	Carboxylation	0.194	617.5	NaN	13	92.31										12	1	0	0.053	0.005	0	1	1	0	100	100	0
										191.938	191.928	191.948	13	0.03	100	Unannotated mass-shift 308.0394	Unannotated mass-shift -116.1052	0.168	-2054.3	NaN	8											11	2	0	0.049	0.009	0	1	1	0	100	100	0
										378.171	378.161	378.181	13	0.03	85.71	Unannotated mass-shift 363.1536	Tyrosine oxidation to 2-aminotyrosine/Conversion of carboxylic acid to hydroxamic acid	0.092	-132.7	NaN	4	7.69										5	2	6	0.022	0.009	0.044	2	1	4	100	100	75
										122.972	122.962	122.982	12	0.06	75	Formylation	aminotyrosine with sulfation	0.324	-837.2	NaN	7											6	1	5	0.027	0.005	0.037	2	1	1	50	100	100
										293.065	293.055	293.075	12	0.05	100	Formylation	Unannotated mass-shift 265.0690	0.066	-149.8	NaN	6	50										12	0	0	0.053	0	0	1	0	0	100	0	0
										222.055	222.045	222.065	12	0.05	100	Unannotated mass-shift 222.0546		0.107	414.1	NaN	12											12	0	0	0.053	0	0	2	0	0	100	0	0
										473.44	473.43	473.45	12	0.04	50	Unannotated mass-shift 328.2082	Unannotated mass-shift 145.2390	0.011	605.7	NaN	4											0	10	2	0	0.047	0.015	0	1	1	0	100	0
										4.125	4.115	4.135	12	0.04	100	Unannotated mass-shift 4.1250		0.31	-323	NaN	0											11	1	0	0.049	0.005	0	2	1	0	100	100	0
										87.0188	87.0088	87.0288	12	0.04	100	Cleaved and reduced DTBP crosslinker		0.192	-127.2	NaN	5											5	3	4	0.022	0.014	0.029	1	2	1	100	100	100
										67.9412	67.9312	67.9512	12	0.04	100	Methylation	Replacement of 2 protons by iron	0.38	139.9	NaN	11	83.33										11	1	0	0.049	0.005	0	1	1	0	100	100	0
										147.955	147.945	147.965	12	0.04	80	Unannotated mass-shift 164.9794	Pyro-glu from Q/Loss of ammonia	0.182	464.7	NaN	9	33.33										0	11	1	0	0.052	0.007	0	4	1	0	100	0
										41.0558	41.0458	41.0658	12	0.03	100	Acetone chemical artifact	Deletion of G	0.361	57.6	NaN	7	8.33										0	11	1	0	0.052	0.007	0	4	1	0	100	100
										161.127	161.117	161.137	12	0.03	80	Unannotated mass-shift 161.1274		0.198	1007.1	NaN	1											7	2	3	0.031	0.009	0.022	2	2	1	100	100	0
										188.084	188.074	188.094	12	0.03	66.67	Oxidation or Hydroxylation	Unannotated mass-shift 172.0894	0.015	-687.9	NaN	9	41.67										3	4	5	0.013	0.019	0.037	1	1	1	0	100	100
										186.956	186.946	186.966	12	0.03	75	Hexose	Unannotated mass-shift 24.9026	0.188	-140.2	NaN	9	33.33										0	9	3	0	0.042	0.022	0	3	1	0	100	0
										483.161	483.151	483.171	12	0.03	100	First isotopic peak	Unannotated mass-shift 482.1504	NaN	-560.4	NaN	10	58.33										2	1	9	0.009	0.005	0.066	1	1	1	100	100	100
										293.851	293.841	293.861	12	0.03	100	Unannotated mass-shift 293.8512		0.283	-1211.7	NaN	3											0	0	12	0	0	0.088	0	0	1	0	0	100
										224.14	224.13	224.15	11	0.06	33.33	Unannotated mass-shift 224.1404		0.057	666.3	NaN	0											0	7	4	0	0.033	0.029	0	2	1	0	50	0
										244.19	244.18	244.2	11	0.05	0	Unannotated mass-shift 244.1898		NaN	NaN	NaN	0											0	2	9	0	0.009	0.066	0	1	1	0	0	0
										177.016	177.006	177.02	11	0.05	100	proline oxidation to pyroglutamic acid/Tryptophan oxidation to oxolactone/aldehyde and ketone modifications	Phenethyl isothiocyanate	0.325	-146.1	NaN	4											0	2	9	0	0.009	0.066	0	2	2	0	100	100
										96.971	96.961	96.981	11	0.05	100	Second isotopic peak	aminotyrosine with sulfation	0.606	603.8	NaN	11	81.82										0	0	11	0	0	0.081	0	0	2	0	0	100
										249.065	249.055	249.075	11	0.05	100	Unannotated mass-shift 93.9442	Unannotated mass-shift 155.1174	0.048	349.3	NaN	5											11	0	0	0.049	0	0	1	0	0	100	0	0
										183.977	183.967	183.987	11	0.05	66.67	derivatization by N-term modification using 3-Sulfobenzoic succinimidyl ester		0.511	52.1	NaN	9											1	3	7	0.004	0.014	0.051	1	1	1	0	100	100
										214.971	214.961	214.981	11	0.04	100	4-sulfophenyl isothiocyanate		0.426	-510.2	NaN	1											9	2	0	0.04	0.009	0	1	2	0	100	100	0
										322.133	322.123	322.143	11	0.04	66.67	Unannotated mass-shift 284.1860	Replacement of 2 protons by calcium	0.067	-813.1	NaN	10	81.82										9	0	2	0.04	0	0.015	1	0	2	0	0	100
										451.857	451.847	451.867	11	0.04	100	Unannotated mass-shift 451.8572		0.044	-2529.4	NaN	1											0	11	0	0	0.052	0	0	1	0	0	100	0
										399.225	399.215	399.235	11	0.04	66.67	Unannotated mass-shift 328.2082	methylglyoxal-derived carboxyethyllysine	0.039	1403.2	NaN	8											8	1	2	0.035	0.005	0.015	1	1	1	100	100	0
										82.0414	82.0314	82.0514	11	0.04	75	Unannotated mass-shift 82.0414		0.161	880.8	NaN	11	72.73	K	7.8	6							11	0	0	0.049	0	0	4	0	0	75	0	0
										391.01	391	391.02	11	0.03	66.67	Unannotated mass-shift 376.0142	Deamidation followed by a methylation	0.401	-388.2	NaN	3	9.09										0	7	4	0	0.033	0.029	0	1	2	0	100	50
										247.885	247.875	247.895	11	0.03	100	Unannotated mass-shift 247.8854		NaN	1182.1	NaN	7											11	0	0	0.049	0	0	1	0	0	100	0	0
										-128.234	-128.244	-128.224	11	0.03	100	Unannotated mass-shift -128.2338		NaN	-830.6	NaN	10	27.27										11	0	0	0.049	0	0	2	0	0	100	0	0
										100.976	100.966	100.986	11	0.03	80	quinone	Unannotated mass-shift 71.0020	0.323	-46.7	NaN	5											9	0	2	0.04	0	0.015	3	0	2	100	0	50
										95.06	95.05	95.07	11	0.03	66.67	Unannotated mass-shift 224.1404	Unannotated mass-shift -129.0782	0.038	-1206.1	NaN	1	9.09										1	10	0	0.004	0.047	0	1	2	0	0	100	0
										152.985	152.975	152.995	11	0.03	100	Shimadzu NBS-12C		0.333	-318	NaN	10	9.09	C	13	6							0	3	8	0	0.014	0.059	0	2	2	0	100	100
										16.9572	16.9472	16.9672	11	0.03	100	Deamidation	thiocarboxylic acid	0.254	-638	NaN	4											6	2	3	0.027	0.009	0.022	1	1	3	100	100	100
										385.138	385.128	385.148	11	0.03	66.67	Unannotated mass-shift 313.1134	carboxyethyl/Dihydroxy methylglyoxal adduct/Ethoxyformylation	0.164	-1109.8	NaN	8	9.09										0	2	9	0	0.009	0.066	0	2	1	0	50	100
										180.069	180.059	180.079	11	0.03	66.67	Replacement of 3 protons by aluminium	Addition of arginine due to transpeptidation/Addition of R	0.01	-525.3	NaN	4	27.27										0	1	10	0	0.005	0.073	0	1	2	0	100	50
										31.944	31.934	31.954	10	0.06	100	Unannotated mass-shift 31.9440		0.319	-203.2	NaN	6	10										1	2	7	0.004	0.009	0.051	1	1	1	100	100	100
										165.957	165.947	165.963	10	0.05	100	Deamidation	Unannotated mass-shift 164.9794	0.15	-1263.8	NaN	1											1	3	6	0.004	0.014	0.044	1	1	1	100	100	100
										-127.015	-127.025	-127.005	10	0.05	100	Unannotated mass-shift -127.0146		NaN	1228.7	NaN	5											0	2	8	0	0.009	0.059	0	1	1	0	100	100
										342.204	342.194	342.214	10	0.04	66.67	Unannotated mass-shift 431.2328	Removal of initiator methionine from protein N-terminus, then acetylation of the new N-terminus	0.035	-1724.7	NaN	5											9	0	1	0.04	0	0.007	2	0	1	50	0	100
										-22.0318	-22.0418	-22.0218	10	0.04	80	Third isotopic peak	Unannotated mass-shift -25.0316	0.192	139.9	NaN	9	70										7	2	1	0.031	0.009	0.007	2	2	1	100	100	0
										259.042	259.032	259.052	10	0.04	100	Unannotated mass-shift 259.0416		0.143	-1458.4	NaN	2	10										10	0	0	0.044	0	0	2	0	0	100	0	0
										-24.8134	-24.8234	-24.8034	10	0.04	100	Unannotated mass-shift -24.8134		0.049	2061.4	NaN	0											10	0	0	0.044	0	0	1	0	0	100	0	0
										-87.9982	-88.0082	-87.9882	10	0.04	100	Third isotopic peak	Unannotated mass-shift -91.0092	0.2	-818.6	NaN	2											10	0	0	0.044	0	0	1	0	0	100	0	0
										220.08	220.07	220.09	10	0.04	0	cysteine oxidation to cysteic acid	Unannotated mass-shift 172.0894	NaN	NaN	NaN	2	20										8	0	2	0.035	0	0.015	1	0	1	0	0	0
										466.206	466.196	466.216	10	0.04	66.67	Unannotated mass-shift 466.2058		0.039	2638	NaN	4											9	1	0	0.04	0.005	0	2	1	0	100	0	0
										92.1094	92.0994	92.1194	10	0.04	100	Unannotated mass-shift 92.1094		0.053	510.2	NaN	1											0	2	8	0	0.009	0.059	0	1	1	0	100	100
										430.056	430.046	430.066	10	0.04	50	Unannotated mass-shift 164.9794	Unannotated mass-shift 265.0690	0.041	-1039.8	NaN	8											9	1	0	0.04	0.005	0	1	1	0	0	100	0
										346.145	346.135	346.155	10	0.04	66.67	Unannotated mass-shift -75.0132	Unannotated mass-shift 421.1588	0.117	893.4	NaN	3	30										7	2	1	0.031	0.009	0.007	1	1	1	100	0	100
										267.024	267.014	267.034	10	0.04	50	Nitroso Sulfamethoxazole Sulfinamide thiol adduct		0.293	634.6	NaN	10	10	K	9	6							10	0	0	0.044	0	0	4	0	0	50	0	0
										181.009	181.001	181.019	10	0.03	100	Isotopic peak error	Unannotated mass-shift 182.0078	0.101	545.6	NaN	2											0	0	10	0	0	0.073	0	0	1	0	0	100
										327.089	327.079	327.099	10	0.03	66.67	Unannotated mass-shift 313.1134	proline oxidation to pyroglutamic acid/Tryptophan oxidation to oxolactone/aldehyde and ketone modifications	0.038	-772.8	NaN	5											4	5	1	0.018	0.024	0.007	1	1	1	100	0	100
										-74.0098	-74.0198	-73.9998	10	0.03	100	First isotopic peak	Unannotated mass-shift -75.0132	0.153	-598.4	NaN	4											0	8	2	0	0.038	0.015	0	2	1	0	100	100
										425.233	425.223	425.243	10	0.03	75	Oxidation or Hydroxylation	Unannotated mass-shift 409.2370	0.294	-504.3	NaN	1	10										8	0	2	0.035	0	0.015	2	0	2	100	0	50
										-45.1308	-45.1408	-45.1208	10	0.03	50	Unannotated mass-shift -45.1308		0.115	249.2	NaN	10	100										9	0	1	0.04	0	0.007	1	0	1	100	0	0
										455.128	455.118	455.138	10	0.03	100	Unannotated mass-shift 455.1278		0.012	1041.8	NaN	9	80										8	2	0	0.035	0.009	0	1	1	0	100	100	0
										242.356	242.346	242.366	10	0.03	100	Unannotated mass-shift 242.3562		0.033	884.5	NaN	0											0	2	8	0	0.009	0.059	0	1	1	0	100	100
										57.9148	57.9103	57.9248	10	0.03	100	Second isotopic peak	Replacement of 2 protons by nickel	0.128	-1006.3	NaN	8											0	1	9	0	0.005	0.066	0	1	2	0	100	100
										117.986	117.976	117.996	10	0.03	75	cysteine oxidation to cysteic acid	N-pyruvic acid 2-iminyl	0.35	0	NaN	2											5	4	1	0.022	0.019	0.007	2	1	1	100	100	0
										-120.13	-120.14	-120.12	10	0.03	100	Deletion of C	Unannotated mass-shift -17.1182	NaN	-2157.4	NaN	0											10	0	0	0.044	0	0	1	0	0	100	0	0

## Sheet: Table 2
Supporting Table 2. CSMs for each novel crosslinker for HSA at a 1% CSM FDR that have been post-search filtered using method C
Method C Filter
HCD	BVSS-Me 1	BVSS-Me 2		HCD	BVSS-Et 1	BVSS-Et 2		HCD	BVSS-Ph 1	BVSS-Ph 2		HCD	Alkyne-BVSC 1	Alkyne-BVSC 2
9	80	93		9	34	24		9	52	41		9	142	120
12	108	111		12	37	49		12	54	59		12	172	129
15	116	148		15	37	66		15	58	78		15	176	135
18	151	118		18	46	57		18	90	77		18	238	151
21	131	140		21	62	53		21	71	69		21	235	150
NORMALIZED
HCD	BVSS-Me 1	BVSS-Me 2		HCD	BVSS-Et 1	BVSS-Et 2		HCD	BVSS-Ph 1	BVSS-Ph 2		HCD	Alkyne-BVSC 1	Alkyne-BVSC 2
9	0.53	0.63		9	0.55	0.36		9	0.58	0.53		9	0.6	0.79
12	0.72	0.75		12	0.6	0.74		12	0.6	0.76		12	0.72	0.85
15	0.77	1		15	0.6	1		15	0.64	1		15	0.74	0.89
18	1	0.8		18	0.74	0.86		18	1	0.99		18	1	1
21	0.87	0.95		21	1	0.8		21	0.79	0.88		21	0.99	0.99
No filter (NF)			CF Filter			Method B Filter			Method A Filter
HCD and Experiment	count		HCD and Experiment	count		HCD and Experiment	count		HCD and Experiment	count
9 1	141		9 1	97		9 1	114		9 1	49
9 2	135		9 2	73		9 2	96		9 2	53
12 1	177		12 1	118		12 1	117		12 1	47
12 2	124		12 2	70		12 2	119		12 2	44
15 1	209		15 1	147		15 1	148		15 1	45
15 2	152		15 2	94		15 2	117		15 2	38
18 1	230		18 1	196		18 1	162		18 1	69
18 2	173		18 2	95		18 2	121		18 2	64
21 1	255		21 1	195		21 1	166		21 1	57
21 2	156		21 2	105		21 2	126		21 2	57

## Sheet: Table 3
Supporting Table 3. Comparison of CSMs for HSA in vitro crosslinked with Alkyne-BVSC at a 1% CSM FDR for different filtering methods (all data from HCD dose-response experiment)
CSMs - CF Filtering
Count:	1292
PSMID	run	scan	PeakListFileName	ScanId	exp charge	exp m/z	exp mass	exp fractionalmass	match charge	match mass	match fractionalmass	Protein1	Name1	Description1	Decoy1	Protein2	Name2	Description2	Decoy2	PepSeq1	PepSeq2	PepPos1	PepPos2	PeptideLength1	PeptideLength2	LinkPos1	LinkPos2	ProteinLinkPos1	ProteinLinkPos2	Charge	Crosslinker	CrosslinkerModMass	MinFragments	P1Fragments	P2Fragments	PeptidesWithDoublets	PeptidesWithStubs	minPepCoverage	minPepCoverageAbsolute	peak_197.1284	peak_240.1705	Score	isDecoy	isTT	isTD	isDD	fdrGroup	fdr	ifdr
Scan: 15147 Run: E240620_29_AMC_HSA_C1_212630_HCD_Energies_Inj1 P1_R.YTKKVPQVSTPTLVEVSR.N P2_K.ATKEQLKAVMDDFAAFVEK.Ccm 4 3	E240620_29_AMC_HSA_C1_212630_HCD_Energies_Inj1	15147	recal_E240620_29_AMC_HSA_C1_212630_HCD_Energies_Inj1.mgf	12185	5	879.652	4393.23	0.225	5	4393.23	0.225	P02768		sp|P02768|ALBU_HUMAN Albumin OS=Homo sapiens OX=9606 GN=ALB PE=1 SV=2ALBU_HUMAN	FALSE	P02768	P02768	sp|P02768|ALBU_HUMAN Albumin OS=Homo sapiens OX=9606 GN=ALB PE=1 SV=2ALBU_HUMAN	FALSE	ATKEQLKAVMDDFAAFVEK	YTKKVPQVSTPTLVEVSR	563	435	19	18	3	4	565	438	5	C1	222.002	30	31	30	1	2	0.882	30	0	0	36.412	FALSE	TRUE	FALSE	FALSE	Self	0	0
Scan: 13199 Run: E240715_19_AMC_HSA_C1_IV_152630_HCD_Energies_Inj4 P1_R.YKAAFTECcmCcmQAADKAACcmLLPK.L P2_R.LVRPEVDVMCcmTAFHDNEETFLKK.Y 2 22	E240715_19_AMC_HSA_C1_IV_152630_HCD_Energies_Inj4	13199	recal_E240715_19_AMC_HSA_C1_IV_152630_HCD_Energies_Inj4.mgf	11519	7	774.506	5414.49	0.489	7	5414.49	0.492	P02768		sp|P02768|ALBU_HUMAN Albumin OS=Homo sapiens OX=9606 GN=ALB PE=1 SV=2ALBU_HUMAN	FALSE	P02768	P02768	sp|P02768|ALBU_HUMAN Albumin OS=Homo sapiens OX=9606 GN=ALB PE=1 SV=2ALBU_HUMAN	FALSE	YKAAFTECcmCcmQAADKAACcmLLPK	LVRPEVDVMCcmTAFHDNEETFLKK	185	139	21	23	2	22	186	160	7	C1	222.002	31	31	32	1	1	0.727	31	0	0	35.476	FALSE	TRUE	FALSE	FALSE	Self	0	0
Scan: 22505 Run: E240620_13_AMC_HSA_C1_DSSO_HCD_Energies_Inj1 P1_K.SLHTLFGDKLCcmTVATLR.E P2_K.ALVLIAFAQYLQQCcmPFEDHVK.L 9 14	E240620_13_AMC_HSA_C1_DSSO_HCD_Energies_Inj1	22505	recal_E240620_13_AMC_HSA_C1_DSSO_HCD_Energies_Inj1.mgf	19084	5	918.065	4585.29	0.289	5	4585.29	0.288	P02768		sp|P02768|ALBU_HUMAN Albumin OS=Homo sapiens OX=9606 GN=ALB PE=1 SV=2ALBU_HUMAN	FALSE	P02768	P02768	sp|P02768|ALBU_HUMAN Albumin OS=Homo sapiens OX=9606 GN=ALB PE=1 SV=2ALBU_HUMAN	FALSE	ALVLIAFAQYLQQCcmPFEDHVK	SLHTLFGDKLCcmTVATLR	45	89	21	17	14	9	58	97	5	Ccm-C1	164.98	25	31	25	0	0	0.8	25	0	0	35.121	FALSE	TRUE	FALSE	FALSE	Self	0	0
Scan: 17459 Run: E240715_14_AMC_HSA_C1_IV_122630_HCD_Energies_Inj3 P1_K.KVPQVSTPTLVEVSR.N P2_K.ATKEQLKAVMDDFAAFVEK.Ccm 1 3	E240715_14_AMC_HSA_C1_IV_122630_HCD_Energies_Inj3	17459	recal_E240715_14_AMC_HSA_C1_IV_122630_HCD_Energies_Inj3.mgf	15535	3	1334.68	4001.01	0.012	3	4001.02	0.02	P02768		sp|P02768|ALBU_HUMAN Albumin OS=Homo sapiens OX=9606 GN=ALB PE=1 SV=2ALBU_HUMAN	FALSE	P02768	P02768	sp|P02768|ALBU_HUMAN Albumin OS=Homo sapiens OX=9606 GN=ALB PE=1 SV=2ALBU_HUMAN	FALSE	ATKEQLKAVMDDFAAFVEK	KVPQVSTPTLVEVSR	563	438	19	15	3	1	565	438	3	C1	222.002	25	32	25	2	2	0.889	25	0	0	34.367	FALSE	TRUE	FALSE	FALSE	Self	0	0
Scan: 22194 Run: E240715_14_AMC_HSA_C1_IV_122630_HCD_Energies_Inj3 P1_K.SLHTLFGDKLCcmTVATLR.E P2_K.ALVLIAFAQYLQQCcmPFEDHVK.L 9 14	E240715_14_AMC_HSA_C1_IV_122630_HCD_Energies_Inj3	22194	recal_E240715_14_AMC_HSA_C1_IV_122630_HCD_Energies_Inj3.mgf	19973	6	765.222	4585.29	0.29	6	4585.29	0.288	P02768		sp|P02768|ALBU_HUMAN Albumin OS=Homo sapiens OX=9606 GN=ALB PE=1 SV=2ALBU_HUMAN	FALSE	P02768	P02768	sp|P02768|ALBU_HUMAN Albumin OS=Homo sapiens OX=9606 GN=ALB PE=1 SV=2ALBU_HUMAN	FALSE	ALVLIAFAQYLQQCcmPFEDHVK	SLHTLFGDKLCcmTVATLR	45	89	21	17	14	9	58	97	6	Ccm-C1	164.98	24	30	24	0	1	0.775	24	0	0	34.366	FALSE	TRUE	FALSE	FALSE	Self	0	0
Scan: 15401 Run: E240620_29_AMC_HSA_C1_212630_HCD_Energies_Inj1 P1_R.YTKKVPQVSTPTLVEVSR.N P2_K.ATKEQLKAVMDDFAAFVEK.Ccm 3 3	E240620_29_AMC_HSA_C1_212630_HCD_Energies_Inj1	15401	recal_E240620_29_AMC_HSA_C1_212630_HCD_Energies_Inj1.mgf	12416	5	879.652	4393.23	0.225	5	4393.23	0.225	P02768		sp|P02768|ALBU_HUMAN Albumin OS=Homo sapiens OX=9606 GN=ALB PE=1 SV=2ALBU_HUMAN	FALSE	P02768	P02768	sp|P02768|ALBU_HUMAN Albumin OS=Homo sapiens OX=9606 GN=ALB PE=1 SV=2ALBU_HUMAN	FALSE	YTKKVPQVSTPTLVEVSR	ATKEQLKAVMDDFAAFVEK	435	563	18	19	3	3	437	565	5	C1	222.002	26	26	28	2	2	0.765	26	0	0	33.981	FALSE	TRUE	FALSE	FALSE	Self	0	0
Scan: 23046 Run: E240715_24_AMC_HSA_C1_IV_212630_HCD_Energies_Inj5 P1_K.SLHTLFGDKLCcmTVATLR.E P2_K.ALVLIAFAQYLQQCcmPFEDHVKLVNEVTEFAK.T 9 14	E240715_24_AMC_HSA_C1_IV_212630_HCD_Energies_Inj5	23046	recal_E240715_24_AMC_HSA_C1_IV_212630_HCD_Energies_Inj5.mgf	20760	6	953.656	5715.89	0.89	6	5715.89	0.885	P02768		sp|P02768|ALBU_HUMAN Albumin OS=Homo sapiens OX=9606 GN=ALB PE=1 SV=2ALBU_HUMAN	FALSE	P02768	P02768	sp|P02768|ALBU_HUMAN Albumin OS=Homo sapiens OX=9606 GN=ALB PE=1 SV=2ALBU_HUMAN	FALSE	ALVLIAFAQYLQQCcmPFEDHVKLVNEVTEFAK	SLHTLFGDKLCcmTVATLR	45	89	31	17	14	9	58	97	6	Ccm-C1	164.98	22	43	22	0	0	0.688	22	0	0	33.835	FALSE	TRUE	FALSE	FALSE	Self	0	0
Scan: 11980 Run: E240620_13_AMC_HSA_C1_DSSO_HCD_Energies_Inj1 P1_K.RYKAAFTECcmCcmQAADKAACcmLLPK.L P2_R.LVRPEVDVMCcmTAFHDNEETFLKK.Y 3 22	E240620_13_AMC_HSA_C1_DSSO_HCD_Energies_Inj1	11980	recal_E240620_13_AMC_HSA_C1_DSSO_HCD_Energies_Inj1.mgf	9283	7	796.806	5570.59	0.593	7	5570.59	0.593	P02768		sp|P02768|ALBU_HUMAN Albumin OS=Homo sapiens OX=9606 GN=ALB PE=1 SV=2ALBU_HUMAN	FALSE	P02768	P02768	sp|P02768|ALBU_HUMAN Albumin OS=Homo sapiens OX=9606 GN=ALB PE=1 SV=2ALBU_HUMAN	FALSE	LVRPEVDVMCcmTAFHDNEETFLKK	RYKAAFTECcmCcmQAADKAACcmLLPK	139	184	23	22	22	3	160	186	7	C1	222.002	30	33	30	1	1	0.714	30	0	0	33.706	FALSE	TRUE	FALSE	FALSE	Self	0	0
Scan: 21788 Run: E240620_13_AMC_HSA_C1_DSSO_HCD_Energies_Inj1 P1_K.QNCcmELFEQLGEYKFQNALLVR.Y P2_K.ATKEQLKAVMDDFAAFVEK.Ccm 13 7	E240620_13_AMC_HSA_C1_DSSO_HCD_Energies_Inj1	21788	recal_E240620_13_AMC_HSA_C1_DSSO_HCD_Energies_Inj1.mgf	18419	5	993.083	4960.38	0.377	5	4960.38	0.379	P02768		sp|P02768|ALBU_HUMAN Albumin OS=Homo sapiens OX=9606 GN=ALB PE=1 SV=2ALBU_HUMAN	FALSE	P02768	P02768	sp|P02768|ALBU_HUMAN Albumin OS=Homo sapiens OX=9606 GN=ALB PE=1 SV=2ALBU_HUMAN	FALSE	QNCcmELFEQLGEYKFQNALLVR	ATKEQLKAVMDDFAAFVEK	414	563	21	19	13	7	426	569	5	C1	222.002	27	38	27	1	1	0.75	27	1601.03	0	33.475	FALSE	TRUE	FALSE	FALSE	Self	0	0
Scan: 15457 Run: E240715_02_AMC_HSA_C1_IV_DSSO_HCD_Energies_Inj1 P1_R.YTKKVPQVSTPTLVEVSR.N P2_K.ATKEQLKAVMDDFAAFVEK.Ccm 4 3	E240715_02_AMC_HSA_C1_IV_DSSO_HCD_Energies_Inj1	15457	recal_E240715_02_AMC_HSA_C1_IV_DSSO_HCD_Energies_Inj1.mgf	13639	3	1465.41	4393.22	0.222	3	4393.23	0.225	P02768		sp|P02768|ALBU_HUMAN Albumin OS=Homo sapiens OX=9606 GN=ALB PE=1 SV=2ALBU_HUMAN	FALSE	P02768	P02768	sp|P02768|ALBU_HUMAN Albumin OS=Homo sapiens OX=9606 GN=ALB PE=1 SV=2ALBU_HUMAN	FALSE	ATKEQLKAVMDDFAAFVEK	YTKKVPQVSTPTLVEVSR	563	435	19	18	3	4	565	438	3	C1	222.002	31	32	31	2	2	0.889	31	0	0	33.329	FALSE	TRUE	FALSE	FALSE	Self	0	0
Scan: 15811 Run: E240620_29_AMC_HSA_C1_212630_HCD_Energies_Inj1 P1_R.RHPYFYAPELLFFAKR.Y P2_R.LVRPEVDVMCcmTAFHDNEETFLKK.Y 15 22	E240620_29_AMC_HSA_C1_212630_HCD_Energies_Inj1	15811	recal_E240620_29_AMC_HSA_C1_212630_HCD_Energies_Inj1.mgf	12798	7	722.928	5053.44	0.443	7	5053.44	0.442	P02768		sp|P02768|ALBU_HUMAN Albumin OS=Homo sapiens OX=9606 GN=ALB PE=1 SV=2ALBU_HUMAN	FALSE	P02768	P02768	sp|P02768|ALBU_HUMAN Albumin OS=Homo sapiens OX=9606 GN=ALB PE=1 SV=2ALBU_HUMAN	FALSE	LVRPEVDVMCcmTAFHDNEETFLKK	RHPYFYAPELLFFAKR	139	169	23	16	22	15	160	183	7	C1	222.002	24	32	24	0	2	0.75	24	18801.5	0	33.175	FALSE	TRUE	FALSE	FALSE	Self	0	0
Scan: 12808 Run: E240620_34_AMC_HSA_C1_92630_HCD_Energies_Inj1 P1_R.YKAAFTECcmCcmQAADKAACcmLLPK.L P2_R.LVRPEVDVMCcmTAFHDNEETFLKK.Y 2 22	E240620_34_AMC_HSA_C1_92630_HCD_Energies_Inj1	12808	recal_E240620_34_AMC_HSA_C1_92630_HCD_Energies_Inj1.mgf	10029	6	903.422	5414.49	0.491	6	5414.49	0.492	P02768		sp|P02768|ALBU_HUMAN Albumin OS=Homo sapiens OX=9606 GN=ALB PE=1 SV=2ALBU_HUMAN	FALSE	P02768	P02768	sp|P02768|ALBU_HUMAN Albumin OS=Homo sapiens OX=9606 GN=ALB PE=1 SV=2ALBU_HUMAN	FALSE	YKAAFTECcmCcmQAADKAACcmLLPK	LVRPEVDVMCcmTAFHDNEETFLKK	185	139	21	23	2	22	186	160	6	C1	222.002	29	34	29	2	2	0.682	29	0	0	33.03	FALSE	TRUE	FALSE	FALSE	Self	0	0
Scan: 13239 Run: E240715_24_AMC_HSA_C1_IV_212630_HCD_Energies_Inj5 P1_R.YKAAFTECcmCcmQAADKAACcmLLPK.L P2_R.LVRPEVDVMCcmTAFHDNEETFLKK.Y 2 14	E240715_24_AMC_HSA_C1_IV_212630_HCD_Energies_Inj5	13239	recal_E240715_24_AMC_HSA_C1_IV_212630_HCD_Energies_Inj5.mgf	11555	7	774.507	5414.5	0.498	7	5414.49	0.492	P02768		sp|P02768|ALBU_HUMAN Albumin OS=Homo sapiens OX=9606 GN=ALB PE=1 SV=2ALBU_HUMAN	FALSE	P02768	P02768	sp|P02768|ALBU_HUMAN Albumin OS=Homo sapiens OX=9606 GN=ALB PE=1 SV=2ALBU_HUMAN	FALSE	YKAAFTECcmCcmQAADKAACcmLLPK	LVRPEVDVMCcmTAFHDNEETFLKK	185	139	21	23	2	14	186	152	7	C1	222.002	29	29	30	1	1	0.682	29	0	0	33.007	FALSE	TRUE	FALSE	FALSE	Self	0	0
Scan: 21876 Run: E240620_24_AMC_HSA_C1_152630_HCD_Energies_Inj1 P1_K.VFDEFKPLVEEPQNLIKQNCcmELFEQLGEYKFQNALLVR.Y P2_K.KVPQVSTPTLVEVSR.N 20 1	E240620_24_AMC_HSA_C1_152630_HCD_Energies_Inj1	21876	recal_E240620_24_AMC_HSA_C1_152630_HCD_Energies_Inj1.mgf	18477	7	919.334	6428.29	0.287	7	6428.28	0.278	P02768		sp|P02768|ALBU_HUMAN Albumin OS=Homo sapiens OX=9606 GN=ALB PE=1 SV=2ALBU_HUMAN	FALSE	P02768	P02768	sp|P02768|ALBU_HUMAN Albumin OS=Homo sapiens OX=9606 GN=ALB PE=1 SV=2ALBU_HUMAN	FALSE	VFDEFKPLVEEPQNLIKQNCcmELFEQLGEYKFQNALLVR	KVPQVSTPTLVEVSR	397	438	38	15	20	1	416	438	7	Ccm-C1	164.98	22	43	22	0	0	0.608	22	0	0	32.975	FALSE	TRUE	FALSE	FALSE	Self	0	0
Scan: 23023 Run: E240715_24_AMC_HSA_C1_IV_212630_HCD_Energies_Inj5 P1_K.SLHTLFGDKLCcmTVATLR.E P2_K.ALVLIAFAQYLQQCcmPFEDHVKLVNEVTEFAK.T 9 14	E240715_24_AMC_HSA_C1_IV_212630_HCD_Energies_Inj5	23023	recal_E240715_24_AMC_HSA_C1_IV_212630_HCD_Energies_Inj5.mgf	20739	5	1144.18	5715.89	0.885	5	5715.89	0.885	P02768		sp|P02768|ALBU_HUMAN Albumin OS=Homo sapiens OX=9606 GN=ALB PE=1 SV=2ALBU_HUMAN	FALSE	P02768	P02768	sp|P02768|ALBU_HUMAN Albumin OS=Homo sapiens OX=9606 GN=ALB PE=1 SV=2ALBU_HUMAN	FALSE	ALVLIAFAQYLQQCcmPFEDHVKLVNEVTEFAK	SLHTLFGDKLCcmTVATLR	45	89	31	17	14	9	58	97	5	Ccm-C1	164.98	21	40	21	0	1	0.656	21	0	0	32.475	FALSE	TRUE	FALSE	FALSE	Self	0	0
Scan: 19523 Run: E240620_13_AMC_HSA_C1_DSSO_HCD_Energies_Inj1 P1_K.VFDEFKPLVEEPQNLIKQNCcmELFEQLGEYK.F P2_R.LAKTYETTLEK.Ccm 20 3	E240620_13_AMC_HSA_C1_DSSO_HCD_Energies_Inj1	19523	recal_E240620_13_AMC_HSA_C1_DSSO_HCD_Energies_Inj1.mgf	16312	5	1029.71	5143.5	0.501	5	5143.5	0.5	P02768		sp|P02768|ALBU_HUMAN Albumin OS=Homo sapiens OX=9606 GN=ALB PE=1 SV=2ALBU_HUMAN	FALSE	P02768	P02768	sp|P02768|ALBU_HUMAN Albumin OS=Homo sapiens OX=9606 GN=ALB PE=1 SV=2ALBU_HUMAN	FALSE	VFDEFKPLVEEPQNLIKQNCcmELFEQLGEYK	LAKTYETTLEK	397	373	30	11	20	3	416	375	5	Ccm-C1	164.98	12	50	12	0	0	0.65	12	0	0	32.398	FALSE	TRUE	FALSE	FALSE	Self	0	0
Scan: 16022 Run: E240715_02_AMC_HSA_C1_IV_DSSO_HCD_Energies_Inj1 P1_R.YTKKVPQVSTPTLVEVSR.N P2_K.ATKEQLKAVMDDFAAFVEK.Ccm 3 3	E240715_02_AMC_HSA_C1_IV_DSSO_HCD_Energies_Inj1	16022	recal_E240715_02_AMC_HSA_C1_IV_DSSO_HCD_Energies_Inj1.mgf	14166	6	733.212	4393.23	0.23	6	4393.23	0.225	P02768		sp|P02768|ALBU_HUMAN Albumin OS=Homo sapiens OX=9606 GN=ALB PE=1 SV=2ALBU_HUMAN	FALSE	P02768	P02768	sp|P02768|ALBU_HUMAN Albumin OS=Homo sapiens OX=9606 GN=ALB PE=1 SV=2ALBU_HUMAN	FALSE	YTKKVPQVSTPTLVEVSR	ATKEQLKAVMDDFAAFVEK	435	563	18	19	3	3	437	565	6	C1	222.002	25	25	28	0	2	0.735	25	0	0	32.365	FALSE	TRUE	FALSE	FALSE	Self	0	0
Scan: 11355 Run: E240715_19_AMC_HSA_C1_IV_152630_HCD_Energies_Inj4 P1_R.YKAAFTECcmCcmQAADKAACcmLLPK.L P2_R.LVRPEVDVMoxCcmTAFHDNEETFLKK.Y 2 22	E240715_19_AMC_HSA_C1_IV_152630_HCD_Energies_Inj4	11355	recal_E240715_19_AMC_HSA_C1_IV_152630_HCD_Energies_Inj4.mgf	9786	7	776.792	5430.49	0.492	7	5430.49	0.487	P02768		sp|P02768|ALBU_HUMAN Albumin OS=Homo sapiens OX=9606 GN=ALB PE=1 SV=2ALBU_HUMAN	FALSE	P02768	P02768	sp|P02768|ALBU_HUMAN Albumin OS=Homo sapiens OX=9606 GN=ALB PE=1 SV=2ALBU_HUMAN	FALSE	YKAAFTECcmCcmQAADKAACcmLLPK	LVRPEVDVMoxCcmTAFHDNEETFLKK	185	139	21	23	2	22	186	160	7	C1	222.002	28	30	28	0	1	0.659	28	0	0	31.977	FALSE	TRUE	FALSE	FALSE	Self	0	0
Scan: 12662 Run: E240715_29_AMC_HSA_C1_IV_242630_HCD_Energies_Inj6 P1_R.YTKKVPQVSTPTLVEVSR.N P2_K.ATKEQLKAVMoxDDFAAFVEK.Ccm 4 3	E240715_29_AMC_HSA_C1_IV_242630_HCD_Energies_Inj6	12662	recal_E240715_29_AMC_HSA_C1_IV_242630_HCD_Energies_Inj6.mgf	11023	5	882.852	4409.22	0.222	5	4409.22	0.22	P02768		sp|P02768|ALBU_HUMAN Albumin OS=Homo sapiens OX=9606 GN=ALB PE=1 SV=2ALBU_HUMAN	FALSE	P02768	P02768	sp|P02768|ALBU_HUMAN Albumin OS=Homo sapiens OX=9606 GN=ALB PE=1 SV=2ALBU_HUMAN	FALSE	ATKEQLKAVMoxDDFAAFVEK	YTKKVPQVSTPTLVEVSR	563	435	19	18	3	4	565	438	5	C1	222.002	24	30	24	0	2	0.706	24	0	0	31.752	FALSE	TRUE	FALSE	FALSE	Self	0	0
Scan: 18141 Run: E240715_19_AMC_HSA_C1_IV_152630_HCD_Energies_Inj4 P1_K.RMPCcmAEDYLSVVLNQLCcmVLHEK.T P2_R.LAKTYETTLEK.Ccm 4 3	E240715_19_AMC_HSA_C1_IV_152630_HCD_Energies_Inj4	18141	recal_E240715_19_AMC_HSA_C1_IV_152630_HCD_Energies_Inj4.mgf	16163	5	827.805	4133.99	0.987	5	4133.98	0.985	P02768		sp|P02768|ALBU_HUMAN Albumin OS=Homo sapiens OX=9606 GN=ALB PE=1 SV=2ALBU_HUMAN	FALSE	P02768	P02768	sp|P02768|ALBU_HUMAN Albumin OS=Homo sapiens OX=9606 GN=ALB PE=1 SV=2ALBU_HUMAN	FALSE	RMPCcmAEDYLSVVLNQLCcmVLHEK	LAKTYETTLEK	469	373	22	11	4	3	472	375	5	Ccm-C1	164.98	16	35	16	0	0	0.85	16	3419.66	0	31.715	FALSE	TRUE	FALSE	FALSE	Self	0	0
Scan: 23336 Run: E240620_29_AMC_HSA_C1_212630_HCD_Energies_Inj1 P1_K.SLHTLFGDKLCcmTVATLR.E P2_K.ALVLIAFAQYLQQCcmPFEDHVKLVNEVTEFAK.T 3 14	E240620_29_AMC_HSA_C1_212630_HCD_Energies_Inj1	23336	recal_E240620_29_AMC_HSA_C1_212630_HCD_Energies_Inj1.mgf	19799	6	953.655	5715.89	0.888	6	5715.89	0.885	P02768		sp|P02768|ALBU_HUMAN Albumin OS=Homo sapiens OX=9606 GN=ALB PE=1 SV=2ALBU_HUMAN	FALSE	P02768	P02768	sp|P02768|ALBU_HUMAN Albumin OS=Homo sapiens OX=9606 GN=ALB PE=1 SV=2ALBU_HUMAN	FALSE	ALVLIAFAQYLQQCcmPFEDHVKLVNEVTEFAK	SLHTLFGDKLCcmTVATLR	45	89	31	17	14	3	58	91	6	Ccm-C1	164.98	19	44	19	0	1	0.594	19	0	0	31.653	FALSE	TRUE	FALSE	FALSE	Self	0	0
Scan: 22847 Run: E240620_13_AMC_HSA_C1_DSSO_HCD_Energies_Inj1 P1_K.QNCcmELFEQLGEYKFQNALLVR.Y P2_K.EQLKAVMDDFAAFVEK.Ccm 13 4	E240620_13_AMC_HSA_C1_DSSO_HCD_Energies_Inj1	22847	recal_E240620_13_AMC_HSA_C1_DSSO_HCD_Energies_Inj1.mgf	19404	5	933.047	4660.2	0.201	5	4660.2	0.199	P02768		sp|P02768|ALBU_HUMAN Albumin OS=Homo sapiens OX=9606 GN=ALB PE=1 SV=2ALBU_HUMAN	FALSE	P02768	P02768	sp|P02768|ALBU_HUMAN Albumin OS=Homo sapiens OX=9606 GN=ALB PE=1 SV=2ALBU_HUMAN	FALSE	QNCcmELFEQLGEYKFQNALLVR	EQLKAVMDDFAAFVEK	414	566	21	16	13	4	426	569	5	C1	222.002	25	33	25	0	1	0.825	25	2077.7	0	31.539	FALSE	TRUE	FALSE	FALSE	Self	0	0
Scan: 19922 Run: E240715_24_AMC_HSA_C1_IV_212630_HCD_Energies_Inj5 P1_R.RPCcmFSALEVDETYVPKEFNAETFTFHADICcmTLSEKER.Q P2_R.RHPYFYAPELLFFAK.R 35 2	E240715_24_AMC_HSA_C1_IV_212630_HCD_Energies_Inj5	19922	recal_E240715_24_AMC_HSA_C1_IV_212630_HCD_Energies_Inj5.mgf	17843	7	937.587	6556.06	0.061	7	6556.06	0.062	P02768		sp|P02768|ALBU_HUMAN Albumin OS=Homo sapiens OX=9606 GN=ALB PE=1 SV=2ALBU_HUMAN	FALSE	P02768	P02768	sp|P02768|ALBU_HUMAN Albumin OS=Homo sapiens OX=9606 GN=ALB PE=1 SV=2ALBU_HUMAN	FALSE	RPCcmFSALEVDETYVPKEFNAETFTFHADICcmTLSEKER	RHPYFYAPELLFFAK	509	169	37	15	35	2	543	170	7	C1	222.002	20	47	20	0	1	0.667	20	955.276	0	31.404	FALSE	TRUE	FALSE	FALSE	Self	0	0
Scan: 22015 Run: E240620_29_AMC_HSA_C1_212630_HCD_Energies_Inj1 P1_K.QNCcmELFEQLGEYKFQNALLVR.Y P2_K.ATKEQLKAVMDDFAAFVEK.Ccm 13 7	E240620_29_AMC_HSA_C1_212630_HCD_Energies_Inj1	22015	recal_E240620_29_AMC_HSA_C1_212630_HCD_Energies_Inj1.mgf	18570	6	827.737	4960.38	0.38	6	4960.38	0.379	P02768		sp|P02768|ALBU_HUMAN Albumin OS=Homo sapiens OX=9606 GN=ALB PE=1 SV=2ALBU_HUMAN	FALSE	P02768	P02768	sp|P02768|ALBU_HUMAN Albumin OS=Homo sapiens OX=9606 GN=ALB PE=1 SV=2ALBU_HUMAN	FALSE	QNCcmELFEQLGEYKFQNALLVR	ATKEQLKAVMDDFAAFVEK	414	563	21	19	13	7	426	569	6	C1	222.002	24	35	24	0	2	0.667	24	3957.91	0	31.337	FALSE	TRUE	FALSE	FALSE	Self	0	0
Scan: 10667 Run: E240620_29_AMC_HSA_C1_212630_HCD_Energies_Inj1 P1_R.YKAAFTECcmCcmQAADK.A P2_R.LVRPEVDVMCcmTAFHDNEETFLKK.Y 2 22	E240620_29_AMC_HSA_C1_212630_HCD_Energies_Inj1	10667	recal_E240620_29_AMC_HSA_C1_212630_HCD_Energies_Inj1.mgf	7996	6	777.852	4661.07	0.07	6	4661.07	0.071	P02768		sp|P02768|ALBU_HUMAN Albumin OS=Homo sapiens OX=9606 GN=ALB PE=1 SV=2ALBU_HUMAN	FALSE	P02768	P02768	sp|P02768|ALBU_HUMAN Albumin OS=Homo sapiens OX=9606 GN=ALB PE=1 SV=2ALBU_HUMAN	FALSE	LVRPEVDVMCcmTAFHDNEETFLKK	YKAAFTECcmCcmQAADK	139	185	23	14	22	2	160	186	6	C1	222.002	24	28	24	0	1	0.636	24	0	0	31.159	FALSE	TRUE	FALSE	FALSE	Self	0	0
Scan: 13411 Run: E240715_02_AMC_HSA_C1_IV_DSSO_HCD_Energies_Inj1 P1_R.YKAAFTECcmCcmQAADKAACcmLLPK.L P2_R.LVRPEVDVMCcmTAFHDNEETFLKK.Y 14 14	E240715_02_AMC_HSA_C1_IV_DSSO_HCD_Energies_Inj1	13411	recal_E240715_02_AMC_HSA_C1_IV_DSSO_HCD_Energies_Inj1.mgf	11709	7	774.506	5414.49	0.493	7	5414.49	0.492	P02768		sp|P02768|ALBU_HUMAN Albumin OS=Homo sapiens OX=9606 GN=ALB PE=1 SV=2ALBU_HUMAN	FALSE	P02768	P02768	sp|P02768|ALBU_HUMAN Albumin OS=Homo sapiens OX=9606 GN=ALB PE=1 SV=2ALBU_HUMAN	FALSE	YKAAFTECcmCcmQAADKAACcmLLPK	LVRPEVDVMCcmTAFHDNEETFLKK	185	139	21	23	14	14	198	152	7	C1	222.002	27	33	27	0	1	0.636	27	0	0	31.113	FALSE	TRUE	FALSE	FALSE	Self	0	0
Scan: 17520 Run: E240715_14_AMC_HSA_C1_IV_122630_HCD_Energies_Inj3 P1_R.LVRPEVDVMCcmTAFHDNEETFLKK.Y P2_R.HPYFYAPELLFFAKR.Y 22 14	E240715_14_AMC_HSA_C1_IV_122630_HCD_Energies_Inj3	17520	recal_E240715_14_AMC_HSA_C1_IV_122630_HCD_Energies_Inj3.mgf	15591	6	817.231	4897.34	0.339	6	4897.34	0.341	P02768		sp|P02768|ALBU_HUMAN Albumin OS=Homo sapiens OX=9606 GN=ALB PE=1 SV=2ALBU_HUMAN	FALSE	P02768	P02768	sp|P02768|ALBU_HUMAN Albumin OS=Homo sapiens OX=9606 GN=ALB PE=1 SV=2ALBU_HUMAN	FALSE	LVRPEVDVMCcmTAFHDNEETFLKK	HPYFYAPELLFFAKR	139	170	23	15	22	14	160	183	6	C1	222.002	24	35	24	0	2	0.795	24	0	0	31.061	FALSE	TRUE	FALSE	FALSE	Self	0	0
Scan: 19862 Run: E240715_14_AMC_HSA_C1_IV_122630_HCD_Energies_Inj3 P1_R.RPCcmFSALEVDETYVPKEFNAETFTFHADICcmTLSEKER.Q P2_R.RHPYFYAPELLFFAK.R 26 2	E240715_14_AMC_HSA_C1_IV_122630_HCD_Energies_Inj3	19862	recal_E240715_14_AMC_HSA_C1_IV_122630_HCD_Energies_Inj3.mgf	17794	7	937.588	6556.06	0.063	7	6556.06	0.062	P02768		sp|P02768|ALBU_HUMAN Albumin OS=Homo sapiens OX=9606 GN=ALB PE=1 SV=2ALBU_HUMAN	FALSE	P02768	P02768	sp|P02768|ALBU_HUMAN Albumin OS=Homo sapiens OX=9606 GN=ALB PE=1 SV=2ALBU_HUMAN	FALSE	RPCcmFSALEVDETYVPKEFNAETFTFHADICcmTLSEKER	RHPYFYAPELLFFAK	509	169	37	15	26	2	534	170	7	C1	222.002	21	42	21	0	1	0.597	21	0	0	31.06	FALSE	TRUE	FALSE	FALSE	Self	0	0
Scan: 17360 Run: E240715_14_AMC_HSA_C1_IV_122630_HCD_Energies_Inj3 P1_K.KVPQVSTPTLVEVSR.N P2_K.ATKEQLKAVMDDFAAFVEK.Ccm 1 7	E240715_14_AMC_HSA_C1_IV_122630_HCD_Energies_Inj3	17360	recal_E240715_14_AMC_HSA_C1_IV_122630_HCD_Energies_Inj3.mgf	15442	5	801.211	4001.02	0.02	5	4001.02	0.02	P02768		sp|P02768|ALBU_HUMAN Albumin OS=Homo sapiens OX=9606 GN=ALB PE=1 SV=2ALBU_HUMAN	FALSE	P02768	P02768	sp|P02768|ALBU_HUMAN Albumin OS=Homo sapiens OX=9606 GN=ALB PE=1 SV=2ALBU_HUMAN	FALSE	KVPQVSTPTLVEVSR	ATKEQLKAVMDDFAAFVEK	438	563	15	19	1	7	438	569	5	C1	222.002	24	27	24	1	2	0.694	24	5418.86	0	30.74	FALSE	TRUE	FALSE	FALSE	Self	0	0
Scan: 13958 Run: E240620_13_AMC_HSA_C1_DSSO_HCD_Energies_Inj1 P1_R.LVRPEVDVMCcmTAFHDNEETFLKK.Y P2_K.AAFTECcmCcmQAADKAACcmLLPK.L 22 12	E240620_13_AMC_HSA_C1_DSSO_HCD_Energies_Inj1	13958	recal_E240620_13_AMC_HSA_C1_DSSO_HCD_Energies_Inj1.mgf	11135	6	854.896	5123.34	0.335	6	5123.33	0.333	P02768		sp|P02768|ALBU_HUMAN Albumin OS=Homo sapiens OX=9606 GN=ALB PE=1 SV=2ALBU_HUMAN	FALSE	P02768	P02768	sp|P02768|ALBU_HUMAN Albumin OS=Homo sapiens OX=9606 GN=ALB PE=1 SV=2ALBU_HUMAN	FALSE	AAFTECcmCcmQAADKAACcmLLPK	LVRPEVDVMCcmTAFHDNEETFLKK	187	139	19	23	12	22	198	160	6	C1	222.002	29	30	29	0	1	0.659	29	0	0	30.664	FALSE	TRUE	FALSE	FALSE	Self	0	0
Scan: 21249 Run: E240715_19_AMC_HSA_C1_IV_152630_HCD_Energies_Inj4 P1_K.VFDEFKPLVEEPQNLIKQNCcmELFEQLGEYK.F P2_R.RHPDYSVVLLLR.L 6 2	E240715_19_AMC_HSA_C1_IV_152630_HCD_Energies_Inj4	21249	recal_E240715_19_AMC_HSA_C1_IV_152630_HCD_Energies_Inj4.mgf	19072	6	896.284	5371.66	0.659	6	5371.66	0.66	P02768		sp|P02768|ALBU_HUMAN Albumin OS=Homo sapiens OX=9606 GN=ALB PE=1 SV=2ALBU_HUMAN	FALSE	P02768	P02768	sp|P02768|ALBU_HUMAN Albumin OS=Homo sapiens OX=9606 GN=ALB PE=1 SV=2ALBU_HUMAN	FALSE	VFDEFKPLVEEPQNLIKQNCcmELFEQLGEYK	RHPDYSVVLLLR	397	361	30	12	6	2	402	362	6	C1	222.002	17	50	17	1	1	0.773	17	8536.23	0	30.617	FALSE	TRUE	FALSE	FALSE	Self	0	0
Scan: 12566 Run: E240715_14_AMC_HSA_C1_IV_122630_HCD_Energies_Inj3 P1_R.YTKKVPQVSTPTLVEVSR.N P2_K.ATKEQLKAVMoxDDFAAFVEK.Ccm 3 3	E240715_14_AMC_HSA_C1_IV_122630_HCD_Energies_Inj3	12566	recal_E240715_14_AMC_HSA_C1_IV_122630_HCD_Energies_Inj3.mgf	10932	5	882.852	4409.22	0.223	5	4409.22	0.22	P02768		sp|P02768|ALBU_HUMAN Albumin OS=Homo sapiens OX=9606 GN=ALB PE=1 SV=2ALBU_HUMAN	FALSE	P02768	P02768	sp|P02768|ALBU_HUMAN Albumin OS=Homo sapiens OX=9606 GN=ALB PE=1 SV=2ALBU_HUMAN	FALSE	ATKEQLKAVMoxDDFAAFVEK	YTKKVPQVSTPTLVEVSR	563	435	19	18	3	3	565	437	5	C1	222.002	25	29	25	1	2	0.735	25	1218.63	0	30.572	FALSE	TRUE	FALSE	FALSE	Self	0	0
Scan: 8888 Run: E240620_13_AMC_HSA_C1_DSSO_HCD_Energies_Inj1 P1_R.YKAAFTECcmCcmQAADKAACcmLLPK.L P2_R.LAKTYETTLEK.Ccm 9 3	E240620_13_AMC_HSA_C1_DSSO_HCD_Energies_Inj1	8888	recal_E240620_13_AMC_HSA_C1_DSSO_HCD_Energies_Inj1.mgf	6419	5	776.17	3875.81	0.814	5	3875.82	0.816	P02768		sp|P02768|ALBU_HUMAN Albumin OS=Homo sapiens OX=9606 GN=ALB PE=1 SV=2ALBU_HUMAN	FALSE	P02768	P02768	sp|P02768|ALBU_HUMAN Albumin OS=Homo sapiens OX=9606 GN=ALB PE=1 SV=2ALBU_HUMAN	FALSE	YKAAFTECcmCcmQAADKAACcmLLPK	LAKTYETTLEK	185	373	21	11	9	3	193	375	5	Ccm-C1	164.98	17	33	17	0	0	0.825	17	0	0	30.536	FALSE	TRUE	FALSE	FALSE	Self	0	0
Scan: 19472 Run: E240620_24_AMC_HSA_C1_152630_HCD_Energies_Inj1 P1_K.VFDEFKPLVEEPQNLIKQNCcmELFEQLGEYK.F P2_R.LAKTYETTLEK.Ccm 20 3	E240620_24_AMC_HSA_C1_152630_HCD_Energies_Inj1	19472	recal_E240620_24_AMC_HSA_C1_152630_HCD_Energies_Inj1.mgf	16237	6	858.258	5143.5	0.502	6	5143.5	0.5	P02768		sp|P02768|ALBU_HUMAN Albumin OS=Homo sapiens OX=9606 GN=ALB PE=1 SV=2ALBU_HUMAN	FALSE	P02768	P02768	sp|P02768|ALBU_HUMAN Albumin OS=Homo sapiens OX=9606 GN=ALB PE=1 SV=2ALBU_HUMAN	FALSE	VFDEFKPLVEEPQNLIKQNCcmELFEQLGEYK	LAKTYETTLEK	397	373	30	11	20	3	416	375	6	Ccm-C1	164.98	15	42	15	0	0	0.724	15	2265.47	0	30.534	FALSE	TRUE	FALSE	FALSE	Self	0	0
Scan: 14796 Run: E240620_19_AMC_HSA_C1_122630_HCD_Energies_Inj1 P1_R.RPCcmFSALEVDETYVPKEFNAETFTFHADICcmTLSEKER.Q P2_R.LAKTYETTLEK.Ccm 3 3	E240620_19_AMC_HSA_C1_122630_HCD_Energies_Inj1	14796	recal_E240620_19_AMC_HSA_C1_122630_HCD_Energies_Inj1.mgf	11904	7	843.401	5896.76	0.755	7	5896.75	0.75	P02768		sp|P02768|ALBU_HUMAN Albumin OS=Homo sapiens OX=9606 GN=ALB PE=1 SV=2ALBU_HUMAN	FALSE	P02768	P02768	sp|P02768|ALBU_HUMAN Albumin OS=Homo sapiens OX=9606 GN=ALB PE=1 SV=2ALBU_HUMAN	FALSE	RPCcmFSALEVDETYVPKEFNAETFTFHADICcmTLSEKER	LAKTYETTLEK	509	373	37	11	3	3	511	375	7	Ccm-C1	164.98	16	47	16	0	0	0.653	16	0	0	30.477	FALSE	TRUE	FALSE	FALSE	Self	0	0
Scan: 3890 Run: E240715_14_AMC_HSA_C1_IV_122630_HCD_Energies_Inj3 P1_K.VHTECcmCcmHGDLLECcmADDRADLAK.Y P2_K.LDELRDEGKASSAKQR.L 2 14	E240715_14_AMC_HSA_C1_IV_122630_HCD_Energies_Inj3	3890	recal_E240715_14_AMC_HSA_C1_IV_122630_HCD_Energies_Inj3.mgf	2901	6	769.014	4608.04	0.042	6	4608.04	0.04	P02768		sp|P02768|ALBU_HUMAN Albumin OS=Homo sapiens OX=9606 GN=ALB PE=1 SV=2ALBU_HUMAN	FALSE	P02768	P02768	sp|P02768|ALBU_HUMAN Albumin OS=Homo sapiens OX=9606 GN=ALB PE=1 SV=2ALBU_HUMAN	FALSE	VHTECcmCcmHGDLLECcmADDRADLAK	LDELRDEGKASSAKQR	265	206	22	16	2	14	266	219	6	C1	222.002	23	32	23	0	2	0.762	23	0	0	30.406	FALSE	TRUE	FALSE	FALSE	Self	0	0
Scan: 21493 Run: E240715_02_AMC_HSA_C1_IV_DSSO_HCD_Energies_Inj1 P1_K.KVPQVSTPTLVEVSR.N P2_K.ALVLIAFAQYLQQCcmPFEDHVKLVNEVTEFAK.T 1 14	E240715_02_AMC_HSA_C1_IV_DSSO_HCD_Energies_Inj1	21493	recal_E240715_02_AMC_HSA_C1_IV_DSSO_HCD_Energies_Inj1.mgf	19300	6	904.972	5423.79	0.791	6	5423.78	0.785	P02768		sp|P02768|ALBU_HUMAN Albumin OS=Homo sapiens OX=9606 GN=ALB PE=1 SV=2ALBU_HUMAN	FALSE	P02768	P02768	sp|P02768|ALBU_HUMAN Albumin OS=Homo sapiens OX=9606 GN=ALB PE=1 SV=2ALBU_HUMAN	FALSE	ALVLIAFAQYLQQCcmPFEDHVKLVNEVTEFAK	KVPQVSTPTLVEVSR	45	438	31	15	14	1	58	438	6	Ccm-C1	164.98	21	35	21	0	1	0.6	21	3272.65	2466.32	30.302	FALSE	TRUE	FALSE	FALSE	Self	0	0
Scan: 14365 Run: E240715_02_AMC_HSA_C1_IV_DSSO_HCD_Energies_Inj1 P1_R.RPCcmFSALEVDETYVPKEFNAETFTFHADICcmTLSEKER.Q P2_K.LDELRDEGKASSAK.Q 35 9	E240715_02_AMC_HSA_C1_IV_DSSO_HCD_Energies_Inj1	14365	recal_E240715_02_AMC_HSA_C1_IV_DSSO_HCD_Energies_Inj1.mgf	12610	7	883.271	6175.85	0.847	7	6175.84	0.843	P02768		sp|P02768|ALBU_HUMAN Albumin OS=Homo sapiens OX=9606 GN=ALB PE=1 SV=2ALBU_HUMAN	FALSE	P02768	P02768	sp|P02768|ALBU_HUMAN Albumin OS=Homo sapiens OX=9606 GN=ALB PE=1 SV=2ALBU_HUMAN	FALSE	RPCcmFSALEVDETYVPKEFNAETFTFHADICcmTLSEKER	LDELRDEGKASSAK	509	206	37	14	35	9	543	214	7	C1	222.002	15	50	15	0	1	0.577	15	0	0	30.135	FALSE	TRUE	FALSE	FALSE	Self	0	0
Scan: 15514 Run: E240715_14_AMC_HSA_C1_IV_122630_HCD_Energies_Inj3 P1_R.YTKKVPQVSTPTLVEVSR.N P2_K.ATKEQLKAVMDDFAAFVEK.Ccm 4 3	E240715_14_AMC_HSA_C1_IV_122630_HCD_Energies_Inj3	15514	recal_E240715_14_AMC_HSA_C1_IV_122630_HCD_Energies_Inj3.mgf	13711	4	1099.31	4393.22	0.219	4	4393.23	0.225	P02768		sp|P02768|ALBU_HUMAN Albumin OS=Homo sapiens OX=9606 GN=ALB PE=1 SV=2ALBU_HUMAN	FALSE	P02768	P02768	sp|P02768|ALBU_HUMAN Albumin OS=Homo sapiens OX=9606 GN=ALB PE=1 SV=2ALBU_HUMAN	FALSE	ATKEQLKAVMDDFAAFVEK	YTKKVPQVSTPTLVEVSR	563	435	19	18	3	4	565	438	4	C1	222.002	28	31	28	0	2	0.824	28	0	0	29.972	FALSE	TRUE	FALSE	FALSE	Self	0	0
Scan: 22127 Run: E240620_29_AMC_HSA_C1_212630_HCD_Energies_Inj1 P1_K.EQLKAVMDDFAAFVEKCcmCcmK.A P2_K.ADDKETCcmFAEEGKKLVAASQAALGL.- 16 4	E240620_29_AMC_HSA_C1_212630_HCD_Energies_Inj1	22127	recal_E240620_29_AMC_HSA_C1_212630_HCD_Energies_Inj1.mgf	18675	5	1027.28	5131.37	0.367	5	5131.37	0.366	P02768		sp|P02768|ALBU_HUMAN Albumin OS=Homo sapiens OX=9606 GN=ALB PE=1 SV=2ALBU_HUMAN	FALSE	P02768	P02768	sp|P02768|ALBU_HUMAN Albumin OS=Homo sapiens OX=9606 GN=ALB PE=1 SV=2ALBU_HUMAN	FALSE	ADDKETCcmFAEEGKKLVAASQAALGL	EQLKAVMDDFAAFVEKCcmCcmK	585	566	25	19	4	16	588	581	5	C1	222.002	27	30	27	0	1	0.625	27	0	0	29.969	FALSE	TRUE	FALSE	FALSE	Self	0	0
Scan: 23738 Run: E240620_13_AMC_HSA_C1_DSSO_HCD_Energies_Inj1 P1_K.RMPCcmAEDYLSVVLNQLCcmVLHEK.T P2_K.QNCcmELFEQLGEYKFQNALLVR.Y 17 13	E240620_13_AMC_HSA_C1_DSSO_HCD_Energies_Inj1	23738	recal_E240620_13_AMC_HSA_C1_DSSO_HCD_Energies_Inj1.mgf	20227	6	907.104	5436.58	0.578	6	5436.58	0.578	P02768		sp|P02768|ALBU_HUMAN Albumin OS=Homo sapiens OX=9606 GN=ALB PE=1 SV=2ALBU_HUMAN	FALSE	P02768	P02768	sp|P02768|ALBU_HUMAN Albumin OS=Homo sapiens OX=9606 GN=ALB PE=1 SV=2ALBU_HUMAN	FALSE	RMPCcmAEDYLSVVLNQLCcmVLHEK	QNCcmELFEQLGEYKFQNALLVR	469	414	22	21	17	13	485	426	6	Ccm-C1	164.98	25	25	26	0	0	0.595	25	0	0	29.896	FALSE	TRUE	FALSE	FALSE	Self	0	0
Scan: 22191 Run: E240620_13_AMC_HSA_C1_DSSO_HCD_Energies_Inj1 P1_K.QNCcmELFEQLGEYKFQNALLVR.Y P2_K.ATKEQLKAVMDDFAAFVEK.Ccm 13 3	E240620_13_AMC_HSA_C1_DSSO_HCD_Energies_Inj1	22191	recal_E240620_13_AMC_HSA_C1_DSSO_HCD_Energies_Inj1.mgf	18790	6	827.738	4960.39	0.386	6	4960.38	0.379	P02768		sp|P02768|ALBU_HUMAN Albumin OS=Homo sapiens OX=9606 GN=ALB PE=1 SV=2ALBU_HUMAN	FALSE	P02768	P02768	sp|P02768|ALBU_HUMAN Albumin OS=Homo sapiens OX=9606 GN=ALB PE=1 SV=2ALBU_HUMAN	FALSE	QNCcmELFEQLGEYKFQNALLVR	ATKEQLKAVMDDFAAFVEK	414	563	21	19	13	3	426	565	6	C1	222.002	21	36	21	0	1	0.583	21	6063.81	0	29.862	FALSE	TRUE	FALSE	FALSE	Self	0	0
Scan: 13824 Run: E240620_34_AMC_HSA_C1_92630_HCD_Energies_Inj1 P1_R.RHPYFYAPELLFFAKRYK.A P2_K.AAFTECcmCcmQAADKAACcmLLPK.L 15 12	E240620_34_AMC_HSA_C1_92630_HCD_Energies_Inj1	13824	recal_E240620_34_AMC_HSA_C1_92630_HCD_Energies_Inj1.mgf	10978	6	782.879	4691.23	0.228	6	4691.23	0.229	P02768		sp|P02768|ALBU_HUMAN Albumin OS=Homo sapiens OX=9606 GN=ALB PE=1 SV=2ALBU_HUMAN	FALSE	P02768	P02768	sp|P02768|ALBU_HUMAN Albumin OS=Homo sapiens OX=9606 GN=ALB PE=1 SV=2ALBU_HUMAN	FALSE	RHPYFYAPELLFFAKRYK	AAFTECcmCcmQAADKAACcmLLPK	169	187	18	19	15	12	183	198	6	C1	222.002	27	27	29	0	2	0.794	27	0	0	29.845	FALSE	TRUE	FALSE	FALSE	Self	0	0
Scan: 3953 Run: E240715_02_AMC_HSA_C1_IV_DSSO_HCD_Energies_Inj1 P1_K.KQTALVELVK.H P2_K.CcmCcmKADDKETCcmFAEEGKK.L 1 3	E240715_02_AMC_HSA_C1_IV_DSSO_HCD_Energies_Inj1	3953	recal_E240715_02_AMC_HSA_C1_IV_DSSO_HCD_Energies_Inj1.mgf	2946	4	857.148	3424.56	0.564	4	3424.57	0.569	P02768		sp|P02768|ALBU_HUMAN Albumin OS=Homo sapiens OX=9606 GN=ALB PE=1 SV=2ALBU_HUMAN	FALSE	P02768	P02768	sp|P02768|ALBU_HUMAN Albumin OS=Homo sapiens OX=9606 GN=ALB PE=1 SV=2ALBU_HUMAN	FALSE	CcmCcmKADDKETCcmFAEEGKK	KQTALVELVK	582	549	17	10	3	1	584	549	4	C1	222.002	17	30	17	2	2	0.944	17	0	0	29.694	FALSE	TRUE	FALSE	FALSE	Self	0	0
Scan: 22420 Run: E240620_24_AMC_HSA_C1_152630_HCD_Energies_Inj1 P1_K.SLHTLFGDKLCcmTVATLR.E P2_K.ALVLIAFAQYLQQCcmPFEDHVK.L 3 14	E240620_24_AMC_HSA_C1_152630_HCD_Energies_Inj1	22420	recal_E240620_24_AMC_HSA_C1_152630_HCD_Energies_Inj1.mgf	18979	6	765.222	4585.29	0.286	6	4585.29	0.288	P02768		sp|P02768|ALBU_HUMAN Albumin OS=Homo sapiens OX=9606 GN=ALB PE=1 SV=2ALBU_HUMAN	FALSE	P02768	P02768	sp|P02768|ALBU_HUMAN Albumin OS=Homo sapiens OX=9606 GN=ALB PE=1 SV=2ALBU_HUMAN	FALSE	ALVLIAFAQYLQQCcmPFEDHVK	SLHTLFGDKLCcmTVATLR	45	89	21	17	14	3	58	91	6	Ccm-C1	164.98	20	28	20	0	0	0.625	20	0	0	29.65	FALSE	TRUE	FALSE	FALSE	Self	0	0
Scan: 14167 Run: E240715_19_AMC_HSA_C1_IV_152630_HCD_Energies_Inj4 P1_R.RPCcmFSALEVDETYVPKEFNAETFTFHADICcmTLSEKER.Q P2_R.LKCcmASLQK.F 3 2	E240715_19_AMC_HSA_C1_IV_152630_HCD_Energies_Inj4	14167	recal_E240715_19_AMC_HSA_C1_IV_152630_HCD_Energies_Inj4.mgf	12430	6	925.605	5547.59	0.587	6	5547.58	0.58	P02768		sp|P02768|ALBU_HUMAN Albumin OS=Homo sapiens OX=9606 GN=ALB PE=1 SV=2ALBU_HUMAN	FALSE	P02768	P02768	sp|P02768|ALBU_HUMAN Albumin OS=Homo sapiens OX=9606 GN=ALB PE=1 SV=2ALBU_HUMAN	FALSE	RPCcmFSALEVDETYVPKEFNAETFTFHADICcmTLSEKER	LKCcmASLQK	509	222	37	8	3	2	511	223	6	Ccm-C1	164.98	10	55	10	0	1	0.714	10	0	0	29.586	FALSE	TRUE	FALSE	FALSE	Self	0	0
Scan: 21094 Run: E240620_29_AMC_HSA_C1_212630_HCD_Energies_Inj1 P1_K.VFDEFKPLVEEPQNLIK.Q P2_K.QNCcmELFEQLGEYKFQNALLVR.Y 6 3	E240620_29_AMC_HSA_C1_212630_HCD_Energies_Inj1	21094	recal_E240620_29_AMC_HSA_C1_212630_HCD_Energies_Inj1.mgf	17717	5	962.479	4807.36	0.359	5	4807.36	0.358	P02768		sp|P02768|ALBU_HUMAN Albumin OS=Homo sapiens OX=9606 GN=ALB PE=1 SV=2ALBU_HUMAN	FALSE	P02768	P02768	sp|P02768|ALBU_HUMAN Albumin OS=Homo sapiens OX=9606 GN=ALB PE=1 SV=2ALBU_HUMAN	FALSE	QNCcmELFEQLGEYKFQNALLVR	VFDEFKPLVEEPQNLIK	414	397	21	17	3	6	416	402	5	Ccm-C1	164.98	23	27	23	0	0	0.675	23	0	0	29.568	FALSE	TRUE	FALSE	FALSE	Self	0	0
Scan: 11121 Run: E240620_29_AMC_HSA_C1_212630_HCD_Energies_Inj1 P1_K.TCcmVADESAENCcmDKSLHTLFGDKLCcmTVATLR.E P2_R.LAKTYETTLEK.Ccm 24 3	E240620_29_AMC_HSA_C1_212630_HCD_Energies_Inj1	11121	recal_E240620_29_AMC_HSA_C1_212630_HCD_Energies_Inj1.mgf	8416	6	812.885	4871.27	0.267	6	4871.27	0.268	P02768		sp|P02768|ALBU_HUMAN Albumin OS=Homo sapiens OX=9606 GN=ALB PE=1 SV=2ALBU_HUMAN	FALSE	P02768	P02768	sp|P02768|ALBU_HUMAN Albumin OS=Homo sapiens OX=9606 GN=ALB PE=1 SV=2ALBU_HUMAN	FALSE	TCcmVADESAENCcmDKSLHTLFGDKLCcmTVATLR	LAKTYETTLEK	76	373	30	11	24	3	99	375	6	Ccm-C1	164.98	14	37	14	0	0	0.638	14	0	0	29.565	FALSE	TRUE	FALSE	FALSE	Self	0	0
Scan: 10009 Run: E240715_19_AMC_HSA_C1_IV_152630_HCD_Energies_Inj4 P1_K.RYKAAFTECcmCcmQAADK.A P2_R.LVRPEVDVMCcmTAFHDNEETFLKK.Y 3 22	E240715_19_AMC_HSA_C1_IV_152630_HCD_Energies_Inj4	10009	recal_E240715_19_AMC_HSA_C1_IV_152630_HCD_Energies_Inj4.mgf	8529	7	689.175	4817.18	0.175	7	4817.17	0.172	P02768		sp|P02768|ALBU_HUMAN Albumin OS=Homo sapiens OX=9606 GN=ALB PE=1 SV=2ALBU_HUMAN	FALSE	P02768	P02768	sp|P02768|ALBU_HUMAN Albumin OS=Homo sapiens OX=9606 GN=ALB PE=1 SV=2ALBU_HUMAN	FALSE	LVRPEVDVMCcmTAFHDNEETFLKK	RYKAAFTECcmCcmQAADK	139	184	23	15	22	3	160	186	7	C1	222.002	22	30	22	0	1	0.682	22	0	0	29.489	FALSE	TRUE	FALSE	FALSE	Self	0	0
Scan: 14169 Run: E240715_29_AMC_HSA_C1_IV_242630_HCD_Energies_Inj6 P1_R.YKAAFTECcmCcmQAADKAACcmLLPK.L P2_R.RHPYFYAPELLFFAKR.Y 2 15	E240715_29_AMC_HSA_C1_IV_242630_HCD_Energies_Inj6	14169	recal_E240715_29_AMC_HSA_C1_IV_242630_HCD_Energies_Inj6.mgf	12444	6	782.879	4691.23	0.233	6	4691.23	0.229	P02768		sp|P02768|ALBU_HUMAN Albumin OS=Homo sapiens OX=9606 GN=ALB PE=1 SV=2ALBU_HUMAN	FALSE	P02768	P02768	sp|P02768|ALBU_HUMAN Albumin OS=Homo sapiens OX=9606 GN=ALB PE=1 SV=2ALBU_HUMAN	FALSE	RHPYFYAPELLFFAKR	YKAAFTECcmCcmQAADKAACcmLLPK	169	185	16	21	15	2	183	186	6	C1	222.002	27	27	28	1	2	0.7	27	0	0	29.455	FALSE	TRUE	FALSE	FALSE	Self	0	0
Scan: 22535 Run: E240620_29_AMC_HSA_C1_212630_HCD_Energies_Inj1 P1_K.RMPCcmAEDYLSVVLNQLCcmVLHEK.T P2_R.LVRPEVDVMCcmTAFHDNEETFLKKYLYEIAR.R 17 23	E240620_29_AMC_HSA_C1_212630_HCD_Energies_Inj1	22535	recal_E240620_29_AMC_HSA_C1_212630_HCD_Energies_Inj1.mgf	19057	7	933.024	6524.12	0.118	7	6524.11	0.115	P02768		sp|P02768|ALBU_HUMAN Albumin OS=Homo sapiens OX=9606 GN=ALB PE=1 SV=2ALBU_HUMAN	FALSE	P02768	P02768	sp|P02768|ALBU_HUMAN Albumin OS=Homo sapiens OX=9606 GN=ALB PE=1 SV=2ALBU_HUMAN	FALSE	RMPCcmAEDYLSVVLNQLCcmVLHEK	LVRPEVDVMCcmTAFHDNEETFLKKYLYEIAR	469	139	22	30	17	23	485	161	7	Ccm-C1	164.98	27	27	32	0	0	0.552	27	969.107	0	29.194	FALSE	TRUE	FALSE	FALSE	Self	0	0
Scan: 14190 Run: E240715_24_AMC_HSA_C1_IV_212630_HCD_Energies_Inj5 P1_R.RPCcmFSALEVDETYVPKEFNAETFTFHADICcmTLSEKER.Q P2_R.LKCcmASLQK.F 3 2	E240715_24_AMC_HSA_C1_IV_212630_HCD_Energies_Inj5	14190	recal_E240715_24_AMC_HSA_C1_IV_212630_HCD_Energies_Inj5.mgf	12451	7	793.519	5547.58	0.582	7	5547.58	0.58	P02768		sp|P02768|ALBU_HUMAN Albumin OS=Homo sapiens OX=9606 GN=ALB PE=1 SV=2ALBU_HUMAN	FALSE	P02768	P02768	sp|P02768|ALBU_HUMAN Albumin OS=Homo sapiens OX=9606 GN=ALB PE=1 SV=2ALBU_HUMAN	FALSE	RPCcmFSALEVDETYVPKEFNAETFTFHADICcmTLSEKER	LKCcmASLQK	509	222	37	8	3	2	511	223	7	Ccm-C1	164.98	11	48	11	0	0	0.667	11	1704.08	0	29.183	FALSE	TRUE	FALSE	FALSE	Self	0	0
Scan: 13139 Run: E240620_13_AMC_HSA_C1_DSSO_HCD_Energies_Inj1 P1_R.YKAAFTECcmCcmQAADKAACcmLLPK.L P2_R.LVRPEVDVMCcmTAFHDNEETFLKK.Y 14 22	E240620_13_AMC_HSA_C1_DSSO_HCD_Energies_Inj1	13139	recal_E240620_13_AMC_HSA_C1_DSSO_HCD_Energies_Inj1.mgf	10373	7	774.506	5414.49	0.492	7	5414.49	0.492	P02768		sp|P02768|ALBU_HUMAN Albumin OS=Homo sapiens OX=9606 GN=ALB PE=1 SV=2ALBU_HUMAN	FALSE	P02768	P02768	sp|P02768|ALBU_HUMAN Albumin OS=Homo sapiens OX=9606 GN=ALB PE=1 SV=2ALBU_HUMAN	FALSE	YKAAFTECcmCcmQAADKAACcmLLPK	LVRPEVDVMCcmTAFHDNEETFLKK	185	139	21	23	14	22	198	160	7	C1	222.002	23	32	23	0	0	0.568	23	0	0	29.129	FALSE	TRUE	FALSE	FALSE	Self	0	0
Scan: 9667 Run: E240715_24_AMC_HSA_C1_IV_212630_HCD_Energies_Inj5 P1_K.LVTDLTKVHTECcmCcmHGDLLECcmADDRADLAK.Y P2_R.AFKAWAVAR.L 7 3	E240715_24_AMC_HSA_C1_IV_212630_HCD_Energies_Inj5	9667	recal_E240715_24_AMC_HSA_C1_IV_212630_HCD_Energies_Inj5.mgf	8204	6	766.864	4595.14	0.14	6	4595.14	0.137	P02768		sp|P02768|ALBU_HUMAN Albumin OS=Homo sapiens OX=9606 GN=ALB PE=1 SV=2ALBU_HUMAN	FALSE	P02768	P02768	sp|P02768|ALBU_HUMAN Albumin OS=Homo sapiens OX=9606 GN=ALB PE=1 SV=2ALBU_HUMAN	FALSE	LVTDLTKVHTECcmCcmHGDLLECcmADDRADLAK	AFKAWAVAR	258	234	29	9	7	3	264	236	6	C1	222.002	14	45	14	0	2	0.821	14	0	0	28.956	FALSE	TRUE	FALSE	FALSE	Self	0	0
Scan: 7556 Run: E240620_29_AMC_HSA_C1_212630_HCD_Energies_Inj1 P1_K.VHTECcmCcmHGDLLECcmADDRADLAK.Y P2_R.LSQRFPKAEFAEVSK.L 6 7	E240620_29_AMC_HSA_C1_212630_HCD_Energies_Inj1	7556	recal_E240620_29_AMC_HSA_C1_212630_HCD_Energies_Inj1.mgf	5161	6	748.51	4485.01	0.014	6	4485.02	0.016	P02768		sp|P02768|ALBU_HUMAN Albumin OS=Homo sapiens OX=9606 GN=ALB PE=1 SV=2ALBU_HUMAN	FALSE	P02768	P02768	sp|P02768|ALBU_HUMAN Albumin OS=Homo sapiens OX=9606 GN=ALB PE=1 SV=2ALBU_HUMAN	FALSE	VHTECcmCcmHGDLLECcmADDRADLAK	LSQRFPKAEFAEVSK	265	243	22	15	6	7	270	249	6	Ccm-C1	164.98	22	33	22	0	0	0.786	22	0	0	28.89	FALSE	TRUE	FALSE	FALSE	Self	0	0
Scan: 15345 Run: E240715_14_AMC_HSA_C1_IV_122630_HCD_Energies_Inj3 P1_R.YTKKVPQVSTPTLVEVSR.N P2_K.ATKEQLKAVMDDFAAFVEK.Ccm 3 7	E240715_14_AMC_HSA_C1_IV_122630_HCD_Energies_Inj3	15345	recal_E240715_14_AMC_HSA_C1_IV_122630_HCD_Energies_Inj3.mgf	13551	6	733.212	4393.23	0.227	6	4393.23	0.225	P02768		sp|P02768|ALBU_HUMAN Albumin OS=Homo sapiens OX=9606 GN=ALB PE=1 SV=2ALBU_HUMAN	FALSE	P02768	P02768	sp|P02768|ALBU_HUMAN Albumin OS=Homo sapiens OX=9606 GN=ALB PE=1 SV=2ALBU_HUMAN	FALSE	YTKKVPQVSTPTLVEVSR	ATKEQLKAVMDDFAAFVEK	435	563	18	19	3	7	437	569	6	C1	222.002	25	26	25	1	1	0.694	25	1380.5	0	28.843	FALSE	TRUE	FALSE	FALSE	Self	0	0
Scan: 12401 Run: E240715_29_AMC_HSA_C1_IV_242630_HCD_Energies_Inj6 P1_K.RYKAAFTECcmCcmQAADKAACcmLLPK.L P2_R.LVRPEVDVMCcmTAFHDNEETFLKK.Y 3 22	E240715_29_AMC_HSA_C1_IV_242630_HCD_Energies_Inj6	12401	recal_E240715_29_AMC_HSA_C1_IV_242630_HCD_Energies_Inj6.mgf	10776	6	929.439	5570.59	0.589	6	5570.59	0.593	P02768		sp|P02768|ALBU_HUMAN Albumin OS=Homo sapiens OX=9606 GN=ALB PE=1 SV=2ALBU_HUMAN	FALSE	P02768	P02768	sp|P02768|ALBU_HUMAN Albumin OS=Homo sapiens OX=9606 GN=ALB PE=1 SV=2ALBU_HUMAN	FALSE	LVRPEVDVMCcmTAFHDNEETFLKK	RYKAAFTECcmCcmQAADKAACcmLLPK	139	184	23	22	22	3	160	186	6	C1	222.002	24	34	24	0	2	0.595	24	0	0	28.815	FALSE	TRUE	FALSE	FALSE	Self	0	0
Scan: 23196 Run: E240620_34_AMC_HSA_C1_92630_HCD_Energies_Inj1 P1_K.SLHTLFGDKLCcmTVATLR.E P2_K.ALVLIAFAQYLQQCcmPFEDHVKLVNEVTEFAK.T 11 19	E240620_34_AMC_HSA_C1_92630_HCD_Energies_Inj1	23196	recal_E240620_34_AMC_HSA_C1_92630_HCD_Energies_Inj1.mgf	19697	5	1144.19	5715.89	0.893	5	5715.89	0.885	P02768		sp|P02768|ALBU_HUMAN Albumin OS=Homo sapiens OX=9606 GN=ALB PE=1 SV=2ALBU_HUMAN	FALSE	P02768	P02768	sp|P02768|ALBU_HUMAN Albumin OS=Homo sapiens OX=9606 GN=ALB PE=1 SV=2ALBU_HUMAN	FALSE	ALVLIAFAQYLQQCcmPFEDHVKLVNEVTEFAK	SLHTLFGDKLCcmTVATLR	45	89	31	17	19	11	63	99	5	Ccm-C1	164.98	19	39	19	0	0	0.594	19	0	0	28.793	FALSE	TRUE	FALSE	FALSE	Self	0	0
Scan: 11152 Run: E240715_02_AMC_HSA_C1_IV_DSSO_HCD_Energies_Inj1 P1_R.YKAAFTECcmCcmQAADK.A P2_R.LVRPEVDVMCcmTAFHDNEETFLKK.Y 2 22	E240715_02_AMC_HSA_C1_IV_DSSO_HCD_Energies_Inj1	11152	recal_E240715_02_AMC_HSA_C1_IV_DSSO_HCD_Energies_Inj1.mgf	9585	7	666.874	4661.07	0.07	7	4661.07	0.071	P02768		sp|P02768|ALBU_HUMAN Albumin OS=Homo sapiens OX=9606 GN=ALB PE=1 SV=2ALBU_HUMAN	FALSE	P02768	P02768	sp|P02768|ALBU_HUMAN Albumin OS=Homo sapiens OX=9606 GN=ALB PE=1 SV=2ALBU_HUMAN	FALSE	LVRPEVDVMCcmTAFHDNEETFLKK	YKAAFTECcmCcmQAADK	139	185	23	14	22	2	160	186	7	C1	222.002	23	28	23	0	1	0.636	23	0	0	28.706	FALSE	TRUE	FALSE	FALSE	Self	0	0
Scan: 20890 Run: E240715_24_AMC_HSA_C1_IV_212630_HCD_Energies_Inj5 P1_R.YKAAFTECcmCcmQAADKAACcmLLPK.L P2_R.FKDLGEENFKALVLIAFAQYLQQCcmPFEDHVK.L 2 10	E240715_24_AMC_HSA_C1_IV_212630_HCD_Energies_Inj5	20890	recal_E240715_24_AMC_HSA_C1_IV_212630_HCD_Energies_Inj5.mgf	18741	7	905.866	6334.01	0.011	7	6334.01	0.005	P02768		sp|P02768|ALBU_HUMAN Albumin OS=Homo sapiens OX=9606 GN=ALB PE=1 SV=2ALBU_HUMAN	FALSE	P02768	P02768	sp|P02768|ALBU_HUMAN Albumin OS=Homo sapiens OX=9606 GN=ALB PE=1 SV=2ALBU_HUMAN	FALSE	FKDLGEENFKALVLIAFAQYLQQCcmPFEDHVK	YKAAFTECcmCcmQAADKAACcmLLPK	35	185	31	21	10	2	44	186	7	C1	222.002	24	39	24	0	1	0.6	24	0	0	28.66	FALSE	TRUE	FALSE	FALSE	Self	0	0
Scan: 3885 Run: E240715_24_AMC_HSA_C1_IV_212630_HCD_Energies_Inj5 P1_R.QIKKQTALVELVK.H P2_K.CcmCcmKADDKETCcmFAEEGKK.L 4 3	E240715_24_AMC_HSA_C1_IV_212630_HCD_Energies_Inj5	3885	recal_E240715_24_AMC_HSA_C1_IV_212630_HCD_Energies_Inj5.mgf	2889	6	633.308	3793.81	0.807	6	3793.81	0.806	P02768		sp|P02768|ALBU_HUMAN Albumin OS=Homo sapiens OX=9606 GN=ALB PE=1 SV=2ALBU_HUMAN	FALSE	P02768	P02768	sp|P02768|ALBU_HUMAN Albumin OS=Homo sapiens OX=9606 GN=ALB PE=1 SV=2ALBU_HUMAN	FALSE	CcmCcmKADDKETCcmFAEEGKK	QIKKQTALVELVK	582	546	17	13	3	4	584	549	6	C1	222.002	18	28	18	0	2	0.792	18	16683.5	0	28.647	FALSE	TRUE	FALSE	FALSE	Self	0	0
Scan: 15479 Run: E240715_19_AMC_HSA_C1_IV_152630_HCD_Energies_Inj4 P1_R.YTKKVPQVSTPTLVEVSR.N P2_K.ATKEQLKAVMDDFAAFVEK.Ccm 4 3	E240715_19_AMC_HSA_C1_IV_152630_HCD_Energies_Inj4	15479	recal_E240715_19_AMC_HSA_C1_IV_152630_HCD_Energies_Inj4.mgf	13667	6	733.211	4393.22	0.222	6	4393.23	0.225	P02768		sp|P02768|ALBU_HUMAN Albumin OS=Homo sapiens OX=9606 GN=ALB PE=1 SV=2ALBU_HUMAN	FALSE	P02768	P02768	sp|P02768|ALBU_HUMAN Albumin OS=Homo sapiens OX=9606 GN=ALB PE=1 SV=2ALBU_HUMAN	FALSE	YTKKVPQVSTPTLVEVSR	ATKEQLKAVMDDFAAFVEK	435	563	18	19	4	3	438	565	6	C1	222.002	23	27	23	0	1	0.639	23	9544.54	0	28.629	FALSE	TRUE	FALSE	FALSE	Self	0	0
Scan: 9589 Run: E240620_19_AMC_HSA_C1_122630_HCD_Energies_Inj1 P1_K.TPVSDRVTKCcmCcmTESLVNR.R P2_R.RPCcmFSALEVDETYVPK.E 9 3	E240620_19_AMC_HSA_C1_122630_HCD_Energies_Inj1	9589	recal_E240620_19_AMC_HSA_C1_122630_HCD_Energies_Inj1.mgf	7042	5	840.195	4195.94	0.937	5	4195.94	0.935	P02768		sp|P02768|ALBU_HUMAN Albumin OS=Homo sapiens OX=9606 GN=ALB PE=1 SV=2ALBU_HUMAN	FALSE	P02768	P02768	sp|P02768|ALBU_HUMAN Albumin OS=Homo sapiens OX=9606 GN=ALB PE=1 SV=2ALBU_HUMAN	FALSE	TPVSDRVTKCcmCcmTESLVNR	RPCcmFSALEVDETYVPK	491	509	18	16	9	3	499	511	5	Ccm-C1	164.98	20	26	20	0	0	0.667	20	1448.71	0	28.608	FALSE	TRUE	FALSE	FALSE	Self	0	0
Scan: 7595 Run: E240620_29_AMC_HSA_C1_212630_HCD_Energies_Inj1 P1_K.VHTECcmCcmHGDLLECcmADDRADLAK.Y P2_R.AFKAWAVAR.L 5 3	E240620_29_AMC_HSA_C1_212630_HCD_Energies_Inj1	7595	recal_E240620_29_AMC_HSA_C1_212630_HCD_Energies_Inj1.mgf	5197	5	754.54	3767.66	0.661	5	3767.66	0.662	P02768		sp|P02768|ALBU_HUMAN Albumin OS=Homo sapiens OX=9606 GN=ALB PE=1 SV=2ALBU_HUMAN	FALSE	P02768	P02768	sp|P02768|ALBU_HUMAN Albumin OS=Homo sapiens OX=9606 GN=ALB PE=1 SV=2ALBU_HUMAN	FALSE	VHTECcmCcmHGDLLECcmADDRADLAK	AFKAWAVAR	265	234	22	9	5	3	269	236	5	Ccm-C1	164.98	14	36	14	0	0	0.857	14	0	0	28.541	FALSE	TRUE	FALSE	FALSE	Self	0	0
Scan: 9742 Run: E240620_24_AMC_HSA_C1_152630_HCD_Energies_Inj1 P1_K.RYKAAFTECcmCcmQAADK.A P2_R.LVRPEVDVMCcmTAFHDNEETFLKK.Y 3 22	E240620_24_AMC_HSA_C1_152630_HCD_Energies_Inj1	9742	recal_E240620_24_AMC_HSA_C1_152630_HCD_Energies_Inj1.mgf	7184	6	803.869	4817.17	0.17	6	4817.17	0.172	P02768		sp|P02768|ALBU_HUMAN Albumin OS=Homo sapiens OX=9606 GN=ALB PE=1 SV=2ALBU_HUMAN	FALSE	P02768	P02768	sp|P02768|ALBU_HUMAN Albumin OS=Homo sapiens OX=9606 GN=ALB PE=1 SV=2ALBU_HUMAN	FALSE	LVRPEVDVMCcmTAFHDNEETFLKK	RYKAAFTECcmCcmQAADK	139	184	23	15	22	3	160	186	6	C1	222.002	18	33	18	0	2	0.643	18	0	0	28.518	FALSE	TRUE	FALSE	FALSE	Self	0	0
Scan: 9606 Run: E240620_19_AMC_HSA_C1_122630_HCD_Energies_Inj1 P1_K.LVTDLTKVHTECcmCcmHGDLLECcmADDRADLAK.Y P2_R.AFKAWAVAR.L 7 3	E240620_19_AMC_HSA_C1_122630_HCD_Energies_Inj1	9606	recal_E240620_19_AMC_HSA_C1_122630_HCD_Energies_Inj1.mgf	7058	5	920.035	4595.14	0.139	5	4595.14	0.137	P02768		sp|P02768|ALBU_HUMAN Albumin OS=Homo sapiens OX=9606 GN=ALB PE=1 SV=2ALBU_HUMAN	FALSE	P02768	P02768	sp|P02768|ALBU_HUMAN Albumin OS=Homo sapiens OX=9606 GN=ALB PE=1 SV=2ALBU_HUMAN	FALSE	LVTDLTKVHTECcmCcmHGDLLECcmADDRADLAK	AFKAWAVAR	258	234	29	9	7	3	264	236	5	C1	222.002	14	49	14	2	2	0.875	14	0	0	28.38	FALSE	TRUE	FALSE	FALSE	Self	0	0
Scan: 12248 Run: E240715_19_AMC_HSA_C1_IV_152630_HCD_Energies_Inj4 P1_R.YKAAFTECcmCcmQAADK.A P2_R.RHPYFYAPELLFFAKR.Y 2 15	E240715_19_AMC_HSA_C1_IV_152630_HCD_Energies_Inj4	12248	recal_E240715_19_AMC_HSA_C1_IV_152630_HCD_Energies_Inj4.mgf	10622	5	788.568	3937.81	0.806	5	3937.81	0.808	P02768		sp|P02768|ALBU_HUMAN Albumin OS=Homo sapiens OX=9606 GN=ALB PE=1 SV=2ALBU_HUMAN	FALSE	P02768	P02768	sp|P02768|ALBU_HUMAN Albumin OS=Homo sapiens OX=9606 GN=ALB PE=1 SV=2ALBU_HUMAN	FALSE	RHPYFYAPELLFFAKR	YKAAFTECcmCcmQAADK	169	185	16	14	15	2	183	186	5	C1	222.002	24	28	24	1	2	0.923	24	0	0	28.375	FALSE	TRUE	FALSE	FALSE	Self	0	0
Scan: 21851 Run: E240715_24_AMC_HSA_C1_IV_212630_HCD_Energies_Inj5 P1_K.VFDEFKPLVEEPQNLIKQNCcmELFEQLGEYKFQNALLVR.Y P2_K.KQTALVELVK.H 30 1	E240715_24_AMC_HSA_C1_IV_212630_HCD_Energies_Inj5	21851	recal_E240715_24_AMC_HSA_C1_IV_212630_HCD_Energies_Inj5.mgf	19643	7	854.445	5974.06	0.064	7	5974.06	0.061	P02768		sp|P02768|ALBU_HUMAN Albumin OS=Homo sapiens OX=9606 GN=ALB PE=1 SV=2ALBU_HUMAN	FALSE	P02768	P02768	sp|P02768|ALBU_HUMAN Albumin OS=Homo sapiens OX=9606 GN=ALB PE=1 SV=2ALBU_HUMAN	FALSE	VFDEFKPLVEEPQNLIKQNCcmELFEQLGEYKFQNALLVR	KQTALVELVK	397	549	38	10	30	1	426	549	7	C1	222.002	12	57	12	1	1	0.667	12	5299.51	0	28.361	FALSE	TRUE	FALSE	FALSE	Self	0	0
Scan: 18589 Run: E240715_24_AMC_HSA_C1_IV_212630_HCD_Energies_Inj5 P1_K.RMPCcmAEDYLSVVLNQLCcmVLHEK.T P2_R.LAKTYETTLEK.Ccm 17 3	E240715_24_AMC_HSA_C1_IV_212630_HCD_Energies_Inj5	18589	recal_E240715_24_AMC_HSA_C1_IV_212630_HCD_Energies_Inj5.mgf	16592	5	827.804	4133.98	0.983	5	4133.98	0.985	P02768		sp|P02768|ALBU_HUMAN Albumin OS=Homo sapiens OX=9606 GN=ALB PE=1 SV=2ALBU_HUMAN	FALSE	P02768	P02768	sp|P02768|ALBU_HUMAN Albumin OS=Homo sapiens OX=9606 GN=ALB PE=1 SV=2ALBU_HUMAN	FALSE	RMPCcmAEDYLSVVLNQLCcmVLHEK	LAKTYETTLEK	469	373	22	11	17	3	485	375	5	Ccm-C1	164.98	15	32	15	0	0	0.762	15	1046.84	0	28.359	FALSE	TRUE	FALSE	FALSE	Self	0	0
Scan: 22861 Run: E240620_24_AMC_HSA_C1_152630_HCD_Energies_Inj1 P1_K.SLHTLFGDKLCcmTVATLRETYGEMADCcmCcmAK.Q P2_K.ALVLIAFAQYLQQCcmPFEDHVK.L 9 14	E240620_24_AMC_HSA_C1_152630_HCD_Energies_Inj1	22861	recal_E240620_24_AMC_HSA_C1_152630_HCD_Energies_Inj1.mgf	19391	5	1201.17	6000.81	0.807	5	6000.8	0.803	P02768		sp|P02768|ALBU_HUMAN Albumin OS=Homo sapiens OX=9606 GN=ALB PE=1 SV=2ALBU_HUMAN	FALSE	P02768	P02768	sp|P02768|ALBU_HUMAN Albumin OS=Homo sapiens OX=9606 GN=ALB PE=1 SV=2ALBU_HUMAN	FALSE	ALVLIAFAQYLQQCcmPFEDHVK	SLHTLFGDKLCcmTVATLRETYGEMADCcmCcmAK	45	89	21	29	14	9	58	97	5	Ccm-C1	164.98	25	30	25	0	0	0.482	25	0	0	28.243	FALSE	TRUE	FALSE	FALSE	Self	0	0
Scan: 10830 Run: E240620_24_AMC_HSA_C1_152630_HCD_Energies_Inj1 P1_R.LVRPEVDVMCcmTAFHDNEETFLKK.Y P2_R.LAKTYETTLEK.Ccm 10 3	E240620_24_AMC_HSA_C1_152630_HCD_Energies_Inj1	10830	recal_E240620_24_AMC_HSA_C1_152630_HCD_Energies_Inj1.mgf	8184	6	707.345	4238.03	0.028	6	4238.03	0.029	P02768		sp|P02768|ALBU_HUMAN Albumin OS=Homo sapiens OX=9606 GN=ALB PE=1 SV=2ALBU_HUMAN	FALSE	P02768	P02768	sp|P02768|ALBU_HUMAN Albumin OS=Homo sapiens OX=9606 GN=ALB PE=1 SV=2ALBU_HUMAN	FALSE	LVRPEVDVMCcmTAFHDNEETFLKK	LAKTYETTLEK	139	373	23	11	10	3	148	375	6	Ccm-C1	164.98	15	32	15	0	0	0.727	15	0	0	28.222	FALSE	TRUE	FALSE	FALSE	Self	0	0
Scan: 22131 Run: E240620_24_AMC_HSA_C1_152630_HCD_Energies_Inj1 P1_K.QNCcmELFEQLGEYKFQNALLVR.Y P2_K.ATKEQLKAVMDDFAAFVEK.Ccm 13 3	E240620_24_AMC_HSA_C1_152630_HCD_Energies_Inj1	22131	recal_E240620_24_AMC_HSA_C1_152630_HCD_Energies_Inj1.mgf	18708	5	993.083	4960.38	0.377	5	4960.38	0.379	P02768		sp|P02768|ALBU_HUMAN Albumin OS=Homo sapiens OX=9606 GN=ALB PE=1 SV=2ALBU_HUMAN	FALSE	P02768	P02768	sp|P02768|ALBU_HUMAN Albumin OS=Homo sapiens OX=9606 GN=ALB PE=1 SV=2ALBU_HUMAN	FALSE	QNCcmELFEQLGEYKFQNALLVR	ATKEQLKAVMDDFAAFVEK	414	563	21	19	13	3	426	565	5	C1	222.002	21	39	21	1	1	0.583	21	3584.6	0	28.221	FALSE	TRUE	FALSE	FALSE	Self	0	0
Scan: 17516 Run: E240715_19_AMC_HSA_C1_IV_152630_HCD_Energies_Inj4 P1_R.LVRPEVDVMCcmTAFHDNEETFLKK.Y P2_R.HPYFYAPELLFFAKR.Y 22 14	E240715_19_AMC_HSA_C1_IV_152630_HCD_Energies_Inj4	17516	recal_E240715_19_AMC_HSA_C1_IV_152630_HCD_Energies_Inj4.mgf	15573	7	700.628	4897.34	0.342	7	4897.34	0.341	P02768		sp|P02768|ALBU_HUMAN Albumin OS=Homo sapiens OX=9606 GN=ALB PE=1 SV=2ALBU_HUMAN	FALSE	P02768	P02768	sp|P02768|ALBU_HUMAN Albumin OS=Homo sapiens OX=9606 GN=ALB PE=1 SV=2ALBU_HUMAN	FALSE	LVRPEVDVMCcmTAFHDNEETFLKK	HPYFYAPELLFFAKR	139	170	23	15	22	14	160	183	7	C1	222.002	21	30	21	0	1	0.705	21	4672.77	0	28.182	FALSE	TRUE	FALSE	FALSE	Self	0	0
Scan: 19743 Run: E240620_13_AMC_HSA_C1_DSSO_HCD_Energies_Inj1 P1_K.RMPCcmAEDYLSVVLNQLCcmVLHEK.T P2_K.KYLYEIAR.R 17 1	E240620_13_AMC_HSA_C1_DSSO_HCD_Energies_Inj1	19743	recal_E240620_13_AMC_HSA_C1_DSSO_HCD_Energies_Inj1.mgf	16519	5	779.581	3892.87	0.871	5	3892.87	0.869	P02768		sp|P02768|ALBU_HUMAN Albumin OS=Homo sapiens OX=9606 GN=ALB PE=1 SV=2ALBU_HUMAN	FALSE	P02768	P02768	sp|P02768|ALBU_HUMAN Albumin OS=Homo sapiens OX=9606 GN=ALB PE=1 SV=2ALBU_HUMAN	FALSE	RMPCcmAEDYLSVVLNQLCcmVLHEK	KYLYEIAR	469	161	22	8	17	1	485	161	5	Ccm-C1	164.98	12	36	12	0	0	0.857	12	1013.63	0	28.155	FALSE	TRUE	FALSE	FALSE	Self	0	0
Scan: 15419 Run: E240620_29_AMC_HSA_C1_212630_HCD_Energies_Inj1 P1_K.QNCcmELFEQLGEYKFQNALLVR.Y P2_R.LAKTYETTLEK.Ccm 3 3	E240620_29_AMC_HSA_C1_212630_HCD_Energies_Inj1	15419	recal_E240620_29_AMC_HSA_C1_212630_HCD_Energies_Inj1.mgf	12433	5	812.801	4058.97	0.969	5	4058.97	0.967	P02768		sp|P02768|ALBU_HUMAN Albumin OS=Homo sapiens OX=9606 GN=ALB PE=1 SV=2ALBU_HUMAN	FALSE	P02768	P02768	sp|P02768|ALBU_HUMAN Albumin OS=Homo sapiens OX=9606 GN=ALB PE=1 SV=2ALBU_HUMAN	FALSE	QNCcmELFEQLGEYKFQNALLVR	LAKTYETTLEK	414	373	21	11	3	3	416	375	5	Ccm-C1	164.98	15	37	15	0	0	0.75	15	26269.6	7121.05	28.125	FALSE	TRUE	FALSE	FALSE	Self	0	0
Scan: 24767 Run: E240715_02_AMC_HSA_C1_IV_DSSO_HCD_Energies_Inj1 P1_K.VFDEFKPLVEEPQNLIKQNCcmELFEQLGEYKFQNALLVR.Y P2_K.ATKEQLKAVMDDFAAFVEK.Ccm 30 7	E240715_02_AMC_HSA_C1_IV_DSSO_HCD_Energies_Inj1	24767	recal_E240715_02_AMC_HSA_C1_IV_DSSO_HCD_Energies_Inj1.mgf	22370	7	999.072	6986.46	0.456	7	6986.46	0.457	P02768		sp|P02768|ALBU_HUMAN Albumin OS=Homo sapiens OX=9606 GN=ALB PE=1 SV=2ALBU_HUMAN	FALSE	P02768	P02768	sp|P02768|ALBU_HUMAN Albumin OS=Homo sapiens OX=9606 GN=ALB PE=1 SV=2ALBU_HUMAN	FALSE	VFDEFKPLVEEPQNLIKQNCcmELFEQLGEYKFQNALLVR	ATKEQLKAVMDDFAAFVEK	397	563	38	19	30	7	426	569	7	C1	222.002	17	61	17	0	2	0.556	17	720.602	0	27.91	FALSE	TRUE	FALSE	FALSE	Self	0	0
Scan: 17131 Run: E240715_02_AMC_HSA_C1_IV_DSSO_HCD_Energies_Inj1 P1_K.RMPCcmAEDYLSVVLNQLCcmVLHEK.T P2_R.LKCcmASLQK.F 4 2	E240715_02_AMC_HSA_C1_IV_DSSO_HCD_Energies_Inj1	17131	recal_E240715_02_AMC_HSA_C1_IV_DSSO_HCD_Energies_Inj1.mgf	15207	5	757.971	3784.82	0.816	5	3784.82	0.815	P02768		sp|P02768|ALBU_HUMAN Albumin OS=Homo sapiens OX=9606 GN=ALB PE=1 SV=2ALBU_HUMAN	FALSE	P02768	P02768	sp|P02768|ALBU_HUMAN Albumin OS=Homo sapiens OX=9606 GN=ALB PE=1 SV=2ALBU_HUMAN	FALSE	RMPCcmAEDYLSVVLNQLCcmVLHEK	LKCcmASLQK	469	222	22	8	4	2	472	223	5	Ccm-C1	164.98	11	35	11	0	0	0.857	11	2451.35	0	27.906	FALSE	TRUE	FALSE	FALSE	Self	0	0
Scan: 14633 Run: E240715_02_AMC_HSA_C1_IV_DSSO_HCD_Energies_Inj1 P1_R.NLGKVGSK.Ccm P2_K.CcmCcmTESLVNRRPCcmFSALEVDETYVPKEFNAETFTFHADICcmTLSEKER.Q 4 44	E240715_02_AMC_HSA_C1_IV_DSSO_HCD_Energies_Inj1	14633	recal_E240715_02_AMC_HSA_C1_IV_DSSO_HCD_Energies_Inj1.mgf	12863	7	940.868	6579.03	0.028	7	6579.02	0.025	P02768		sp|P02768|ALBU_HUMAN Albumin OS=Homo sapiens OX=9606 GN=ALB PE=1 SV=2ALBU_HUMAN	FALSE	P02768	P02768	sp|P02768|ALBU_HUMAN Albumin OS=Homo sapiens OX=9606 GN=ALB PE=1 SV=2ALBU_HUMAN	FALSE	CcmCcmTESLVNRRPCcmFSALEVDETYVPKEFNAETFTFHADICcmTLSEKER	NLGKVGSK	500	453	46	8	44	4	543	456	7	C1	222.002	9	58	9	0	2	0.643	9	0	0	27.891	FALSE	TRUE	FALSE	FALSE	Self	0	0
Scan: 5274 Run: E240715_19_AMC_HSA_C1_IV_152630_HCD_Energies_Inj4 P1_R.LSQRFPKAEFAEVSK.L P2_K.LKECcmCcmEKPLLEK.S 7 2	E240715_19_AMC_HSA_C1_IV_152630_HCD_Energies_Inj4	5274	recal_E240715_19_AMC_HSA_C1_IV_152630_HCD_Energies_Inj4.mgf	4159	5	701.751	3503.72	0.716	5	3503.72	0.717	P02768		sp|P02768|ALBU_HUMAN Albumin OS=Homo sapiens OX=9606 GN=ALB PE=1 SV=2ALBU_HUMAN	FALSE	P02768	P02768	sp|P02768|ALBU_HUMAN Albumin OS=Homo sapiens OX=9606 GN=ALB PE=1 SV=2ALBU_HUMAN	FALSE	LSQRFPKAEFAEVSK	LKECcmCcmEKPLLEK	243	299	15	12	7	2	249	300	5	C1	222.002	19	24	19	2	2	0.857	19	0	0	27.869	FALSE	TRUE	FALSE	FALSE	Self	0	0
Scan: 11838 Run: E240620_29_AMC_HSA_C1_212630_HCD_Energies_Inj1 P1_R.YKAAFTECcmCcmQAADK.A P2_R.RHPYFYAPELLFFAKR.Y 2 15	E240620_29_AMC_HSA_C1_212630_HCD_Energies_Inj1	11838	recal_E240620_29_AMC_HSA_C1_212630_HCD_Energies_Inj1.mgf	9089	6	657.309	3937.81	0.809	6	3937.81	0.808	P02768		sp|P02768|ALBU_HUMAN Albumin OS=Homo sapiens OX=9606 GN=ALB PE=1 SV=2ALBU_HUMAN	FALSE	P02768	P02768	sp|P02768|ALBU_HUMAN Albumin OS=Homo sapiens OX=9606 GN=ALB PE=1 SV=2ALBU_HUMAN	FALSE	RHPYFYAPELLFFAKR	YKAAFTECcmCcmQAADK	169	185	16	14	15	2	183	186	6	C1	222.002	24	26	24	0	1	0.867	24	0	0	27.847	FALSE	TRUE	FALSE	FALSE	Self	0	0
Scan: 19711 Run: E240715_02_AMC_HSA_C1_IV_DSSO_HCD_Energies_Inj1 P1_K.RMPCcmAEDYLSVVLNQLCcmVLHEK.T P2_K.KVPQVSTPTLVEVSR.N 17 1	E240715_02_AMC_HSA_C1_IV_DSSO_HCD_Energies_Inj1	19711	recal_E240715_02_AMC_HSA_C1_IV_DSSO_HCD_Energies_Inj1.mgf	17634	6	747.21	4477.22	0.217	6	4477.22	0.218	P02768		sp|P02768|ALBU_HUMAN Albumin OS=Homo sapiens OX=9606 GN=ALB PE=1 SV=2ALBU_HUMAN	FALSE	P02768	P02768	sp|P02768|ALBU_HUMAN Albumin OS=Homo sapiens OX=9606 GN=ALB PE=1 SV=2ALBU_HUMAN	FALSE	KVPQVSTPTLVEVSR	RMPCcmAEDYLSVVLNQLCcmVLHEK	438	469	15	22	1	17	438	485	6	Ccm-C1	164.98	23	23	26	0	0	0.619	23	1063.84	1060	27.83	FALSE	TRUE	FALSE	FALSE	Self	0	0
Scan: 8894 Run: E240715_24_AMC_HSA_C1_IV_212630_HCD_Energies_Inj5 P1_R.YKAAFTECcmCcmQAADK.A P2_R.LVRPEVDVMoxCcmTAFHDNEETFLKK.Y 2 22	E240715_24_AMC_HSA_C1_IV_212630_HCD_Energies_Inj5	8894	recal_E240715_24_AMC_HSA_C1_IV_212630_HCD_Energies_Inj5.mgf	7476	6	780.519	4677.07	0.068	6	4677.07	0.066	P02768		sp|P02768|ALBU_HUMAN Albumin OS=Homo sapiens OX=9606 GN=ALB PE=1 SV=2ALBU_HUMAN	FALSE	P02768	P02768	sp|P02768|ALBU_HUMAN Albumin OS=Homo sapiens OX=9606 GN=ALB PE=1 SV=2ALBU_HUMAN	FALSE	YKAAFTECcmCcmQAADK	LVRPEVDVMoxCcmTAFHDNEETFLKK	185	139	14	23	2	22	186	160	6	C1	222.002	22	22	26	0	1	0.591	22	0	0	27.827	FALSE	TRUE	FALSE	FALSE	Self	0	0
Scan: 3915 Run: E240715_29_AMC_HSA_C1_IV_242630_HCD_Energies_Inj6 P1_K.KQTALVELVK.H P2_K.CcmCcmKADDKETCcmFAEEGKK.L 1 3	E240715_29_AMC_HSA_C1_IV_242630_HCD_Energies_Inj6	3915	recal_E240715_29_AMC_HSA_C1_IV_242630_HCD_Energies_Inj6.mgf	2925	5	685.922	3424.57	0.572	5	3424.57	0.569	P02768		sp|P02768|ALBU_HUMAN Albumin OS=Homo sapiens OX=9606 GN=ALB PE=1 SV=2ALBU_HUMAN	FALSE	P02768	P02768	sp|P02768|ALBU_HUMAN Albumin OS=Homo sapiens OX=9606 GN=ALB PE=1 SV=2ALBU_HUMAN	FALSE	CcmCcmKADDKETCcmFAEEGKK	KQTALVELVK	582	549	17	10	3	1	584	549	5	C1	222.002	17	29	17	1	2	0.938	17	1512.48	2671.79	27.815	FALSE	TRUE	FALSE	FALSE	Self	0	0
Scan: 16007 Run: E240620_13_AMC_HSA_C1_DSSO_HCD_Energies_Inj1 P1_R.RHPYFYAPELLFFAKR.Y P2_R.LVRPEVDVMCcmTAFHDNEETFLKK.Y 15 10	E240620_13_AMC_HSA_C1_DSSO_HCD_Energies_Inj1	16007	recal_E240620_13_AMC_HSA_C1_DSSO_HCD_Energies_Inj1.mgf	13038	7	714.782	4996.42	0.423	7	4996.42	0.421	P02768		sp|P02768|ALBU_HUMAN Albumin OS=Homo sapiens OX=9606 GN=ALB PE=1 SV=2ALBU_HUMAN	FALSE	P02768	P02768	sp|P02768|ALBU_HUMAN Albumin OS=Homo sapiens OX=9606 GN=ALB PE=1 SV=2ALBU_HUMAN	FALSE	LVRPEVDVMCcmTAFHDNEETFLKK	RHPYFYAPELLFFAKR	139	169	23	16	10	15	148	183	7	Ccm-C1	164.98	22	24	22	0	0	0.545	22	0	0	27.766	FALSE	TRUE	FALSE	FALSE	Self	0	0
Scan: 14112 Run: E240715_02_AMC_HSA_C1_IV_DSSO_HCD_Energies_Inj1 P1_R.YKAAFTECcmCcmQAADK.A P2_R.HPYFYAPELLFFAKR.Y 2 14	E240715_02_AMC_HSA_C1_IV_DSSO_HCD_Energies_Inj1	14112	recal_E240715_02_AMC_HSA_C1_IV_DSSO_HCD_Energies_Inj1.mgf	12371	5	757.349	3781.71	0.707	5	3781.71	0.707	P02768		sp|P02768|ALBU_HUMAN Albumin OS=Homo sapiens OX=9606 GN=ALB PE=1 SV=2ALBU_HUMAN	FALSE	P02768	P02768	sp|P02768|ALBU_HUMAN Albumin OS=Homo sapiens OX=9606 GN=ALB PE=1 SV=2ALBU_HUMAN	FALSE	HPYFYAPELLFFAKR	YKAAFTECcmCcmQAADK	170	185	15	14	14	2	183	186	5	C1	222.002	21	21	25	0	2	0.75	21	0	0	27.741	FALSE	TRUE	FALSE	FALSE	Self	0	0
Scan: 15869 Run: E240620_13_AMC_HSA_C1_DSSO_HCD_Energies_Inj1 P1_R.HPYFYAPELLFFAKRYK.A P2_K.AAFTECcmCcmQAADKAACcmLLPK.L 14 12	E240620_13_AMC_HSA_C1_DSSO_HCD_Energies_Inj1	15869	recal_E240620_13_AMC_HSA_C1_DSSO_HCD_Energies_Inj1.mgf	12915	5	908.033	4535.13	0.13	5	4535.13	0.128	P02768		sp|P02768|ALBU_HUMAN Albumin OS=Homo sapiens OX=9606 GN=ALB PE=1 SV=2ALBU_HUMAN	FALSE	P02768	P02768	sp|P02768|ALBU_HUMAN Albumin OS=Homo sapiens OX=9606 GN=ALB PE=1 SV=2ALBU_HUMAN	FALSE	HPYFYAPELLFFAKRYK	AAFTECcmCcmQAADKAACcmLLPK	170	187	17	19	14	12	183	198	5	C1	222.002	22	22	28	0	2	0.688	22	0	0	27.7	FALSE	TRUE	FALSE	FALSE	Self	0	0
Scan: 17292 Run: E240620_29_AMC_HSA_C1_212630_HCD_Energies_Inj1 P1_K.RMPCcmAEDYLSVVLNQLCcmVLHEKTPVSDR.V P2_R.LAKTYETTLEK.Ccm 17 3	E240620_29_AMC_HSA_C1_212630_HCD_Energies_Inj1	17292	recal_E240620_29_AMC_HSA_C1_212630_HCD_Energies_Inj1.mgf	14170	6	799.226	4789.31	0.314	6	4789.31	0.314	P02768		sp|P02768|ALBU_HUMAN Albumin OS=Homo sapiens OX=9606 GN=ALB PE=1 SV=2ALBU_HUMAN	FALSE	P02768	P02768	sp|P02768|ALBU_HUMAN Albumin OS=Homo sapiens OX=9606 GN=ALB PE=1 SV=2ALBU_HUMAN	FALSE	RMPCcmAEDYLSVVLNQLCcmVLHEKTPVSDR	LAKTYETTLEK	469	373	28	11	17	3	485	375	6	Ccm-C1	164.98	13	38	13	0	0	0.65	13	0	0	27.675	FALSE	TRUE	FALSE	FALSE	Self	0	0
Scan: 15512 Run: E240620_24_AMC_HSA_C1_152630_HCD_Energies_Inj1 P1_R.YTKKVPQVSTPTLVEVSR.N P2_K.ATKEQLKAVMDDFAAFVEK.Ccm 4 7	E240620_24_AMC_HSA_C1_152630_HCD_Energies_Inj1	15512	recal_E240620_24_AMC_HSA_C1_152630_HCD_Energies_Inj1.mgf	12553	6	733.212	4393.23	0.228	6	4393.23	0.225	P02768		sp|P02768|ALBU_HUMAN Albumin OS=Homo sapiens OX=9606 GN=ALB PE=1 SV=2ALBU_HUMAN	FALSE	P02768	P02768	sp|P02768|ALBU_HUMAN Albumin OS=Homo sapiens OX=9606 GN=ALB PE=1 SV=2ALBU_HUMAN	FALSE	YTKKVPQVSTPTLVEVSR	ATKEQLKAVMDDFAAFVEK	435	563	18	19	4	7	438	569	6	C1	222.002	22	27	22	1	1	0.611	22	1555.87	1396.42	27.668	FALSE	TRUE	FALSE	FALSE	Self	0	0
Scan: 8601 Run: E240620_13_AMC_HSA_C1_DSSO_HCD_Energies_Inj1 P1_R.YKAAFTECcmCcmQAADKAACcmLLPK.L P2_R.LAKTYETTLEK.Ccm 17 3	E240620_13_AMC_HSA_C1_DSSO_HCD_Energies_Inj1	8601	recal_E240620_13_AMC_HSA_C1_DSSO_HCD_Energies_Inj1.mgf	6172	5	776.17	3875.82	0.815	5	3875.82	0.816	P02768		sp|P02768|ALBU_HUMAN Albumin OS=Homo sapiens OX=9606 GN=ALB PE=1 SV=2ALBU_HUMAN	FALSE	P02768	P02768	sp|P02768|ALBU_HUMAN Albumin OS=Homo sapiens OX=9606 GN=ALB PE=1 SV=2ALBU_HUMAN	FALSE	YKAAFTECcmCcmQAADKAACcmLLPK	LAKTYETTLEK	185	373	21	11	17	3	201	375	5	Ccm-C1	164.98	14	33	14	0	0	0.75	14	0	1305.47	27.65	FALSE	TRUE	FALSE	FALSE	Self	0	0
Scan: 17230 Run: E240620_13_AMC_HSA_C1_DSSO_HCD_Energies_Inj1 P1_K.RMPCcmAEDYLSVVLNQLCcmVLHEKTPVSDR.V P2_R.LAKTYETTLEK.Ccm 4 3	E240620_13_AMC_HSA_C1_DSSO_HCD_Energies_Inj1	17230	recal_E240620_13_AMC_HSA_C1_DSSO_HCD_Energies_Inj1.mgf	14176	6	799.227	4789.32	0.316	6	4789.31	0.314	P02768		sp|P02768|ALBU_HUMAN Albumin OS=Homo sapiens OX=9606 GN=ALB PE=1 SV=2ALBU_HUMAN	FALSE	P02768	P02768	sp|P02768|ALBU_HUMAN Albumin OS=Homo sapiens OX=9606 GN=ALB PE=1 SV=2ALBU_HUMAN	FALSE	RMPCcmAEDYLSVVLNQLCcmVLHEKTPVSDR	LAKTYETTLEK	469	373	28	11	4	3	472	375	6	Ccm-C1	164.98	14	34	14	0	0	0.648	14	0	0	27.613	FALSE	TRUE	FALSE	FALSE	Self	0	0
Scan: 22690 Run: E240715_19_AMC_HSA_C1_IV_152630_HCD_Energies_Inj4 P1_K.SLHTLFGDKLCcmTVATLRETYGEMADCcmCcmAK.Q P2_K.ALVLIAFAQYLQQCcmPFEDHVK.L 9 14	E240715_19_AMC_HSA_C1_IV_152630_HCD_Energies_Inj4	22690	recal_E240715_19_AMC_HSA_C1_IV_152630_HCD_Energies_Inj4.mgf	20422	7	858.265	6000.8	0.804	7	6000.8	0.803	P02768		sp|P02768|ALBU_HUMAN Albumin OS=Homo sapiens OX=9606 GN=ALB PE=1 SV=2ALBU_HUMAN	FALSE	P02768	P02768	sp|P02768|ALBU_HUMAN Albumin OS=Homo sapiens OX=9606 GN=ALB PE=1 SV=2ALBU_HUMAN	FALSE	SLHTLFGDKLCcmTVATLRETYGEMADCcmCcmAK	ALVLIAFAQYLQQCcmPFEDHVK	89	45	29	21	9	14	97	58	7	Ccm-C1	164.98	23	33	23	0	0	0.625	23	0	0	27.602	FALSE	TRUE	FALSE	FALSE	Self	0	0
Scan: 17136 Run: E240715_02_AMC_HSA_C1_IV_DSSO_HCD_Energies_Inj1 P1_R.LVRPEVDVMCcmTAFHDNEETFLKK.Y P2_R.HPYFYAPELLFFAKR.Y 14 14	E240715_02_AMC_HSA_C1_IV_DSSO_HCD_Energies_Inj1	17136	recal_E240715_02_AMC_HSA_C1_IV_DSSO_HCD_Energies_Inj1.mgf	15212	7	700.628	4897.34	0.344	7	4897.34	0.341	P02768		sp|P02768|ALBU_HUMAN Albumin OS=Homo sapiens OX=9606 GN=ALB PE=1 SV=2ALBU_HUMAN	FALSE	P02768	P02768	sp|P02768|ALBU_HUMAN Albumin OS=Homo sapiens OX=9606 GN=ALB PE=1 SV=2ALBU_HUMAN	FALSE	HPYFYAPELLFFAKR	LVRPEVDVMCcmTAFHDNEETFLKK	170	139	15	23	14	14	183	152	7	C1	222.002	20	20	25	0	2	0.568	20	1729.95	0	27.575	FALSE	TRUE	FALSE	FALSE	Self	0	0
Scan: 11596 Run: E240715_14_AMC_HSA_C1_IV_122630_HCD_Energies_Inj3 P1_R.RHPYFYAPELLFFAKR.Y P2_K.LKECcmCcmEKPLLEK.S 15 7	E240715_14_AMC_HSA_C1_IV_122630_HCD_Energies_Inj3	11596	recal_E240715_14_AMC_HSA_C1_IV_122630_HCD_Energies_Inj3.mgf	10016	5	765.383	3821.88	0.881	5	3821.88	0.88	P02768		sp|P02768|ALBU_HUMAN Albumin OS=Homo sapiens OX=9606 GN=ALB PE=1 SV=2ALBU_HUMAN	FALSE	P02768	P02768	sp|P02768|ALBU_HUMAN Albumin OS=Homo sapiens OX=9606 GN=ALB PE=1 SV=2ALBU_HUMAN	FALSE	RHPYFYAPELLFFAKR	LKECcmCcmEKPLLEK	169	299	16	12	15	7	183	305	5	C1	222.002	18	28	18	1	2	0.818	18	2636.84	0	27.565	FALSE	TRUE	FALSE	FALSE	Self	0	0
Scan: 18868 Run: E240620_13_AMC_HSA_C1_DSSO_HCD_Energies_Inj1 P1_K.VFDEFKPLVEEPQNLIK.Q P2_R.RHPDYSVVLLLR.L 6 2	E240620_13_AMC_HSA_C1_DSSO_HCD_Energies_Inj1	18868	recal_E240620_13_AMC_HSA_C1_DSSO_HCD_Energies_Inj1.mgf	15697	5	747.592	3732.93	0.925	5	3732.93	0.925	P02768		sp|P02768|ALBU_HUMAN Albumin OS=Homo sapiens OX=9606 GN=ALB PE=1 SV=2ALBU_HUMAN	FALSE	P02768	P02768	sp|P02768|ALBU_HUMAN Albumin OS=Homo sapiens OX=9606 GN=ALB PE=1 SV=2ALBU_HUMAN	FALSE	VFDEFKPLVEEPQNLIK	RHPDYSVVLLLR	397	361	17	12	6	2	402	362	5	C1	222.002	19	28	19	0	1	0.864	19	1834.52	0	27.556	FALSE	TRUE	FALSE	FALSE	Self	0	0
Scan: 7467 Run: E240715_14_AMC_HSA_C1_IV_122630_HCD_Energies_Inj3 P1_K.VHTECcmCcmHGDLLECcmADDRADLAKYICcmENQDSISSK.L P2_R.DAHKSEVAHR.F 22 4	E240715_14_AMC_HSA_C1_IV_122630_HCD_Energies_Inj3	7467	recal_E240715_14_AMC_HSA_C1_IV_122630_HCD_Energies_Inj3.mgf	6179	7	769.48	5379.31	0.309	7	5379.31	0.305	P02768		sp|P02768|ALBU_HUMAN Albumin OS=Homo sapiens OX=9606 GN=ALB PE=1 SV=2ALBU_HUMAN	FALSE	P02768	P02768	sp|P02768|ALBU_HUMAN Albumin OS=Homo sapiens OX=9606 GN=ALB PE=1 SV=2ALBU_HUMAN	FALSE	VHTECcmCcmHGDLLECcmADDRADLAKYICcmENQDSISSK	DAHKSEVAHR	265	25	34	10	22	4	286	28	7	C1	222.002	15	47	15	1	1	0.712	15	0	0	27.524	FALSE	TRUE	FALSE	FALSE	Self	0	0
Scan: 5810 Run: E240715_24_AMC_HSA_C1_IV_212630_HCD_Energies_Inj5 P1_K.LVTDLTKVHTECcmCcmHGDLLECcmADDRADLAK.Y P2_R.DAHKSEVAHR.F 7 3	E240715_24_AMC_HSA_C1_IV_212630_HCD_Energies_Inj5	5810	recal_E240715_24_AMC_HSA_C1_IV_212630_HCD_Energies_Inj5.mgf	4663	6	788.531	4725.14	0.141	6	4725.14	0.135	P02768		sp|P02768|ALBU_HUMAN Albumin OS=Homo sapiens OX=9606 GN=ALB PE=1 SV=2ALBU_HUMAN	FALSE	P02768	P02768	sp|P02768|ALBU_HUMAN Albumin OS=Homo sapiens OX=9606 GN=ALB PE=1 SV=2ALBU_HUMAN	FALSE	LVTDLTKVHTECcmCcmHGDLLECcmADDRADLAK	DAHKSEVAHR	258	25	29	10	7	3	264	27	6	C1	222.002	16	42	16	0	2	0.75	16	0	0	27.518	FALSE	TRUE	FALSE	FALSE	Self	0	0
Scan: 7872 Run: E240715_19_AMC_HSA_C1_IV_152630_HCD_Energies_Inj4 P1_K.VHTECcmCcmHGDLLECcmADDRADLAK.Y P2_R.AFKAWAVAR.L 6 3	E240715_19_AMC_HSA_C1_IV_152630_HCD_Energies_Inj4	7872	recal_E240715_19_AMC_HSA_C1_IV_152630_HCD_Energies_Inj4.mgf	6556	5	754.54	3767.66	0.662	5	3767.66	0.662	P02768		sp|P02768|ALBU_HUMAN Albumin OS=Homo sapiens OX=9606 GN=ALB PE=1 SV=2ALBU_HUMAN	FALSE	P02768	P02768	sp|P02768|ALBU_HUMAN Albumin OS=Homo sapiens OX=9606 GN=ALB PE=1 SV=2ALBU_HUMAN	FALSE	VHTECcmCcmHGDLLECcmADDRADLAK	AFKAWAVAR	265	234	22	9	6	3	270	236	5	Ccm-C1	164.98	13	34	13	0	1	0.81	13	0	0	27.514	FALSE	TRUE	FALSE	FALSE	Self	0	0
Scan: 9959 Run: E240620_13_AMC_HSA_C1_DSSO_HCD_Energies_Inj1 P1_R.YKAAFTECcmCcmQAADKAACcmLLPK.L P2_R.AFKAWAVAR.L 17 3	E240620_13_AMC_HSA_C1_DSSO_HCD_Energies_Inj1	9959	recal_E240620_13_AMC_HSA_C1_DSSO_HCD_Energies_Inj1.mgf	7413	5	720.745	3598.69	0.691	5	3598.69	0.69	P02768		sp|P02768|ALBU_HUMAN Albumin OS=Homo sapiens OX=9606 GN=ALB PE=1 SV=2ALBU_HUMAN	FALSE	P02768	P02768	sp|P02768|ALBU_HUMAN Albumin OS=Homo sapiens OX=9606 GN=ALB PE=1 SV=2ALBU_HUMAN	FALSE	YKAAFTECcmCcmQAADKAACcmLLPK	AFKAWAVAR	185	234	21	9	17	3	201	236	5	Ccm-C1	164.98	14	33	14	0	1	0.825	14	0	0	27.512	FALSE	TRUE	FALSE	FALSE	Self	0	0
Scan: 20885 Run: E240620_19_AMC_HSA_C1_122630_HCD_Energies_Inj1 P1_K.SLHTLFGDKLCcmTVATLR.E P2_K.ALVLIAFAQYLQQCcmPFEDHVKLVNEVTEFAK.T 11 14	E240620_19_AMC_HSA_C1_122630_HCD_Energies_Inj1	20885	recal_E240620_19_AMC_HSA_C1_122630_HCD_Energies_Inj1.mgf	17555	5	1132.78	5658.86	0.865	5	5658.86	0.863	P02768		sp|P02768|ALBU_HUMAN Albumin OS=Homo sapiens OX=9606 GN=ALB PE=1 SV=2ALBU_HUMAN	FALSE	P02768	P02768	sp|P02768|ALBU_HUMAN Albumin OS=Homo sapiens OX=9606 GN=ALB PE=1 SV=2ALBU_HUMAN	FALSE	ALVLIAFAQYLQQCcmPFEDHVKLVNEVTEFAK	SLHTLFGDKLCcmTVATLR	45	89	31	17	14	11	58	99	5	Ccm-Ccm-C1	107.959	19	39	19	0	1	0.594	19	0	0	27.482	FALSE	TRUE	FALSE	FALSE	Self	0	0
Scan: 15513 Run: E240620_13_AMC_HSA_C1_DSSO_HCD_Energies_Inj1 P1_R.YKAAFTECcmCcmQAADKAACcmLLPK.L P2_R.HPYFYAPELLFFAKR.Y 2 14	E240620_13_AMC_HSA_C1_DSSO_HCD_Energies_Inj1	15513	recal_E240620_13_AMC_HSA_C1_DSSO_HCD_Energies_Inj1.mgf	12579	6	756.862	4535.13	0.127	6	4535.13	0.128	P02768		sp|P02768|ALBU_HUMAN Albumin OS=Homo sapiens OX=9606 GN=ALB PE=1 SV=2ALBU_HUMAN	FALSE	P02768	P02768	sp|P02768|ALBU_HUMAN Albumin OS=Homo sapiens OX=9606 GN=ALB PE=1 SV=2ALBU_HUMAN	FALSE	YKAAFTECcmCcmQAADKAACcmLLPK	HPYFYAPELLFFAKR	185	170	21	15	2	14	186	183	6	C1	222.002	23	31	23	1	2	0.775	23	0	0	27.473	FALSE	TRUE	FALSE	FALSE	Self	0	0
Scan: 11055 Run: E240620_29_AMC_HSA_C1_212630_HCD_Energies_Inj1 P1_R.RHPYFYAPELLFFAKR.Y P2_K.LDELRDEGKASSAK.Q 2 9	E240620_29_AMC_HSA_C1_212630_HCD_Energies_Inj1	11055	recal_E240620_29_AMC_HSA_C1_212630_HCD_Energies_Inj1.mgf	8353	6	633.317	3793.86	0.858	6	3793.86	0.859	P02768		sp|P02768|ALBU_HUMAN Albumin OS=Homo sapiens OX=9606 GN=ALB PE=1 SV=2ALBU_HUMAN	FALSE	P02768	P02768	sp|P02768|ALBU_HUMAN Albumin OS=Homo sapiens OX=9606 GN=ALB PE=1 SV=2ALBU_HUMAN	FALSE	RHPYFYAPELLFFAKR	LDELRDEGKASSAK	169	206	16	14	2	9	170	214	6	C1	222.002	19	26	19	0	2	0.731	19	0	0	27.462	FALSE	TRUE	FALSE	FALSE	Self	0	0
Scan: 9344 Run: E240715_29_AMC_HSA_C1_IV_242630_HCD_Energies_Inj6 P1_K.VHTECcmCcmHGDLLECcmADDRADLAKYICcmENQDSISSK.L P2_R.LKCcmASLQK.F 6 2	E240715_29_AMC_HSA_C1_IV_242630_HCD_Energies_Inj6	9344	recal_E240715_29_AMC_HSA_C1_IV_242630_HCD_Energies_Inj6.mgf	7908	6	854.381	5120.24	0.24	6	5120.24	0.242	P02768		sp|P02768|ALBU_HUMAN Albumin OS=Homo sapiens OX=9606 GN=ALB PE=1 SV=2ALBU_HUMAN	FALSE	P02768	P02768	sp|P02768|ALBU_HUMAN Albumin OS=Homo sapiens OX=9606 GN=ALB PE=1 SV=2ALBU_HUMAN	FALSE	VHTECcmCcmHGDLLECcmADDRADLAKYICcmENQDSISSK	LKCcmASLQK	265	222	34	8	6	2	270	223	6	Ccm-C1	164.98	9	56	9	0	0	0.643	9	0	0	27.43	FALSE	TRUE	FALSE	FALSE	Self	0	0
Scan: 5843 Run: E240715_19_AMC_HSA_C1_IV_152630_HCD_Energies_Inj4 P1_K.LVTDLTKVHTECcmCcmHGDLLECcmADDRADLAK.Y P2_R.DAHKSEVAHR.F 9 3	E240715_19_AMC_HSA_C1_IV_152630_HCD_Energies_Inj4	5843	recal_E240715_19_AMC_HSA_C1_IV_152630_HCD_Energies_Inj4.mgf	4695	6	788.53	4725.14	0.138	6	4725.14	0.135	P02768		sp|P02768|ALBU_HUMAN Albumin OS=Homo sapiens OX=9606 GN=ALB PE=1 SV=2ALBU_HUMAN	FALSE	P02768	P02768	sp|P02768|ALBU_HUMAN Albumin OS=Homo sapiens OX=9606 GN=ALB PE=1 SV=2ALBU_HUMAN	FALSE	LVTDLTKVHTECcmCcmHGDLLECcmADDRADLAK	DAHKSEVAHR	258	25	29	10	9	3	266	27	6	C1	222.002	17	37	17	0	2	0.661	17	0	0	27.257	FALSE	TRUE	FALSE	FALSE	Self	0	0
Scan: 15435 Run: E240620_24_AMC_HSA_C1_152630_HCD_Energies_Inj1 P1_R.YKAAFTECcmCcmQAADKAACcmLLPK.L P2_R.HPYFYAPELLFFAKR.Y 2 14	E240620_24_AMC_HSA_C1_152630_HCD_Energies_Inj1	15435	recal_E240620_24_AMC_HSA_C1_152630_HCD_Energies_Inj1.mgf	12480	5	908.033	4535.13	0.129	5	4535.13	0.128	P02768		sp|P02768|ALBU_HUMAN Albumin OS=Homo sapiens OX=9606 GN=ALB PE=1 SV=2ALBU_HUMAN	FALSE	P02768	P02768	sp|P02768|ALBU_HUMAN Albumin OS=Homo sapiens OX=9606 GN=ALB PE=1 SV=2ALBU_HUMAN	FALSE	YKAAFTECcmCcmQAADKAACcmLLPK	HPYFYAPELLFFAKR	185	170	21	15	2	14	186	183	5	C1	222.002	27	30	27	1	2	0.75	27	0	0	27.25	FALSE	TRUE	FALSE	FALSE	Self	0	0
Scan: 3879 Run: E240620_24_AMC_HSA_C1_152630_HCD_Energies_Inj1 P1_R.LAKTYETTLEK.Ccm P2_K.CcmCcmAAADPHECcmYAK.V 3 1	E240620_24_AMC_HSA_C1_152630_HCD_Energies_Inj1	3879	recal_E240620_24_AMC_HSA_C1_152630_HCD_Energies_Inj1.mgf	1853	3	1005.1	3012.26	0.264	3	3012.27	0.268	P02768		sp|P02768|ALBU_HUMAN Albumin OS=Homo sapiens OX=9606 GN=ALB PE=1 SV=2ALBU_HUMAN	FALSE	P02768	P02768	sp|P02768|ALBU_HUMAN Albumin OS=Homo sapiens OX=9606 GN=ALB PE=1 SV=2ALBU_HUMAN	FALSE	CcmCcmAAADPHECcmYAK	LAKTYETTLEK	384	373	13	11	1	3	384	375	3	Ccm-C1	164.98	18	20	18	0	0	0.875	18	1495.55	0	27.247	FALSE	TRUE	FALSE	FALSE	Self	0	0
Scan: 23096 Run: E240620_19_AMC_HSA_C1_122630_HCD_Energies_Inj1 P1_R.LVRPEVDVMCcmTAFHDNEETFLKKYLYEIAR.R P2_K.ALVLIAFAQYLQQCcmPFEDHVK.L 14 14	E240620_19_AMC_HSA_C1_122630_HCD_Energies_Inj1	23096	recal_E240620_19_AMC_HSA_C1_122630_HCD_Energies_Inj1.mgf	19614	7	906.734	6340.09	0.086	7	6340.09	0.085	P02768		sp|P02768|ALBU_HUMAN Albumin OS=Homo sapiens OX=9606 GN=ALB PE=1 SV=2ALBU_HUMAN	FALSE	P02768	P02768	sp|P02768|ALBU_HUMAN Albumin OS=Homo sapiens OX=9606 GN=ALB PE=1 SV=2ALBU_HUMAN	FALSE	LVRPEVDVMCcmTAFHDNEETFLKKYLYEIAR	ALVLIAFAQYLQQCcmPFEDHVK	139	45	30	21	14	14	152	58	7	Ccm-C1	164.98	25	28	25	0	0	0.483	25	0	0	27.242	FALSE	TRUE	FALSE	FALSE	Self	0	0
Scan: 14048 Run: E240715_02_AMC_HSA_C1_IV_DSSO_HCD_Energies_Inj1 P1_R.YKAAFTECcmCcmQAADKAACcmLLPK.L P2_R.RHPYFYAPELLFFAKR.Y 2 15	E240715_02_AMC_HSA_C1_IV_DSSO_HCD_Energies_Inj1	14048	recal_E240715_02_AMC_HSA_C1_IV_DSSO_HCD_Energies_Inj1.mgf	12311	7	671.183	4691.23	0.228	7	4691.23	0.229	P02768		sp|P02768|ALBU_HUMAN Albumin OS=Homo sapiens OX=9606 GN=ALB PE=1 SV=2ALBU_HUMAN	FALSE	P02768	P02768	sp|P02768|ALBU_HUMAN Albumin OS=Homo sapiens OX=9606 GN=ALB PE=1 SV=2ALBU_HUMAN	FALSE	YKAAFTECcmCcmQAADKAACcmLLPK	RHPYFYAPELLFFAKR	185	169	21	16	2	15	186	183	7	C1	222.002	24	31	24	0	1	0.775	24	8508.06	0	27.204	FALSE	TRUE	FALSE	FALSE	Self	0	0
Scan: 7217 Run: E240715_24_AMC_HSA_C1_IV_212630_HCD_Energies_Inj5 P1_K.LVTDLTKVHTECcmCcmHGDLLECcmADDRADLAK.Y P2_R.LKCcmASLQK.F 7 2	E240715_24_AMC_HSA_C1_IV_212630_HCD_Energies_Inj5	7217	recal_E240715_24_AMC_HSA_C1_IV_212630_HCD_Energies_Inj5.mgf	5940	6	754.856	4523.09	0.092	6	4523.09	0.093	P02768		sp|P02768|ALBU_HUMAN Albumin OS=Homo sapiens OX=9606 GN=ALB PE=1 SV=2ALBU_HUMAN	FALSE	P02768	P02768	sp|P02768|ALBU_HUMAN Albumin OS=Homo sapiens OX=9606 GN=ALB PE=1 SV=2ALBU_HUMAN	FALSE	LVTDLTKVHTECcmCcmHGDLLECcmADDRADLAK	LKCcmASLQK	258	222	29	8	7	2	264	223	6	C1	222.002	12	40	12	0	2	0.75	12	0	0	27.189	FALSE	TRUE	FALSE	FALSE	Self	0	0
Scan: 22126 Run: E240620_29_AMC_HSA_C1_212630_HCD_Energies_Inj1 P1_K.VFDEFKPLVEEPQNLIKQNCcmELFEQLGEYKFQNALLVR.Y P2_R.AFKAWAVAR.L 20 3	E240620_29_AMC_HSA_C1_212630_HCD_Energies_Inj1	22126	recal_E240620_29_AMC_HSA_C1_212630_HCD_Energies_Inj1.mgf	18674	6	968.994	5807.92	0.919	6	5807.92	0.919	P02768		sp|P02768|ALBU_HUMAN Albumin OS=Homo sapiens OX=9606 GN=ALB PE=1 SV=2ALBU_HUMAN	FALSE	P02768	P02768	sp|P02768|ALBU_HUMAN Albumin OS=Homo sapiens OX=9606 GN=ALB PE=1 SV=2ALBU_HUMAN	FALSE	VFDEFKPLVEEPQNLIKQNCcmELFEQLGEYKFQNALLVR	AFKAWAVAR	397	234	38	9	20	3	416	236	6	Ccm-C1	164.98	10	56	10	0	0	0.688	10	0	0	27.106	FALSE	TRUE	FALSE	FALSE	Self	0	0
Scan: 5122 Run: E240620_29_AMC_HSA_C1_212630_HCD_Energies_Inj1 P1_K.TPVSDRVTKCcmCcmTESLVNR.R P2_R.LAKTYETTLEK.Ccm 9 3	E240620_29_AMC_HSA_C1_212630_HCD_Energies_Inj1	5122	recal_E240620_29_AMC_HSA_C1_212630_HCD_Energies_Inj1.mgf	2946	5	728.753	3638.73	0.731	5	3638.73	0.73	P02768		sp|P02768|ALBU_HUMAN Albumin OS=Homo sapiens OX=9606 GN=ALB PE=1 SV=2ALBU_HUMAN	FALSE	P02768	P02768	sp|P02768|ALBU_HUMAN Albumin OS=Homo sapiens OX=9606 GN=ALB PE=1 SV=2ALBU_HUMAN	FALSE	TPVSDRVTKCcmCcmTESLVNR	LAKTYETTLEK	491	373	18	11	9	3	499	375	5	C1	222.002	17	28	17	1	2	0.824	17	15381.1	0	27.077	FALSE	TRUE	FALSE	FALSE	Self	0	0
Scan: 17832 Run: E240620_13_AMC_HSA_C1_DSSO_HCD_Energies_Inj1 P1_R.LAKTYETTLEK.Ccm P2_K.DVCcmKNYAEAKDVFLGMFLYEYAR.R 3 3	E240620_13_AMC_HSA_C1_DSSO_HCD_Energies_Inj1	17832	recal_E240620_13_AMC_HSA_C1_DSSO_HCD_Energies_Inj1.mgf	14735	5	853.408	4262	0.003	5	4262	0.997	P02768		sp|P02768|ALBU_HUMAN Albumin OS=Homo sapiens OX=9606 GN=ALB PE=1 SV=2ALBU_HUMAN	FALSE	P02768	P02768	sp|P02768|ALBU_HUMAN Albumin OS=Homo sapiens OX=9606 GN=ALB PE=1 SV=2ALBU_HUMAN	FALSE	DVCcmKNYAEAKDVFLGMFLYEYAR	LAKTYETTLEK	338	373	23	11	3	3	340	375	5	Ccm-C1	164.98	12	36	12	0	0	0.6	12	0	0	27.07	FALSE	TRUE	FALSE	FALSE	Self	0	0
Scan: 10469 Run: E240715_24_AMC_HSA_C1_IV_212630_HCD_Energies_Inj5 P1_K.RYKAAFTECcmCcmQAADKAACcmLLPK.L P2_R.LVRPEVDVMoxCcmTAFHDNEETFLKK.Y 3 22	E240715_24_AMC_HSA_C1_IV_212630_HCD_Energies_Inj5	10469	recal_E240715_24_AMC_HSA_C1_IV_212630_HCD_Energies_Inj5.mgf	8959	7	799.091	5586.59	0.586	7	5586.59	0.588	P02768		sp|P02768|ALBU_HUMAN Albumin OS=Homo sapiens OX=9606 GN=ALB PE=1 SV=2ALBU_HUMAN	FALSE	P02768	P02768	sp|P02768|ALBU_HUMAN Albumin OS=Homo sapiens OX=9606 GN=ALB PE=1 SV=2ALBU_HUMAN	FALSE	LVRPEVDVMoxCcmTAFHDNEETFLKK	RYKAAFTECcmCcmQAADKAACcmLLPK	139	184	23	22	22	3	160	186	7	C1	222.002	26	26	26	0	1	0.591	26	0	0	27.032	FALSE	TRUE	FALSE	FALSE	Self	0	0
Scan: 7665 Run: E240715_02_AMC_HSA_C1_IV_DSSO_HCD_Energies_Inj1 P1_R.YKAAFTECcmCcmQAADKAACcmLLPK.L P2_R.LKCcmASLQK.F 9 2	E240715_02_AMC_HSA_C1_IV_DSSO_HCD_Energies_Inj1	7665	recal_E240715_02_AMC_HSA_C1_IV_DSSO_HCD_Energies_Inj1.mgf	6345	5	706.336	3526.64	0.645	5	3526.65	0.646	P02768		sp|P02768|ALBU_HUMAN Albumin OS=Homo sapiens OX=9606 GN=ALB PE=1 SV=2ALBU_HUMAN	FALSE	P02768	P02768	sp|P02768|ALBU_HUMAN Albumin OS=Homo sapiens OX=9606 GN=ALB PE=1 SV=2ALBU_HUMAN	FALSE	YKAAFTECcmCcmQAADKAACcmLLPK	LKCcmASLQK	185	222	21	8	9	2	193	223	5	Ccm-C1	164.98	11	36	11	0	0	0.857	11	0	0	27.006	FALSE	TRUE	FALSE	FALSE	Self	0	0
Scan: 15000 Run: E240620_34_AMC_HSA_C1_92630_HCD_Energies_Inj1 P1_R.RHPYFYAPELLFFAKRYK.A P2_K.AAFTECcmCcmQAADKAACcmLLPKLDELRDEGK.A 15 12	E240620_34_AMC_HSA_C1_92630_HCD_Energies_Inj1	15000	recal_E240620_34_AMC_HSA_C1_92630_HCD_Energies_Inj1.mgf	12076	7	821.971	5746.75	0.748	7	5746.75	0.754	P02768		sp|P02768|ALBU_HUMAN Albumin OS=Homo sapiens OX=9606 GN=ALB PE=1 SV=2ALBU_HUMAN	FALSE	P02768	P02768	sp|P02768|ALBU_HUMAN Albumin OS=Homo sapiens OX=9606 GN=ALB PE=1 SV=2ALBU_HUMAN	FALSE	AAFTECcmCcmQAADKAACcmLLPKLDELRDEGK	RHPYFYAPELLFFAKRYK	187	169	28	18	12	15	198	183	7	C1	222.002	23	27	23	0	2	0.5	23	0	0	27.004	FALSE	TRUE	FALSE	FALSE	Self	0	0
Scan: 3985 Run: E240620_24_AMC_HSA_C1_152630_HCD_Energies_Inj1 P1_R.LAKTYETTLEK.Ccm P2_K.CcmCcmAAADPHECcmYAK.V 3 10	E240620_24_AMC_HSA_C1_152630_HCD_Energies_Inj1	3985	recal_E240620_24_AMC_HSA_C1_152630_HCD_Energies_Inj1.mgf	1922	4	754.074	3012.27	0.267	4	3012.27	0.268	P02768		sp|P02768|ALBU_HUMAN Albumin OS=Homo sapiens OX=9606 GN=ALB PE=1 SV=2ALBU_HUMAN	FALSE	P02768	P02768	sp|P02768|ALBU_HUMAN Albumin OS=Homo sapiens OX=9606 GN=ALB PE=1 SV=2ALBU_HUMAN	FALSE	CcmCcmAAADPHECcmYAK	LAKTYETTLEK	384	373	13	11	10	3	393	375	4	Ccm-C1	164.98	17	18	17	0	0	0.792	17	0	0	26.998	FALSE	TRUE	FALSE	FALSE	Self	0	0
Scan: 5363 Run: E240620_29_AMC_HSA_C1_212630_HCD_Energies_Inj1 P1_R.LSQRFPKAEFAEVSK.L P2_K.LKECcmCcmEKPLLEK.S 7 2	E240620_29_AMC_HSA_C1_212630_HCD_Energies_Inj1	5363	recal_E240620_29_AMC_HSA_C1_212630_HCD_Energies_Inj1.mgf	3173	6	584.96	3503.72	0.716	6	3503.72	0.717	P02768		sp|P02768|ALBU_HUMAN Albumin OS=Homo sapiens OX=9606 GN=ALB PE=1 SV=2ALBU_HUMAN	FALSE	P02768	P02768	sp|P02768|ALBU_HUMAN Albumin OS=Homo sapiens OX=9606 GN=ALB PE=1 SV=2ALBU_HUMAN	FALSE	LSQRFPKAEFAEVSK	LKECcmCcmEKPLLEK	243	299	15	12	7	2	249	300	6	C1	222.002	18	25	18	1	2	0.893	18	0	0	26.994	FALSE	TRUE	FALSE	FALSE	Self	0	0
Scan: 3619 Run: E240715_24_AMC_HSA_C1_IV_212630_HCD_Energies_Inj5 P1_R.QIKKQTALVELVK.H P2_K.CcmCcmKADDKETCcmFAEEGKK.L 3 3	E240715_24_AMC_HSA_C1_IV_212630_HCD_Energies_Inj5	3619	recal_E240715_24_AMC_HSA_C1_IV_212630_HCD_Energies_Inj5.mgf	2643	6	633.308	3793.81	0.806	6	3793.81	0.806	P02768		sp|P02768|ALBU_HUMAN Albumin OS=Homo sapiens OX=9606 GN=ALB PE=1 SV=2ALBU_HUMAN	FALSE	P02768	P02768	sp|P02768|ALBU_HUMAN Albumin OS=Homo sapiens OX=9606 GN=ALB PE=1 SV=2ALBU_HUMAN	FALSE	CcmCcmKADDKETCcmFAEEGKK	QIKKQTALVELVK	582	546	17	13	3	3	584	548	6	C1	222.002	19	27	19	2	2	0.833	19	25192.7	3915.29	26.993	FALSE	TRUE	FALSE	FALSE	Self	0	0
Scan: 11136 Run: E240620_13_AMC_HSA_C1_DSSO_HCD_Energies_Inj1 P1_R.YKAAFTECcmCcmQAADKAACcmLLPK.L P2_R.LVRPEVDVMoxCcmTAFHDNEETFLKK.Y 2 14	E240620_13_AMC_HSA_C1_DSSO_HCD_Energies_Inj1	11136	recal_E240620_13_AMC_HSA_C1_DSSO_HCD_Energies_Inj1.mgf	8499	7	776.79	5430.48	0.482	7	5430.49	0.487	P02768		sp|P02768|ALBU_HUMAN Albumin OS=Homo sapiens OX=9606 GN=ALB PE=1 SV=2ALBU_HUMAN	FALSE	P02768	P02768	sp|P02768|ALBU_HUMAN Albumin OS=Homo sapiens OX=9606 GN=ALB PE=1 SV=2ALBU_HUMAN	FALSE	YKAAFTECcmCcmQAADKAACcmLLPK	LVRPEVDVMoxCcmTAFHDNEETFLKK	185	139	21	23	2	14	186	152	7	C1	222.002	22	27	22	0	1	0.523	22	0	0	26.939	FALSE	TRUE	FALSE	FALSE	Self	0	0
Scan: 17226 Run: E240620_13_AMC_HSA_C1_DSSO_HCD_Energies_Inj1 P1_K.TCcmVADESAENCcmDK.S P2_R.LVRPEVDVMCcmTAFHDNEETFLKKYLYEIAR.R 2 23	E240620_13_AMC_HSA_C1_DSSO_HCD_Energies_Inj1	17226	recal_E240620_13_AMC_HSA_C1_DSSO_HCD_Energies_Inj1.mgf	14172	6	892.403	5348.38	0.375	6	5348.38	0.379	P02768		sp|P02768|ALBU_HUMAN Albumin OS=Homo sapiens OX=9606 GN=ALB PE=1 SV=2ALBU_HUMAN	FALSE	P02768	P02768	sp|P02768|ALBU_HUMAN Albumin OS=Homo sapiens OX=9606 GN=ALB PE=1 SV=2ALBU_HUMAN	FALSE	LVRPEVDVMCcmTAFHDNEETFLKKYLYEIAR	TCcmVADESAENCcmDK	139	76	30	13	23	2	161	77	6	Ccm-C1	164.98	19	29	19	0	0	0.517	19	0	0	26.893	FALSE	TRUE	FALSE	FALSE	Self	0	0
Scan: 22790 Run: E240715_02_AMC_HSA_C1_IV_DSSO_HCD_Energies_Inj1 P1_K.SLHTLFGDKLCcmTVATLRETYGEMADCcmCcmAK.Q P2_K.ALVLIAFAQYLQQCcmPFEDHVK.L 3 14	E240715_02_AMC_HSA_C1_IV_DSSO_HCD_Energies_Inj1	22790	recal_E240715_02_AMC_HSA_C1_IV_DSSO_HCD_Energies_Inj1.mgf	20517	7	858.265	6000.8	0.802	7	6000.8	0.803	P02768		sp|P02768|ALBU_HUMAN Albumin OS=Homo sapiens OX=9606 GN=ALB PE=1 SV=2ALBU_HUMAN	FALSE	P02768	P02768	sp|P02768|ALBU_HUMAN Albumin OS=Homo sapiens OX=9606 GN=ALB PE=1 SV=2ALBU_HUMAN	FALSE	SLHTLFGDKLCcmTVATLRETYGEMADCcmCcmAK	ALVLIAFAQYLQQCcmPFEDHVK	89	45	29	21	3	14	91	58	7	Ccm-C1	164.98	25	39	25	0	0	0.65	25	0	0	26.878	FALSE	TRUE	FALSE	FALSE	Self	0	0
Scan: 16602 Run: E240620_24_AMC_HSA_C1_152630_HCD_Energies_Inj1 P1_K.KQTALVELVK.H P2_K.ATKEQLKAVMDDFAAFVEK.Ccm 1 7	E240620_24_AMC_HSA_C1_152630_HCD_Energies_Inj1	16602	recal_E240620_24_AMC_HSA_C1_152630_HCD_Energies_Inj1.mgf	13561	5	698.964	3489.78	0.782	5	3489.78	0.78	P02768		sp|P02768|ALBU_HUMAN Albumin OS=Homo sapiens OX=9606 GN=ALB PE=1 SV=2ALBU_HUMAN	FALSE	P02768	P02768	sp|P02768|ALBU_HUMAN Albumin OS=Homo sapiens OX=9606 GN=ALB PE=1 SV=2ALBU_HUMAN	FALSE	ATKEQLKAVMDDFAAFVEK	KQTALVELVK	563	549	19	10	7	1	569	549	5	C1	222.002	16	30	16	0	1	0.833	16	2878.73	0	26.838	FALSE	TRUE	FALSE	FALSE	Self	0	0
Scan: 22277 Run: E240620_13_AMC_HSA_C1_DSSO_HCD_Energies_Inj1 P1_K.EQLKAVMDDFAAFVEKCcmCcmK.A P2_K.ADDKETCcmFAEEGKKLVAASQAALGL.- 16 14	E240620_13_AMC_HSA_C1_DSSO_HCD_Energies_Inj1	22277	recal_E240620_13_AMC_HSA_C1_DSSO_HCD_Energies_Inj1.mgf	18871	5	1027.28	5131.36	0.365	5	5131.37	0.366	P02768		sp|P02768|ALBU_HUMAN Albumin OS=Homo sapiens OX=9606 GN=ALB PE=1 SV=2ALBU_HUMAN	FALSE	P02768	P02768	sp|P02768|ALBU_HUMAN Albumin OS=Homo sapiens OX=9606 GN=ALB PE=1 SV=2ALBU_HUMAN	FALSE	ADDKETCcmFAEEGKKLVAASQAALGL	EQLKAVMDDFAAFVEKCcmCcmK	585	566	25	19	14	16	598	581	5	C1	222.002	24	27	24	0	1	0.562	24	0	0	26.761	FALSE	TRUE	FALSE	FALSE	Self	0	0
Scan: 8773 Run: E240620_34_AMC_HSA_C1_92630_HCD_Energies_Inj1 P1_R.YKAAFTECcmCcmQAADKAACcmLLPK.L P2_R.LAKTYETTLEK.Ccm 8 3	E240620_34_AMC_HSA_C1_92630_HCD_Energies_Inj1	8773	recal_E240620_34_AMC_HSA_C1_92630_HCD_Energies_Inj1.mgf	6285	5	776.171	3875.82	0.817	5	3875.82	0.816	P02768		sp|P02768|ALBU_HUMAN Albumin OS=Homo sapiens OX=9606 GN=ALB PE=1 SV=2ALBU_HUMAN	FALSE	P02768	P02768	sp|P02768|ALBU_HUMAN Albumin OS=Homo sapiens OX=9606 GN=ALB PE=1 SV=2ALBU_HUMAN	FALSE	YKAAFTECcmCcmQAADKAACcmLLPK	LAKTYETTLEK	185	373	21	11	8	3	192	375	5	Ccm-C1	164.98	16	30	16	0	0	0.75	16	0	0	26.695	FALSE	TRUE	FALSE	FALSE	Self	0	0
Scan: 19037 Run: E240620_24_AMC_HSA_C1_152630_HCD_Energies_Inj1 P1_K.SLHTLFGDKLCcmTVATLR.E P2_K.ALVLIAFAQYLQQCcmPFEDHVK.L 11 14	E240620_24_AMC_HSA_C1_152630_HCD_Energies_Inj1	19037	recal_E240620_24_AMC_HSA_C1_152630_HCD_Energies_Inj1.mgf	15828	5	906.661	4528.27	0.267	5	4528.27	0.266	P02768		sp|P02768|ALBU_HUMAN Albumin OS=Homo sapiens OX=9606 GN=ALB PE=1 SV=2ALBU_HUMAN	FALSE	P02768	P02768	sp|P02768|ALBU_HUMAN Albumin OS=Homo sapiens OX=9606 GN=ALB PE=1 SV=2ALBU_HUMAN	FALSE	ALVLIAFAQYLQQCcmPFEDHVK	SLHTLFGDKLCcmTVATLR	45	89	21	17	14	11	58	99	5	Ccm-Ccm-C1	107.959	18	27	18	0	0	0.594	18	0	0	26.663	FALSE	TRUE	FALSE	FALSE	Self	0	0
Scan: 7322 Run: E240715_09_AMC_HSA_C1_IV_92630_HCD_Energies_Inj2 P1_K.VHTECcmCcmHGDLLECcmADDRADLAKYICcmENQDSISSK.L P2_R.DAHKSEVAHR.F 22 9	E240715_09_AMC_HSA_C1_IV_92630_HCD_Energies_Inj2	7322	recal_E240715_09_AMC_HSA_C1_IV_92630_HCD_Energies_Inj2.mgf	6037	6	897.559	5379.31	0.309	6	5379.31	0.305	P02768		sp|P02768|ALBU_HUMAN Albumin OS=Homo sapiens OX=9606 GN=ALB PE=1 SV=2ALBU_HUMAN	FALSE	P02768	P02768	sp|P02768|ALBU_HUMAN Albumin OS=Homo sapiens OX=9606 GN=ALB PE=1 SV=2ALBU_HUMAN	FALSE	VHTECcmCcmHGDLLECcmADDRADLAKYICcmENQDSISSK	DAHKSEVAHR	265	25	34	10	22	9	286	33	6	C1	222.002	15	38	15	0	1	0.576	15	0	0	26.662	FALSE	TRUE	FALSE	FALSE	Self	0	0
Scan: 25315 Run: E240620_34_AMC_HSA_C1_92630_HCD_Energies_Inj1 P1_K.VFDEFKPLVEEPQNLIKQNCcmELFEQLGEYKFQNALLVR.Y P2_K.ATKEQLKAVMDDFAAFVEK.Ccm 30 3	E240620_34_AMC_HSA_C1_92630_HCD_Energies_Inj1	25315	recal_E240620_34_AMC_HSA_C1_92630_HCD_Energies_Inj1.mgf	21667	7	999.072	6986.45	0.454	7	6986.46	0.457	P02768		sp|P02768|ALBU_HUMAN Albumin OS=Homo sapiens OX=9606 GN=ALB PE=1 SV=2ALBU_HUMAN	FALSE	P02768	P02768	sp|P02768|ALBU_HUMAN Albumin OS=Homo sapiens OX=9606 GN=ALB PE=1 SV=2ALBU_HUMAN	FALSE	VFDEFKPLVEEPQNLIKQNCcmELFEQLGEYKFQNALLVR	ATKEQLKAVMDDFAAFVEK	397	563	38	19	30	3	426	565	7	C1	222.002	16	53	16	0	2	0.5	16	0	0	26.594	FALSE	TRUE	FALSE	FALSE	Self	0	0
Scan: 20452 Run: E240620_24_AMC_HSA_C1_152630_HCD_Energies_Inj1 P1_K.VFDEFKPLVEEPQNLIK.Q P2_R.HPDYSVVLLLR.L 6 1	E240620_24_AMC_HSA_C1_152630_HCD_Energies_Inj1	20452	recal_E240620_24_AMC_HSA_C1_152630_HCD_Energies_Inj1.mgf	17145	5	716.372	3576.83	0.826	5	3576.82	0.824	P02768		sp|P02768|ALBU_HUMAN Albumin OS=Homo sapiens OX=9606 GN=ALB PE=1 SV=2ALBU_HUMAN	FALSE	P02768	P02768	sp|P02768|ALBU_HUMAN Albumin OS=Homo sapiens OX=9606 GN=ALB PE=1 SV=2ALBU_HUMAN	FALSE	VFDEFKPLVEEPQNLIK	HPDYSVVLLLR	397	362	17	11	6	1	402	362	5	C1	222.002	19	24	19	0	1	0.75	19	0	0	26.584	FALSE	TRUE	FALSE	FALSE	Self	0	0
Scan: 17066 Run: E240620_29_AMC_HSA_C1_212630_HCD_Energies_Inj1 P1_K.QNCcmELFEQLGEYKFQNALLVR.Y P2_K.KQTALVELVK.H 13 1	E240620_29_AMC_HSA_C1_212630_HCD_Energies_Inj1	17066	recal_E240620_29_AMC_HSA_C1_212630_HCD_Energies_Inj1.mgf	13963	3	1317	3947.98	0.98	3	3947.98	0.983	P02768		sp|P02768|ALBU_HUMAN Albumin OS=Homo sapiens OX=9606 GN=ALB PE=1 SV=2ALBU_HUMAN	FALSE	P02768	P02768	sp|P02768|ALBU_HUMAN Albumin OS=Homo sapiens OX=9606 GN=ALB PE=1 SV=2ALBU_HUMAN	FALSE	QNCcmELFEQLGEYKFQNALLVR	KQTALVELVK	414	549	21	10	13	1	426	549	3	C1	222.002	12	39	12	2	2	0.667	12	0	0	26.579	FALSE	TRUE	FALSE	FALSE	Self	0	0
Scan: 7236 Run: E240620_29_AMC_HSA_C1_212630_HCD_Energies_Inj1 P1_R.YKAAFTECcmCcmQAADKAACcmLLPK.L P2_R.LKCcmASLQK.F 17 2	E240620_29_AMC_HSA_C1_212630_HCD_Energies_Inj1	7236	recal_E240620_29_AMC_HSA_C1_212630_HCD_Energies_Inj1.mgf	4860	5	706.337	3526.65	0.649	5	3526.65	0.646	P02768		sp|P02768|ALBU_HUMAN Albumin OS=Homo sapiens OX=9606 GN=ALB PE=1 SV=2ALBU_HUMAN	FALSE	P02768	P02768	sp|P02768|ALBU_HUMAN Albumin OS=Homo sapiens OX=9606 GN=ALB PE=1 SV=2ALBU_HUMAN	FALSE	YKAAFTECcmCcmQAADKAACcmLLPK	LKCcmASLQK	185	222	21	8	17	2	201	223	5	Ccm-C1	164.98	11	36	11	0	1	0.857	11	0	1221.53	26.578	FALSE	TRUE	FALSE	FALSE	Self	0	0
Scan: 22472 Run: E240715_24_AMC_HSA_C1_IV_212630_HCD_Energies_Inj5 P1_K.EQLKAVMDDFAAFVEKCcmCcmK.A P2_K.ADDKETCcmFAEEGKKLVAASQAALGL.- 16 13	E240715_24_AMC_HSA_C1_IV_212630_HCD_Energies_Inj5	22472	recal_E240715_24_AMC_HSA_C1_IV_212630_HCD_Energies_Inj5.mgf	20224	6	856.234	5131.36	0.361	6	5131.37	0.366	P02768		sp|P02768|ALBU_HUMAN Albumin OS=Homo sapiens OX=9606 GN=ALB PE=1 SV=2ALBU_HUMAN	FALSE	P02768	P02768	sp|P02768|ALBU_HUMAN Albumin OS=Homo sapiens OX=9606 GN=ALB PE=1 SV=2ALBU_HUMAN	FALSE	ADDKETCcmFAEEGKKLVAASQAALGL	EQLKAVMDDFAAFVEKCcmCcmK	585	566	25	19	13	16	597	581	6	C1	222.002	25	25	26	0	0	0.542	25	0	0	26.532	FALSE	TRUE	FALSE	FALSE	Self	0	0
Scan: 13743 Run: E240620_13_AMC_HSA_C1_DSSO_HCD_Energies_Inj1 P1_R.LVRPEVDVMCcmTAFHDNEETFLKK.Y P2_K.AAFTECcmCcmQAADKAACcmLLPK.L 14 12	E240620_13_AMC_HSA_C1_DSSO_HCD_Energies_Inj1	13743	recal_E240620_13_AMC_HSA_C1_DSSO_HCD_Energies_Inj1.mgf	10932	6	854.896	5123.34	0.335	6	5123.33	0.333	P02768		sp|P02768|ALBU_HUMAN Albumin OS=Homo sapiens OX=9606 GN=ALB PE=1 SV=2ALBU_HUMAN	FALSE	P02768	P02768	sp|P02768|ALBU_HUMAN Albumin OS=Homo sapiens OX=9606 GN=ALB PE=1 SV=2ALBU_HUMAN	FALSE	AAFTECcmCcmQAADKAACcmLLPK	LVRPEVDVMCcmTAFHDNEETFLKK	187	139	19	23	12	14	198	152	6	C1	222.002	23	27	23	0	2	0.523	23	0	0	26.53	FALSE	TRUE	FALSE	FALSE	Self	0	0
Scan: 7752 Run: E240620_13_AMC_HSA_C1_DSSO_HCD_Energies_Inj1 P1_K.VHTECcmCcmHGDLLECcmADDRADLAK.Y P2_R.LSQRFPKAEFAEVSK.L 5 7	E240620_13_AMC_HSA_C1_DSSO_HCD_Energies_Inj1	7752	recal_E240620_13_AMC_HSA_C1_DSSO_HCD_Energies_Inj1.mgf	5401	6	748.511	4485.02	0.021	6	4485.02	0.016	P02768		sp|P02768|ALBU_HUMAN Albumin OS=Homo sapiens OX=9606 GN=ALB PE=1 SV=2ALBU_HUMAN	FALSE	P02768	P02768	sp|P02768|ALBU_HUMAN Albumin OS=Homo sapiens OX=9606 GN=ALB PE=1 SV=2ALBU_HUMAN	FALSE	VHTECcmCcmHGDLLECcmADDRADLAK	LSQRFPKAEFAEVSK	265	243	22	15	5	7	269	249	6	Ccm-C1	164.98	19	33	19	0	0	0.679	19	0	0	26.506	FALSE	TRUE	FALSE	FALSE	Self	0	0
Scan: 16721 Run: E240715_24_AMC_HSA_C1_IV_212630_HCD_Energies_Inj5 P1_R.QIKKQTALVELVK.H P2_K.ATKEQLKAVMDDFAAFVEK.Ccm 4 7	E240715_24_AMC_HSA_C1_IV_212630_HCD_Energies_Inj5	16721	recal_E240715_24_AMC_HSA_C1_IV_212630_HCD_Energies_Inj5.mgf	14833	5	772.812	3859.02	0.021	5	3859.02	0.018	P02768		sp|P02768|ALBU_HUMAN Albumin OS=Homo sapiens OX=9606 GN=ALB PE=1 SV=2ALBU_HUMAN	FALSE	P02768	P02768	sp|P02768|ALBU_HUMAN Albumin OS=Homo sapiens OX=9606 GN=ALB PE=1 SV=2ALBU_HUMAN	FALSE	ATKEQLKAVMDDFAAFVEK	QIKKQTALVELVK	563	546	19	13	7	4	569	549	5	C1	222.002	18	33	18	1	2	0.792	18	5113.47	0	26.506	FALSE	TRUE	FALSE	FALSE	Self	0	0
Scan: 12156 Run: E240620_29_AMC_HSA_C1_212630_HCD_Energies_Inj1 P1_R.LVRPEVDVMCcmTAFHDNEETFLKK.Y P2_R.AFKAWAVAR.L 10 3	E240620_29_AMC_HSA_C1_212630_HCD_Energies_Inj1	12156	recal_E240620_29_AMC_HSA_C1_212630_HCD_Energies_Inj1.mgf	9389	6	661.158	3960.9	0.903	6	3960.9	0.903	P02768		sp|P02768|ALBU_HUMAN Albumin OS=Homo sapiens OX=9606 GN=ALB PE=1 SV=2ALBU_HUMAN	FALSE	P02768	P02768	sp|P02768|ALBU_HUMAN Albumin OS=Homo sapiens OX=9606 GN=ALB PE=1 SV=2ALBU_HUMAN	FALSE	LVRPEVDVMCcmTAFHDNEETFLKK	AFKAWAVAR	139	234	23	9	10	3	148	236	6	Ccm-C1	164.98	14	34	14	0	0	0.773	14	0	1137.07	26.491	FALSE	TRUE	FALSE	FALSE	Self	0	0
Scan: 21075 Run: E240715_02_AMC_HSA_C1_IV_DSSO_HCD_Energies_Inj1 P1_R.YKAAFTECcmCcmQAADK.A P2_R.FKDLGEENFKALVLIAFAQYLQQCcmPFEDHVK.L 2 10	E240715_02_AMC_HSA_C1_IV_DSSO_HCD_Energies_Inj1	21075	recal_E240715_02_AMC_HSA_C1_IV_DSSO_HCD_Energies_Inj1.mgf	18906	6	931.104	5580.58	0.581	6	5580.58	0.584	P02768		sp|P02768|ALBU_HUMAN Albumin OS=Homo sapiens OX=9606 GN=ALB PE=1 SV=2ALBU_HUMAN	FALSE	P02768	P02768	sp|P02768|ALBU_HUMAN Albumin OS=Homo sapiens OX=9606 GN=ALB PE=1 SV=2ALBU_HUMAN	FALSE	FKDLGEENFKALVLIAFAQYLQQCcmPFEDHVK	YKAAFTECcmCcmQAADK	35	185	31	14	10	2	44	186	6	C1	222.002	18	37	18	0	0	0.617	18	0	0	26.469	FALSE	TRUE	FALSE	FALSE	Self	0	0
Scan: 19390 Run: E240620_13_AMC_HSA_C1_DSSO_HCD_Energies_Inj1 P1_K.RMPCcmAEDYLSVVLNQLCcmVLHEK.T P2_R.AFKAWAVAR.L 4 3	E240620_13_AMC_HSA_C1_DSSO_HCD_Energies_Inj1	19390	recal_E240620_13_AMC_HSA_C1_DSSO_HCD_Energies_Inj1.mgf	16187	5	772.379	3856.86	0.861	5	3856.86	0.859	P02768		sp|P02768|ALBU_HUMAN Albumin OS=Homo sapiens OX=9606 GN=ALB PE=1 SV=2ALBU_HUMAN	FALSE	P02768	P02768	sp|P02768|ALBU_HUMAN Albumin OS=Homo sapiens OX=9606 GN=ALB PE=1 SV=2ALBU_HUMAN	FALSE	RMPCcmAEDYLSVVLNQLCcmVLHEK	AFKAWAVAR	469	234	22	9	4	3	472	236	5	Ccm-C1	164.98	15	33	15	1	1	0.786	15	0	0	26.46	FALSE	TRUE	FALSE	FALSE	Self	0	0
Scan: 7231 Run: E240620_13_AMC_HSA_C1_DSSO_HCD_Energies_Inj1 P1_R.YKAAFTECcmCcmQAADK.A P2_R.AFKAWAVAR.L 9 3	E240620_13_AMC_HSA_C1_DSSO_HCD_Energies_Inj1	7231	recal_E240620_13_AMC_HSA_C1_DSSO_HCD_Energies_Inj1.mgf	4929	4	712.325	2845.27	0.269	4	2845.27	0.269	P02768		sp|P02768|ALBU_HUMAN Albumin OS=Homo sapiens OX=9606 GN=ALB PE=1 SV=2ALBU_HUMAN	FALSE	P02768	P02768	sp|P02768|ALBU_HUMAN Albumin OS=Homo sapiens OX=9606 GN=ALB PE=1 SV=2ALBU_HUMAN	FALSE	YKAAFTECcmCcmQAADK	AFKAWAVAR	185	234	14	9	9	3	193	236	4	Ccm-C1	164.98	14	21	14	0	1	0.808	14	1323.09	0	26.456	FALSE	TRUE	FALSE	FALSE	Self	0	0
Scan: 13779 Run: E240620_13_AMC_HSA_C1_DSSO_HCD_Energies_Inj1 P1_R.RHPYFYAPELLFFAKR.Y P2_K.AAFTECcmCcmQAADK.A 15 7	E240620_13_AMC_HSA_C1_DSSO_HCD_Energies_Inj1	13779	recal_E240620_13_AMC_HSA_C1_DSSO_HCD_Energies_Inj1.mgf	10966	5	718.933	3589.63	0.631	5	3589.63	0.629	P02768		sp|P02768|ALBU_HUMAN Albumin OS=Homo sapiens OX=9606 GN=ALB PE=1 SV=2ALBU_HUMAN	FALSE	P02768	P02768	sp|P02768|ALBU_HUMAN Albumin OS=Homo sapiens OX=9606 GN=ALB PE=1 SV=2ALBU_HUMAN	FALSE	RHPYFYAPELLFFAKR	AAFTECcmCcmQAADK	169	187	16	12	15	7	183	193	5	Ccm-C1	164.98	19	28	19	0	0	0.864	19	0	0	26.42	FALSE	TRUE	FALSE	FALSE	Self	0	0
Scan: 26611 Run: E240620_13_AMC_HSA_C1_DSSO_HCD_Energies_Inj1 P1_K.QNCcmELFEQLGEYKFQNALLVR.Y P2_K.ATKEQLKc1-monolinkAVMDDFAAFVEK.Ccm 13 3	E240620_13_AMC_HSA_C1_DSSO_HCD_Energies_Inj1	26611	recal_E240620_13_AMC_HSA_C1_DSSO_HCD_Energies_Inj1.mgf	22901	5	1037.48	5182.38	0.38	5	5182.38	0.381	P02768		sp|P02768|ALBU_HUMAN Albumin OS=Homo sapiens OX=9606 GN=ALB PE=1 SV=2ALBU_HUMAN	FALSE	P02768	P02768	sp|P02768|ALBU_HUMAN Albumin OS=Homo sapiens OX=9606 GN=ALB PE=1 SV=2ALBU_HUMAN	FALSE	QNCcmELFEQLGEYKFQNALLVR	ATKEQLKc1-monolinkAVMDDFAAFVEK	414	563	21	19	13	3	426	565	5	C1	222.002	26	32	26	0	0	0.722	26	1701.29	0	26.407	FALSE	TRUE	FALSE	FALSE	Self	0	0
Scan: 4042 Run: E240620_13_AMC_HSA_C1_DSSO_HCD_Energies_Inj1 P1_R.LAKTYETTLEK.Ccm P2_K.CcmCcmAAADPHECcmYAK.V 3 10	E240620_13_AMC_HSA_C1_DSSO_HCD_Energies_Inj1	4042	recal_E240620_13_AMC_HSA_C1_DSSO_HCD_Energies_Inj1.mgf	2002	5	603.461	3012.27	0.267	5	3012.27	0.268	P02768		sp|P02768|ALBU_HUMAN Albumin OS=Homo sapiens OX=9606 GN=ALB PE=1 SV=2ALBU_HUMAN	FALSE	P02768	P02768	sp|P02768|ALBU_HUMAN Albumin OS=Homo sapiens OX=9606 GN=ALB PE=1 SV=2ALBU_HUMAN	FALSE	CcmCcmAAADPHECcmYAK	LAKTYETTLEK	384	373	13	11	10	3	393	375	5	Ccm-C1	164.98	16	17	16	0	0	0.75	16	8644.65	0	26.361	FALSE	TRUE	FALSE	FALSE	Self	0	0
Scan: 21312 Run: E240620_29_AMC_HSA_C1_212630_HCD_Energies_Inj1 P1_K.AVMDDFAAFVEKCcmCcmK.A P2_K.ADDKETCcmFAEEGKKLVAASQAALGL.- 12 14	E240620_29_AMC_HSA_C1_212630_HCD_Energies_Inj1	21312	recal_E240620_29_AMC_HSA_C1_212630_HCD_Energies_Inj1.mgf	17920	5	927.625	4633.09	0.087	5	4633.09	0.086	P02768		sp|P02768|ALBU_HUMAN Albumin OS=Homo sapiens OX=9606 GN=ALB PE=1 SV=2ALBU_HUMAN	FALSE	P02768	P02768	sp|P02768|ALBU_HUMAN Albumin OS=Homo sapiens OX=9606 GN=ALB PE=1 SV=2ALBU_HUMAN	FALSE	ADDKETCcmFAEEGKKLVAASQAALGL	AVMDDFAAFVEKCcmCcmK	585	570	25	15	14	12	598	581	5	C1	222.002	22	30	22	0	1	0.625	22	0	0	26.285	FALSE	TRUE	FALSE	FALSE	Self	0	0
Scan: 7426 Run: E240715_24_AMC_HSA_C1_IV_212630_HCD_Energies_Inj5 P1_K.VHTECcmCcmHGDLLECcmADDRADLAKYICcmENQDSISSK.L P2_R.DAHKSEVAHR.F 22 3	E240715_24_AMC_HSA_C1_IV_212630_HCD_Energies_Inj5	7426	recal_E240715_24_AMC_HSA_C1_IV_212630_HCD_Energies_Inj5.mgf	6136	6	897.558	5379.3	0.303	6	5379.31	0.305	P02768		sp|P02768|ALBU_HUMAN Albumin OS=Homo sapiens OX=9606 GN=ALB PE=1 SV=2ALBU_HUMAN	FALSE	P02768	P02768	sp|P02768|ALBU_HUMAN Albumin OS=Homo sapiens OX=9606 GN=ALB PE=1 SV=2ALBU_HUMAN	FALSE	VHTECcmCcmHGDLLECcmADDRADLAKYICcmENQDSISSK	DAHKSEVAHR	265	25	34	10	22	3	286	27	6	C1	222.002	14	46	14	2	2	0.727	14	0	0	26.27	FALSE	TRUE	FALSE	FALSE	Self	0	0
Scan: 13919 Run: E240620_24_AMC_HSA_C1_152630_HCD_Energies_Inj1 P1_R.LVRPEVDVMCcmTAFHDNEETFLKK.Y P2_K.AAFTECcmCcmQAADKAACcmLLPK.L 22 12	E240620_24_AMC_HSA_C1_152630_HCD_Energies_Inj1	13919	recal_E240620_24_AMC_HSA_C1_152630_HCD_Energies_Inj1.mgf	11075	7	732.912	5123.33	0.334	7	5123.33	0.333	P02768		sp|P02768|ALBU_HUMAN Albumin OS=Homo sapiens OX=9606 GN=ALB PE=1 SV=2ALBU_HUMAN	FALSE	P02768	P02768	sp|P02768|ALBU_HUMAN Albumin OS=Homo sapiens OX=9606 GN=ALB PE=1 SV=2ALBU_HUMAN	FALSE	AAFTECcmCcmQAADKAACcmLLPK	LVRPEVDVMCcmTAFHDNEETFLKK	187	139	19	23	12	22	198	160	7	C1	222.002	23	29	23	0	1	0.523	23	0	0	26.227	FALSE	TRUE	FALSE	FALSE	Self	0	0
Scan: 23262 Run: E240715_09_AMC_HSA_C1_IV_92630_HCD_Energies_Inj2 P1_K.KVPQVSTPTLVEVSR.N P2_K.ATKc1-monolinkEQLKAVMDDFAAFVEK.Ccm 1 7	E240715_09_AMC_HSA_C1_IV_92630_HCD_Energies_Inj2	23262	recal_E240715_09_AMC_HSA_C1_IV_92630_HCD_Energies_Inj2.mgf	20962	5	845.612	4223.02	0.024	5	4223.02	0.021	P02768		sp|P02768|ALBU_HUMAN Albumin OS=Homo sapiens OX=9606 GN=ALB PE=1 SV=2ALBU_HUMAN	FALSE	P02768	P02768	sp|P02768|ALBU_HUMAN Albumin OS=Homo sapiens OX=9606 GN=ALB PE=1 SV=2ALBU_HUMAN	FALSE	ATKc1-monolinkEQLKAVMDDFAAFVEK	KVPQVSTPTLVEVSR	563	438	19	15	7	1	569	438	5	C1	222.002	24	26	24	0	0	0.722	24	0	0	26.22	FALSE	TRUE	FALSE	FALSE	Self	0	0
Scan: 3637 Run: E240715_02_AMC_HSA_C1_IV_DSSO_HCD_Energies_Inj1 P1_R.QIKKQTALVELVK.H P2_K.CcmCcmKADDKETCcmFAEEGKK.L 4 3	E240715_02_AMC_HSA_C1_IV_DSSO_HCD_Energies_Inj1	3637	recal_E240715_02_AMC_HSA_C1_IV_DSSO_HCD_Energies_Inj1.mgf	2657	5	759.768	3793.8	0.805	5	3793.81	0.806	P02768		sp|P02768|ALBU_HUMAN Albumin OS=Homo sapiens OX=9606 GN=ALB PE=1 SV=2ALBU_HUMAN	FALSE	P02768	P02768	sp|P02768|ALBU_HUMAN Albumin OS=Homo sapiens OX=9606 GN=ALB PE=1 SV=2ALBU_HUMAN	FALSE	CcmCcmKADDKETCcmFAEEGKK	QIKKQTALVELVK	582	546	17	13	3	4	584	549	5	C1	222.002	19	28	19	2	2	0.792	19	5763.12	0	26.14	FALSE	TRUE	FALSE	FALSE	Self	0	0
Scan: 16028 Run: E240620_29_AMC_HSA_C1_212630_HCD_Energies_Inj1 P1_R.RHPYFYAPELLFFAKR.Y P2_R.LVRPEVDVMCcmTAFHDNEETFLKK.Y 15 14	E240620_29_AMC_HSA_C1_212630_HCD_Energies_Inj1	16028	recal_E240620_29_AMC_HSA_C1_212630_HCD_Energies_Inj1.mgf	13001	7	722.927	5053.44	0.441	7	5053.44	0.442	P02768		sp|P02768|ALBU_HUMAN Albumin OS=Homo sapiens OX=9606 GN=ALB PE=1 SV=2ALBU_HUMAN	FALSE	P02768	P02768	sp|P02768|ALBU_HUMAN Albumin OS=Homo sapiens OX=9606 GN=ALB PE=1 SV=2ALBU_HUMAN	FALSE	LVRPEVDVMCcmTAFHDNEETFLKK	RHPYFYAPELLFFAKR	139	169	23	16	14	15	152	183	7	C1	222.002	22	24	22	0	0	0.545	22	1154.82	0	26.12	FALSE	TRUE	FALSE	FALSE	Self	0	0
Scan: 20589 Run: E240620_24_AMC_HSA_C1_152630_HCD_Energies_Inj1 P1_K.ALVLIAFAQYLQQCcmPFEDHVK.L P2_R.AFKAWAVAR.L 14 3	E240620_24_AMC_HSA_C1_152630_HCD_Energies_Inj1	20589	recal_E240620_24_AMC_HSA_C1_152630_HCD_Energies_Inj1.mgf	17273	4	919.215	3672.83	0.832	4	3672.83	0.829	P02768		sp|P02768|ALBU_HUMAN Albumin OS=Homo sapiens OX=9606 GN=ALB PE=1 SV=2ALBU_HUMAN	FALSE	P02768	P02768	sp|P02768|ALBU_HUMAN Albumin OS=Homo sapiens OX=9606 GN=ALB PE=1 SV=2ALBU_HUMAN	FALSE	ALVLIAFAQYLQQCcmPFEDHVK	AFKAWAVAR	45	234	21	9	14	3	58	236	4	Ccm-C1	164.98	13	29	13	0	0	0.75	13	0	0	26.047	FALSE	TRUE	FALSE	FALSE	Self	0	0
Scan: 16049 Run: E240715_24_AMC_HSA_C1_IV_212630_HCD_Energies_Inj5 P1_R.YTKKVPQVSTPTLVEVSR.N P2_K.ATKEQLKAVMDDFAAFVEK.Ccm 3 7	E240715_24_AMC_HSA_C1_IV_212630_HCD_Energies_Inj5	16049	recal_E240715_24_AMC_HSA_C1_IV_212630_HCD_Energies_Inj5.mgf	14198	5	879.653	4393.23	0.226	5	4393.23	0.225	P02768		sp|P02768|ALBU_HUMAN Albumin OS=Homo sapiens OX=9606 GN=ALB PE=1 SV=2ALBU_HUMAN	FALSE	P02768	P02768	sp|P02768|ALBU_HUMAN Albumin OS=Homo sapiens OX=9606 GN=ALB PE=1 SV=2ALBU_HUMAN	FALSE	YTKKVPQVSTPTLVEVSR	ATKEQLKAVMDDFAAFVEK	435	563	18	19	3	7	437	569	5	C1	222.002	22	26	22	0	2	0.611	22	6681.07	0	25.984	FALSE	TRUE	FALSE	FALSE	Self	0	0
Scan: 21422 Run: E240620_13_AMC_HSA_C1_DSSO_HCD_Energies_Inj1 P1_K.LVNEVTEFAKTCcmVADESAENCcmDK.S P2_K.ALVLIAFAQYLQQCcmPFEDHVK.L 10 14	E240620_13_AMC_HSA_C1_DSSO_HCD_Energies_Inj1	21422	recal_E240620_13_AMC_HSA_C1_DSSO_HCD_Energies_Inj1.mgf	18077	5	1057.49	5282.42	0.424	5	5282.43	0.426	P02768		sp|P02768|ALBU_HUMAN Albumin OS=Homo sapiens OX=9606 GN=ALB PE=1 SV=2ALBU_HUMAN	FALSE	P02768	P02768	sp|P02768|ALBU_HUMAN Albumin OS=Homo sapiens OX=9606 GN=ALB PE=1 SV=2ALBU_HUMAN	FALSE	ALVLIAFAQYLQQCcmPFEDHVK	LVNEVTEFAKTCcmVADESAENCcmDK	45	66	21	23	14	10	58	75	5	Ccm-C1	164.98	26	26	27	0	0	0.614	26	0	0	25.979	FALSE	TRUE	FALSE	FALSE	Self	0	0
Scan: 17242 Run: E240620_13_AMC_HSA_C1_DSSO_HCD_Energies_Inj1 P1_K.QNCcmELFEQLGEYKFQNALLVR.Y P2_R.AFKAWAVAR.L 3 3	E240620_13_AMC_HSA_C1_DSSO_HCD_Energies_Inj1	17242	recal_E240620_13_AMC_HSA_C1_DSSO_HCD_Energies_Inj1.mgf	14187	5	757.376	3781.84	0.842	5	3781.84	0.841	P02768		sp|P02768|ALBU_HUMAN Albumin OS=Homo sapiens OX=9606 GN=ALB PE=1 SV=2ALBU_HUMAN	FALSE	P02768	P02768	sp|P02768|ALBU_HUMAN Albumin OS=Homo sapiens OX=9606 GN=ALB PE=1 SV=2ALBU_HUMAN	FALSE	QNCcmELFEQLGEYKFQNALLVR	AFKAWAVAR	414	234	21	9	3	3	416	236	5	Ccm-C1	164.98	12	32	12	0	0	0.8	12	3591.55	0	25.876	FALSE	TRUE	FALSE	FALSE	Self	0	0
Scan: 5644 Run: E240620_13_AMC_HSA_C1_DSSO_HCD_Energies_Inj1 P1_R.YKAAFTECcmCcmQAADK.A P2_R.LAKTYETTLEK.Ccm 9 3	E240620_13_AMC_HSA_C1_DSSO_HCD_Energies_Inj1	5644	recal_E240620_13_AMC_HSA_C1_DSSO_HCD_Energies_Inj1.mgf	3491	4	781.606	3122.4	0.396	4	3122.39	0.395	P02768		sp|P02768|ALBU_HUMAN Albumin OS=Homo sapiens OX=9606 GN=ALB PE=1 SV=2ALBU_HUMAN	FALSE	P02768	P02768	sp|P02768|ALBU_HUMAN Albumin OS=Homo sapiens OX=9606 GN=ALB PE=1 SV=2ALBU_HUMAN	FALSE	YKAAFTECcmCcmQAADK	LAKTYETTLEK	185	373	14	11	9	3	193	375	4	Ccm-C1	164.98	15	22	15	0	0	0.8	15	0	0	25.869	FALSE	TRUE	FALSE	FALSE	Self	0	0
Scan: 17853 Run: E240715_02_AMC_HSA_C1_IV_DSSO_HCD_Energies_Inj1 P1_K.KQTALVELVK.H P2_K.ATKEQLKAVMDDFAAFVEK.Ccm 1 3	E240715_02_AMC_HSA_C1_IV_DSSO_HCD_Energies_Inj1	17853	recal_E240715_02_AMC_HSA_C1_IV_DSSO_HCD_Energies_Inj1.mgf	15889	5	698.964	3489.78	0.782	5	3489.78	0.78	P02768		sp|P02768|ALBU_HUMAN Albumin OS=Homo sapiens OX=9606 GN=ALB PE=1 SV=2ALBU_HUMAN	FALSE	P02768	P02768	sp|P02768|ALBU_HUMAN Albumin OS=Homo sapiens OX=9606 GN=ALB PE=1 SV=2ALBU_HUMAN	FALSE	ATKEQLKAVMDDFAAFVEK	KQTALVELVK	563	549	19	10	3	1	565	549	5	C1	222.002	14	30	14	1	1	0.778	14	0	0	25.855	FALSE	TRUE	FALSE	FALSE	Self	0	0
Scan: 4747 Run: E240620_34_AMC_HSA_C1_92630_HCD_Energies_Inj1 P1_K.VHTECcmCcmHGDLLECcmADDRADLAK.Y P2_R.LKCcmASLQK.F 6 2	E240620_34_AMC_HSA_C1_92630_HCD_Energies_Inj1	4747	recal_E240620_34_AMC_HSA_C1_92630_HCD_Energies_Inj1.mgf	2632	5	740.131	3695.62	0.616	5	3695.62	0.618	P02768		sp|P02768|ALBU_HUMAN Albumin OS=Homo sapiens OX=9606 GN=ALB PE=1 SV=2ALBU_HUMAN	FALSE	P02768	P02768	sp|P02768|ALBU_HUMAN Albumin OS=Homo sapiens OX=9606 GN=ALB PE=1 SV=2ALBU_HUMAN	FALSE	VHTECcmCcmHGDLLECcmADDRADLAK	LKCcmASLQK	265	222	22	8	6	2	270	223	5	Ccm-C1	164.98	12	40	12	0	1	0.857	12	0	0	25.799	FALSE	TRUE	FALSE	FALSE	Self	0	0
Scan: 22017 Run: E240620_29_AMC_HSA_C1_212630_HCD_Energies_Inj1 P1_K.ALVLIAFAQYLQQCcmPFEDHVKLVNEVTEFAK.T P2_R.AFKAWAVAR.L 14 3	E240620_29_AMC_HSA_C1_212630_HCD_Energies_Inj1	22017	recal_E240620_29_AMC_HSA_C1_212630_HCD_Energies_Inj1.mgf	18572	5	961.692	4803.43	0.425	5	4803.43	0.426	P02768		sp|P02768|ALBU_HUMAN Albumin OS=Homo sapiens OX=9606 GN=ALB PE=1 SV=2ALBU_HUMAN	FALSE	P02768	P02768	sp|P02768|ALBU_HUMAN Albumin OS=Homo sapiens OX=9606 GN=ALB PE=1 SV=2ALBU_HUMAN	FALSE	ALVLIAFAQYLQQCcmPFEDHVKLVNEVTEFAK	AFKAWAVAR	45	234	31	9	14	3	58	236	5	Ccm-C1	164.98	11	35	11	0	0	0.6	11	0	0	25.763	FALSE	TRUE	FALSE	FALSE	Self	0	0
Scan: 26611 Run: E240620_13_AMC_HSA_C1_DSSO_HCD_Energies_Inj1 P1_K.QNCcmELFEQLGEYKFQNALLVR.Y P2_K.ATKc1-monolinkEQLKAVMDDFAAFVEK.Ccm 13 7	E240620_13_AMC_HSA_C1_DSSO_HCD_Energies_Inj1	26611	recal_E240620_13_AMC_HSA_C1_DSSO_HCD_Energies_Inj1.mgf	22901	5	1037.48	5182.38	0.38	5	5182.38	0.381	P02768		sp|P02768|ALBU_HUMAN Albumin OS=Homo sapiens OX=9606 GN=ALB PE=1 SV=2ALBU_HUMAN	FALSE	P02768	P02768	sp|P02768|ALBU_HUMAN Albumin OS=Homo sapiens OX=9606 GN=ALB PE=1 SV=2ALBU_HUMAN	FALSE	QNCcmELFEQLGEYKFQNALLVR	ATKc1-monolinkEQLKAVMDDFAAFVEK	414	563	21	19	13	7	426	569	5	C1	222.002	25	32	25	0	0	0.694	25	1701.29	0	25.745	FALSE	TRUE	FALSE	FALSE	Self	0	0
Scan: 16275 Run: E240620_13_AMC_HSA_C1_DSSO_HCD_Energies_Inj1 P1_K.RMPCcmAEDYLSVVLNQLCcmVLHEKTPVSDRVTK.Ccm P2_R.LAKTYETTLEK.Ccm 17 3	E240620_13_AMC_HSA_C1_DSSO_HCD_Energies_Inj1	16275	recal_E240620_13_AMC_HSA_C1_DSSO_HCD_Energies_Inj1.mgf	13291	6	853.929	5117.53	0.528	6	5117.52	0.525	P02768		sp|P02768|ALBU_HUMAN Albumin OS=Homo sapiens OX=9606 GN=ALB PE=1 SV=2ALBU_HUMAN	FALSE	P02768	P02768	sp|P02768|ALBU_HUMAN Albumin OS=Homo sapiens OX=9606 GN=ALB PE=1 SV=2ALBU_HUMAN	FALSE	RMPCcmAEDYLSVVLNQLCcmVLHEKTPVSDRVTK	LAKTYETTLEK	469	373	31	11	17	3	485	375	6	Ccm-C1	164.98	11	35	11	0	1	0.55	11	0	0	25.708	FALSE	TRUE	FALSE	FALSE	Self	0	0
Scan: 10160 Run: E240620_13_AMC_HSA_C1_DSSO_HCD_Energies_Inj1 P1_K.TCcmVADESAENCcmDKSLHTLFGDKLCcmTVATLR.E P2_R.LKCcmASLQK.F 2 2	E240620_13_AMC_HSA_C1_DSSO_HCD_Energies_Inj1	10160	recal_E240620_13_AMC_HSA_C1_DSSO_HCD_Energies_Inj1.mgf	7602	5	905.427	4522.1	0.098	5	4522.1	0.098	P02768		sp|P02768|ALBU_HUMAN Albumin OS=Homo sapiens OX=9606 GN=ALB PE=1 SV=2ALBU_HUMAN	FALSE	P02768	P02768	sp|P02768|ALBU_HUMAN Albumin OS=Homo sapiens OX=9606 GN=ALB PE=1 SV=2ALBU_HUMAN	FALSE	TCcmVADESAENCcmDKSLHTLFGDKLCcmTVATLR	LKCcmASLQK	76	222	30	8	2	2	77	223	5	Ccm-C1	164.98	10	40	10	0	0	0.69	10	0	905.859	25.706	FALSE	TRUE	FALSE	FALSE	Self	0	0
Scan: 7733 Run: E240620_19_AMC_HSA_C1_122630_HCD_Energies_Inj1 P1_R.YKAAFTECcmCcmQAADKAACcmLLPK.L P2_R.LKCcmASLQK.F 8 2	E240620_19_AMC_HSA_C1_122630_HCD_Energies_Inj1	7733	recal_E240620_19_AMC_HSA_C1_122630_HCD_Energies_Inj1.mgf	5354	5	706.336	3526.65	0.646	5	3526.65	0.646	P02768		sp|P02768|ALBU_HUMAN Albumin OS=Homo sapiens OX=9606 GN=ALB PE=1 SV=2ALBU_HUMAN	FALSE	P02768	P02768	sp|P02768|ALBU_HUMAN Albumin OS=Homo sapiens OX=9606 GN=ALB PE=1 SV=2ALBU_HUMAN	FALSE	YKAAFTECcmCcmQAADKAACcmLLPK	LKCcmASLQK	185	222	21	8	8	2	192	223	5	Ccm-C1	164.98	10	34	10	0	0	0.786	10	0	0	25.703	FALSE	TRUE	FALSE	FALSE	Self	0	0
Scan: 19547 Run: E240715_24_AMC_HSA_C1_IV_212630_HCD_Energies_Inj5 P1_K.SHCcmIAEVENDEMPADLPSLAADFVESKDVCcmK.N P2_R.RHPYFYAPELLFFAKR.Y 2 15	E240715_24_AMC_HSA_C1_IV_212630_HCD_Energies_Inj5	19547	recal_E240715_24_AMC_HSA_C1_IV_212630_HCD_Energies_Inj5.mgf	17491	6	959.614	5751.64	0.643	6	5751.65	0.649	P02768		sp|P02768|ALBU_HUMAN Albumin OS=Homo sapiens OX=9606 GN=ALB PE=1 SV=2ALBU_HUMAN	FALSE	P02768	P02768	sp|P02768|ALBU_HUMAN Albumin OS=Homo sapiens OX=9606 GN=ALB PE=1 SV=2ALBU_HUMAN	FALSE	SHCcmIAEVENDEMPADLPSLAADFVESKDVCcmK	RHPYFYAPELLFFAKR	311	169	31	16	2	15	312	183	6	C1	222.002	17	38	17	0	0	0.567	17	0	0	25.697	FALSE	TRUE	FALSE	FALSE	Self	0	0
Scan: 1775 Run: E240715_02_AMC_HSA_C1_IV_DSSO_HCD_Energies_Inj1 P1_K.VGSKCcmCcmKHPEAK.R P2_K.LDELRDEGKASSAKQR.L 4 14	E240715_02_AMC_HSA_C1_IV_DSSO_HCD_Energies_Inj1	1775	recal_E240715_02_AMC_HSA_C1_IV_DSSO_HCD_Energies_Inj1.mgf	955	7	490.092	3423.59	0.594	7	3423.6	0.6	P02768		sp|P02768|ALBU_HUMAN Albumin OS=Homo sapiens OX=9606 GN=ALB PE=1 SV=2ALBU_HUMAN	FALSE	P02768	P02768	sp|P02768|ALBU_HUMAN Albumin OS=Homo sapiens OX=9606 GN=ALB PE=1 SV=2ALBU_HUMAN	FALSE	LDELRDEGKASSAKQR	VGSKCcmCcmKHPEAK	206	457	16	12	14	4	219	460	7	C1	222.002	17	24	17	0	2	0.773	17	1184.92	0	25.644	FALSE	TRUE	FALSE	FALSE	Self	0	0
Scan: 24901 Run: E240620_29_AMC_HSA_C1_212630_HCD_Energies_Inj1 P1_K.VFDEFKPLVEEPQNLIKQNCcmELFEQLGEYKFQNALLVR.Y P2_K.EQLKAVMDDFAAFVEK.Ccm 30 4	E240620_29_AMC_HSA_C1_212630_HCD_Energies_Inj1	24901	recal_E240620_29_AMC_HSA_C1_212630_HCD_Energies_Inj1.mgf	21253	7	956.189	6686.27	0.273	7	6686.28	0.277	P02768		sp|P02768|ALBU_HUMAN Albumin OS=Homo sapiens OX=9606 GN=ALB PE=1 SV=2ALBU_HUMAN	FALSE	P02768	P02768	sp|P02768|ALBU_HUMAN Albumin OS=Homo sapiens OX=9606 GN=ALB PE=1 SV=2ALBU_HUMAN	FALSE	VFDEFKPLVEEPQNLIKQNCcmELFEQLGEYKFQNALLVR	EQLKAVMDDFAAFVEK	397	566	38	16	30	4	426	569	7	C1	222.002	18	47	18	0	0	0.6	18	0	0	25.624	FALSE	TRUE	FALSE	FALSE	Self	0	0
Scan: 10007 Run: E240715_29_AMC_HSA_C1_IV_242630_HCD_Energies_Inj6 P1_R.LVRPEVDVMCcmTAFHDNEETFLKK.Y P2_R.LKCcmASLQK.F 10 2	E240715_29_AMC_HSA_C1_IV_242630_HCD_Energies_Inj6	10007	recal_E240715_29_AMC_HSA_C1_IV_242630_HCD_Energies_Inj6.mgf	8532	6	649.151	3888.86	0.861	6	3888.86	0.859	P02768		sp|P02768|ALBU_HUMAN Albumin OS=Homo sapiens OX=9606 GN=ALB PE=1 SV=2ALBU_HUMAN	FALSE	P02768	P02768	sp|P02768|ALBU_HUMAN Albumin OS=Homo sapiens OX=9606 GN=ALB PE=1 SV=2ALBU_HUMAN	FALSE	LVRPEVDVMCcmTAFHDNEETFLKK	LKCcmASLQK	139	222	23	8	10	2	148	223	6	Ccm-C1	164.98	10	36	10	0	0	0.818	10	950.814	0	25.602	FALSE	TRUE	FALSE	FALSE	Self	0	0
Scan: 11516 Run: E240620_29_AMC_HSA_C1_212630_HCD_Energies_Inj1 P1_K.QNCcmELFEQLGEYK.F P2_R.LAKTYETTLEK.Ccm 3 3	E240620_29_AMC_HSA_C1_212630_HCD_Energies_Inj1	11516	recal_E240620_29_AMC_HSA_C1_212630_HCD_Energies_Inj1.mgf	8788	4	780.363	3117.42	0.423	4	3117.42	0.423	P02768		sp|P02768|ALBU_HUMAN Albumin OS=Homo sapiens OX=9606 GN=ALB PE=1 SV=2ALBU_HUMAN	FALSE	P02768	P02768	sp|P02768|ALBU_HUMAN Albumin OS=Homo sapiens OX=9606 GN=ALB PE=1 SV=2ALBU_HUMAN	FALSE	QNCcmELFEQLGEYK	LAKTYETTLEK	414	373	13	11	3	3	416	375	4	Ccm-C1	164.98	16	20	16	0	0	0.8	16	26340.8	10140.1	25.59	FALSE	TRUE	FALSE	FALSE	Self	0	0
Scan: 4298 Run: E240715_14_AMC_HSA_C1_IV_122630_HCD_Energies_Inj3 P1_K.VHTECcmCcmHGDLLECcmADDRADLAK.Y P2_R.LKCcmASLQK.F 2 2	E240715_14_AMC_HSA_C1_IV_122630_HCD_Energies_Inj3	4298	recal_E240715_14_AMC_HSA_C1_IV_122630_HCD_Energies_Inj3.mgf	3254	5	751.535	3752.64	0.638	5	3752.64	0.639	P02768		sp|P02768|ALBU_HUMAN Albumin OS=Homo sapiens OX=9606 GN=ALB PE=1 SV=2ALBU_HUMAN	FALSE	P02768	P02768	sp|P02768|ALBU_HUMAN Albumin OS=Homo sapiens OX=9606 GN=ALB PE=1 SV=2ALBU_HUMAN	FALSE	VHTECcmCcmHGDLLECcmADDRADLAK	LKCcmASLQK	265	222	22	8	2	2	266	223	5	C1	222.002	12	33	12	0	2	0.786	12	0	0	25.57	FALSE	TRUE	FALSE	FALSE	Self	0	0
Scan: 20553 Run: E240715_02_AMC_HSA_C1_IV_DSSO_HCD_Energies_Inj1 P1_K.ALVLIAFAQYLQQCcmPFEDHVK.L P2_R.AFKAWAVAR.L 14 3	E240715_02_AMC_HSA_C1_IV_DSSO_HCD_Energies_Inj1	20553	recal_E240715_02_AMC_HSA_C1_IV_DSSO_HCD_Energies_Inj1.mgf	18415	5	735.573	3672.83	0.83	5	3672.83	0.829	P02768		sp|P02768|ALBU_HUMAN Albumin OS=Homo sapiens OX=9606 GN=ALB PE=1 SV=2ALBU_HUMAN	FALSE	P02768	P02768	sp|P02768|ALBU_HUMAN Albumin OS=Homo sapiens OX=9606 GN=ALB PE=1 SV=2ALBU_HUMAN	FALSE	ALVLIAFAQYLQQCcmPFEDHVK	AFKAWAVAR	45	234	21	9	14	3	58	236	5	Ccm-C1	164.98	13	29	13	0	0	0.725	13	0	0	25.555	FALSE	TRUE	FALSE	FALSE	Self	0	0
Scan: 3146 Run: E240620_29_AMC_HSA_C1_212630_HCD_Energies_Inj1 P1_K.KVPQVSTPTLVEVSR.N P2_K.HKPKATKEQLK.A 1 7	E240620_29_AMC_HSA_C1_212630_HCD_Energies_Inj1	3146	recal_E240620_29_AMC_HSA_C1_212630_HCD_Energies_Inj1.mgf	1182	3	1056.91	3167.7	0.702	3	3167.7	0.704	P02768		sp|P02768|ALBU_HUMAN Albumin OS=Homo sapiens OX=9606 GN=ALB PE=1 SV=2ALBU_HUMAN	FALSE	P02768	P02768	sp|P02768|ALBU_HUMAN Albumin OS=Homo sapiens OX=9606 GN=ALB PE=1 SV=2ALBU_HUMAN	FALSE	KVPQVSTPTLVEVSR	HKPKATKEQLK	438	559	15	11	1	7	438	565	3	C1	222.002	17	24	17	2	2	0.85	17	0	0	25.527	FALSE	TRUE	FALSE	FALSE	Self	0	0
Scan: 17345 Run: E240620_13_AMC_HSA_C1_DSSO_HCD_Energies_Inj1 P1_K.KVPQVSTPTLVEVSR.N P2_K.ATKEQLKAVMDDFAAFVEK.Ccm 1 3	E240620_13_AMC_HSA_C1_DSSO_HCD_Energies_Inj1	17345	recal_E240620_13_AMC_HSA_C1_DSSO_HCD_Energies_Inj1.mgf	14279	5	801.211	4001.02	0.021	5	4001.02	0.02	P02768		sp|P02768|ALBU_HUMAN Albumin OS=Homo sapiens OX=9606 GN=ALB PE=1 SV=2ALBU_HUMAN	FALSE	P02768	P02768	sp|P02768|ALBU_HUMAN Albumin OS=Homo sapiens OX=9606 GN=ALB PE=1 SV=2ALBU_HUMAN	FALSE	KVPQVSTPTLVEVSR	ATKEQLKAVMDDFAAFVEK	438	563	15	19	1	3	438	565	5	C1	222.002	23	23	23	0	1	0.639	23	23884.4	0	25.516	FALSE	TRUE	FALSE	FALSE	Self	0	0
Scan: 4722 Run: E240715_29_AMC_HSA_C1_IV_242630_HCD_Energies_Inj6 P1_K.VHTECcmCcmHGDLLECcmADDRADLAK.Y P2_R.LKCcmASLQK.F 7 2	E240715_29_AMC_HSA_C1_IV_242630_HCD_Energies_Inj6	4722	recal_E240715_29_AMC_HSA_C1_IV_242630_HCD_Energies_Inj6.mgf	3653	5	751.535	3752.64	0.641	5	3752.64	0.639	P02768		sp|P02768|ALBU_HUMAN Albumin OS=Homo sapiens OX=9606 GN=ALB PE=1 SV=2ALBU_HUMAN	FALSE	P02768	P02768	sp|P02768|ALBU_HUMAN Albumin OS=Homo sapiens OX=9606 GN=ALB PE=1 SV=2ALBU_HUMAN	FALSE	VHTECcmCcmHGDLLECcmADDRADLAK	LKCcmASLQK	265	222	22	8	7	2	271	223	5	C1	222.002	11	37	11	0	2	0.786	11	0	0	25.504	FALSE	TRUE	FALSE	FALSE	Self	0	0
Scan: 23217 Run: E240715_14_AMC_HSA_C1_IV_122630_HCD_Energies_Inj3 P1_K.KVPQVSTPTLVEVSR.N P2_K.ATKEQLKc1-monolinkAVMDDFAAFVEK.Ccm 1 3	E240715_14_AMC_HSA_C1_IV_122630_HCD_Energies_Inj3	23217	recal_E240715_14_AMC_HSA_C1_IV_122630_HCD_Energies_Inj3.mgf	20931	5	845.611	4223.02	0.021	5	4223.02	0.021	P02768		sp|P02768|ALBU_HUMAN Albumin OS=Homo sapiens OX=9606 GN=ALB PE=1 SV=2ALBU_HUMAN	FALSE	P02768	P02768	sp|P02768|ALBU_HUMAN Albumin OS=Homo sapiens OX=9606 GN=ALB PE=1 SV=2ALBU_HUMAN	FALSE	KVPQVSTPTLVEVSR	ATKEQLKc1-monolinkAVMDDFAAFVEK	438	563	15	19	1	3	438	565	5	C1	222.002	23	23	26	0	0	0.722	23	2613	0	25.416	FALSE	TRUE	FALSE	FALSE	Self	0	0
Scan: 19519 Run: E240620_29_AMC_HSA_C1_212630_HCD_Energies_Inj1 P1_R.MPCcmAEDYLSVVLNQLCcmVLHEK.T P2_R.LAKTYETTLEK.Ccm 3 3	E240620_29_AMC_HSA_C1_212630_HCD_Energies_Inj1	19519	recal_E240620_29_AMC_HSA_C1_212630_HCD_Energies_Inj1.mgf	16254	5	796.584	3977.88	0.883	5	3977.88	0.884	P02768		sp|P02768|ALBU_HUMAN Albumin OS=Homo sapiens OX=9606 GN=ALB PE=1 SV=2ALBU_HUMAN	FALSE	P02768	P02768	sp|P02768|ALBU_HUMAN Albumin OS=Homo sapiens OX=9606 GN=ALB PE=1 SV=2ALBU_HUMAN	FALSE	MPCcmAEDYLSVVLNQLCcmVLHEK	LAKTYETTLEK	470	373	21	11	3	3	472	375	5	Ccm-C1	164.98	13	32	13	0	0	0.75	13	0	0	25.409	FALSE	TRUE	FALSE	FALSE	Self	0	0
Scan: 8631 Run: E240620_19_AMC_HSA_C1_122630_HCD_Energies_Inj1 P1_K.ASSAKQRLKCcmASLQK.F P2_K.AAFTECcmCcmQAADKAACcmLLPKLDELRDEGK.A 9 19	E240620_19_AMC_HSA_C1_122630_HCD_Energies_Inj1	8631	recal_E240620_19_AMC_HSA_C1_122630_HCD_Energies_Inj1.mgf	6171	7	726.211	5076.43	0.428	7	5076.43	0.426	P02768		sp|P02768|ALBU_HUMAN Albumin OS=Homo sapiens OX=9606 GN=ALB PE=1 SV=2ALBU_HUMAN	FALSE	P02768	P02768	sp|P02768|ALBU_HUMAN Albumin OS=Homo sapiens OX=9606 GN=ALB PE=1 SV=2ALBU_HUMAN	FALSE	AAFTECcmCcmQAADKAACcmLLPKLDELRDEGK	ASSAKQRLKCcmASLQK	187	215	28	15	19	9	205	223	7	C1	222.002	17	29	17	0	0	0.574	17	0	0	25.361	FALSE	TRUE	FALSE	FALSE	Self	0	0
Scan: 5715 Run: E240620_29_AMC_HSA_C1_212630_HCD_Energies_Inj1 P1_K.LKECcmCcmEKPLLEK.S P2_R.FPKAEFAEVSK.L 2 3	E240620_29_AMC_HSA_C1_212630_HCD_Energies_Inj1	5715	recal_E240620_29_AMC_HSA_C1_212630_HCD_Energies_Inj1.mgf	3500	5	604.895	3019.44	0.441	5	3019.44	0.441	P02768		sp|P02768|ALBU_HUMAN Albumin OS=Homo sapiens OX=9606 GN=ALB PE=1 SV=2ALBU_HUMAN	FALSE	P02768	P02768	sp|P02768|ALBU_HUMAN Albumin OS=Homo sapiens OX=9606 GN=ALB PE=1 SV=2ALBU_HUMAN	FALSE	FPKAEFAEVSK	LKECcmCcmEKPLLEK	247	299	11	12	3	2	249	300	5	C1	222.002	17	17	18	1	2	0.818	17	0	0	25.343	FALSE	TRUE	FALSE	FALSE	Self	0	0
Scan: 3877 Run: E240620_29_AMC_HSA_C1_212630_HCD_Energies_Inj1 P1_R.LAKTYETTLEK.Ccm P2_K.CcmCcmAAADPHECcmYAK.V 3 2	E240620_29_AMC_HSA_C1_212630_HCD_Energies_Inj1	3877	recal_E240620_29_AMC_HSA_C1_212630_HCD_Energies_Inj1.mgf	1811	3	1005.1	3012.26	0.263	3	3012.27	0.268	P02768		sp|P02768|ALBU_HUMAN Albumin OS=Homo sapiens OX=9606 GN=ALB PE=1 SV=2ALBU_HUMAN	FALSE	P02768	P02768	sp|P02768|ALBU_HUMAN Albumin OS=Homo sapiens OX=9606 GN=ALB PE=1 SV=2ALBU_HUMAN	FALSE	CcmCcmAAADPHECcmYAK	LAKTYETTLEK	384	373	13	11	2	3	385	375	3	Ccm-C1	164.98	17	21	17	0	0	0.875	17	0	0	25.325	FALSE	TRUE	FALSE	FALSE	Self	0	0
Scan: 15758 Run: E240620_24_AMC_HSA_C1_152630_HCD_Energies_Inj1 P1_R.HPYFYAPELLFFAKRYK.A P2_K.AAFTECcmCcmQAADKAACcmLLPK.L 14 12	E240620_24_AMC_HSA_C1_152630_HCD_Energies_Inj1	15758	recal_E240620_24_AMC_HSA_C1_152630_HCD_Energies_Inj1.mgf	12786	6	756.862	4535.13	0.13	6	4535.13	0.128	P02768		sp|P02768|ALBU_HUMAN Albumin OS=Homo sapiens OX=9606 GN=ALB PE=1 SV=2ALBU_HUMAN	FALSE	P02768	P02768	sp|P02768|ALBU_HUMAN Albumin OS=Homo sapiens OX=9606 GN=ALB PE=1 SV=2ALBU_HUMAN	FALSE	HPYFYAPELLFFAKRYK	AAFTECcmCcmQAADKAACcmLLPK	170	187	17	19	14	12	183	198	6	C1	222.002	19	19	25	0	2	0.594	19	0	0	25.3	FALSE	TRUE	FALSE	FALSE	Self	0	0
Scan: 17943 Run: E240620_24_AMC_HSA_C1_152630_HCD_Energies_Inj1 P1_R.LVRPEVDVMCcmTAFHDNEETFLKKYLYEIAR.R P2_K.AAFTECcmCcmQAADKAACcmLLPK.L 22 6	E240620_24_AMC_HSA_C1_152630_HCD_Energies_Inj1	17943	recal_E240620_24_AMC_HSA_C1_152630_HCD_Energies_Inj1.mgf	14812	7	854.549	5974.79	0.79	7	5974.79	0.788	P02768		sp|P02768|ALBU_HUMAN Albumin OS=Homo sapiens OX=9606 GN=ALB PE=1 SV=2ALBU_HUMAN	FALSE	P02768	P02768	sp|P02768|ALBU_HUMAN Albumin OS=Homo sapiens OX=9606 GN=ALB PE=1 SV=2ALBU_HUMAN	FALSE	LVRPEVDVMCcmTAFHDNEETFLKKYLYEIAR	AAFTECcmCcmQAADKAACcmLLPK	139	187	30	19	22	6	160	192	7	Ccm-C1	164.98	21	33	21	0	0	0.569	21	0	0	25.283	FALSE	TRUE	FALSE	FALSE	Self	0	0
Scan: 3631 Run: E240620_13_AMC_HSA_C1_DSSO_HCD_Energies_Inj1 P1_R.YKAAFTECcmCcmQAADK.A P2_R.LKCcmASLQK.F 9 2	E240620_13_AMC_HSA_C1_DSSO_HCD_Energies_Inj1	3631	recal_E240620_13_AMC_HSA_C1_DSSO_HCD_Energies_Inj1.mgf	1657	4	694.314	2773.22	0.225	4	2773.22	0.225	P02768		sp|P02768|ALBU_HUMAN Albumin OS=Homo sapiens OX=9606 GN=ALB PE=1 SV=2ALBU_HUMAN	FALSE	P02768	P02768	sp|P02768|ALBU_HUMAN Albumin OS=Homo sapiens OX=9606 GN=ALB PE=1 SV=2ALBU_HUMAN	FALSE	YKAAFTECcmCcmQAADK	LKCcmASLQK	185	222	14	8	9	2	193	223	4	Ccm-C1	164.98	11	24	11	0	0	0.857	11	0	0	25.254	FALSE	TRUE	FALSE	FALSE	Self	0	0
Scan: 6542 Run: E240715_02_AMC_HSA_C1_IV_DSSO_HCD_Energies_Inj1 P1_K.VHTECcmCcmHGDLLECcmADDRADLAK.Y P2_R.LAKTYETTLEK.Ccm 6 3	E240715_02_AMC_HSA_C1_IV_DSSO_HCD_Energies_Inj1	6542	recal_E240715_02_AMC_HSA_C1_IV_DSSO_HCD_Energies_Inj1.mgf	5342	5	809.966	4044.79	0.792	5	4044.79	0.788	P02768		sp|P02768|ALBU_HUMAN Albumin OS=Homo sapiens OX=9606 GN=ALB PE=1 SV=2ALBU_HUMAN	FALSE	P02768	P02768	sp|P02768|ALBU_HUMAN Albumin OS=Homo sapiens OX=9606 GN=ALB PE=1 SV=2ALBU_HUMAN	FALSE	VHTECcmCcmHGDLLECcmADDRADLAK	LAKTYETTLEK	265	373	22	11	6	3	270	375	5	Ccm-C1	164.98	16	28	16	0	0	0.69	16	0	0	25.235	FALSE	TRUE	FALSE	FALSE	Self	0	0
Scan: 19904 Run: E240620_13_AMC_HSA_C1_DSSO_HCD_Energies_Inj1 P1_K.RMPCcmAEDYLSVVLNQLCcmVLHEK.T P2_R.AFKAWAVAR.L 17 3	E240620_13_AMC_HSA_C1_DSSO_HCD_Energies_Inj1	19904	recal_E240620_13_AMC_HSA_C1_DSSO_HCD_Energies_Inj1.mgf	16670	5	772.378	3856.85	0.854	5	3856.86	0.859	P02768		sp|P02768|ALBU_HUMAN Albumin OS=Homo sapiens OX=9606 GN=ALB PE=1 SV=2ALBU_HUMAN	FALSE	P02768	P02768	sp|P02768|ALBU_HUMAN Albumin OS=Homo sapiens OX=9606 GN=ALB PE=1 SV=2ALBU_HUMAN	FALSE	RMPCcmAEDYLSVVLNQLCcmVLHEK	AFKAWAVAR	469	234	22	9	17	3	485	236	5	Ccm-C1	164.98	13	33	13	0	1	0.786	13	0	0	25.196	FALSE	TRUE	FALSE	FALSE	Self	0	0
Scan: 19063 Run: E240715_14_AMC_HSA_C1_IV_122630_HCD_Energies_Inj3 P1_K.SLHTLFGDKLCcmTVATLR.E P2_K.ALVLIAFAQYLQQCcmPFEDHVK.L 11 14	E240715_14_AMC_HSA_C1_IV_122630_HCD_Energies_Inj3	19063	recal_E240715_14_AMC_HSA_C1_IV_122630_HCD_Energies_Inj3.mgf	17044	6	755.718	4528.27	0.267	6	4528.27	0.266	P02768		sp|P02768|ALBU_HUMAN Albumin OS=Homo sapiens OX=9606 GN=ALB PE=1 SV=2ALBU_HUMAN	FALSE	P02768	P02768	sp|P02768|ALBU_HUMAN Albumin OS=Homo sapiens OX=9606 GN=ALB PE=1 SV=2ALBU_HUMAN	FALSE	ALVLIAFAQYLQQCcmPFEDHVK	SLHTLFGDKLCcmTVATLR	45	89	21	17	14	11	58	99	6	Ccm-Ccm-C1	107.959	16	27	16	0	0	0.531	16	0	0	25.167	FALSE	TRUE	FALSE	FALSE	Self	0	0
Scan: 10458 Run: E240715_24_AMC_HSA_C1_IV_212630_HCD_Energies_Inj5 P1_K.TCcmVADESAENCcmDKSLHTLFGDKLCcmTVATLR.E P2_R.LKCcmASLQK.F 24 2	E240715_24_AMC_HSA_C1_IV_212630_HCD_Energies_Inj5	10458	recal_E240715_24_AMC_HSA_C1_IV_212630_HCD_Energies_Inj5.mgf	8948	6	754.69	4522.1	0.097	6	4522.1	0.098	P02768		sp|P02768|ALBU_HUMAN Albumin OS=Homo sapiens OX=9606 GN=ALB PE=1 SV=2ALBU_HUMAN	FALSE	P02768	P02768	sp|P02768|ALBU_HUMAN Albumin OS=Homo sapiens OX=9606 GN=ALB PE=1 SV=2ALBU_HUMAN	FALSE	TCcmVADESAENCcmDKSLHTLFGDKLCcmTVATLR	LKCcmASLQK	76	222	30	8	24	2	99	223	6	Ccm-C1	164.98	9	41	9	0	0	0.643	9	0	0	25.165	FALSE	TRUE	FALSE	FALSE	Self	0	0
Scan: 9626 Run: E240715_02_AMC_HSA_C1_IV_DSSO_HCD_Energies_Inj1 P1_K.LVTDLTKVHTECcmCcmHGDLLECcmADDRADLAK.Y P2_R.AFKAWAVAR.L 9 3	E240715_02_AMC_HSA_C1_IV_DSSO_HCD_Energies_Inj1	9626	recal_E240715_02_AMC_HSA_C1_IV_DSSO_HCD_Energies_Inj1.mgf	8159	7	657.456	4595.14	0.138	7	4595.14	0.137	P02768		sp|P02768|ALBU_HUMAN Albumin OS=Homo sapiens OX=9606 GN=ALB PE=1 SV=2ALBU_HUMAN	FALSE	P02768	P02768	sp|P02768|ALBU_HUMAN Albumin OS=Homo sapiens OX=9606 GN=ALB PE=1 SV=2ALBU_HUMAN	FALSE	LVTDLTKVHTECcmCcmHGDLLECcmADDRADLAK	AFKAWAVAR	258	234	29	9	9	3	266	236	7	C1	222.002	13	37	13	0	1	0.679	13	0	0	25.164	FALSE	TRUE	FALSE	FALSE	Self	0	0
Scan: 10944 Run: E240620_24_AMC_HSA_C1_152630_HCD_Energies_Inj1 P1_R.AFKAWAVAR.L P2_K.AAFTECcmCcmQAADKAACcmLLPK.L 3 15	E240620_24_AMC_HSA_C1_152630_HCD_Energies_Inj1	10944	recal_E240620_24_AMC_HSA_C1_152630_HCD_Energies_Inj1.mgf	8292	5	662.513	3307.53	0.53	5	3307.53	0.532	P02768		sp|P02768|ALBU_HUMAN Albumin OS=Homo sapiens OX=9606 GN=ALB PE=1 SV=2ALBU_HUMAN	FALSE	P02768	P02768	sp|P02768|ALBU_HUMAN Albumin OS=Homo sapiens OX=9606 GN=ALB PE=1 SV=2ALBU_HUMAN	FALSE	AAFTECcmCcmQAADKAACcmLLPK	AFKAWAVAR	187	234	19	9	15	3	201	236	5	Ccm-C1	164.98	14	26	14	0	0	0.722	14	0	0	25.156	FALSE	TRUE	FALSE	FALSE	Self	0	0
Scan: 11079 Run: E240620_34_AMC_HSA_C1_92630_HCD_Energies_Inj1 P1_R.RHPYFYAPELLFFAKR.Y P2_K.LDELRDEGKASSAK.Q 2 9	E240620_34_AMC_HSA_C1_92630_HCD_Energies_Inj1	11079	recal_E240620_34_AMC_HSA_C1_92630_HCD_Energies_Inj1.mgf	8402	5	759.779	3793.86	0.86	5	3793.86	0.859	P02768		sp|P02768|ALBU_HUMAN Albumin OS=Homo sapiens OX=9606 GN=ALB PE=1 SV=2ALBU_HUMAN	FALSE	P02768	P02768	sp|P02768|ALBU_HUMAN Albumin OS=Homo sapiens OX=9606 GN=ALB PE=1 SV=2ALBU_HUMAN	FALSE	RHPYFYAPELLFFAKR	LDELRDEGKASSAK	169	206	16	14	2	9	170	214	5	C1	222.002	18	26	18	0	2	0.692	18	0	0	25.143	FALSE	TRUE	FALSE	FALSE	Self	0	0
Scan: 8030 Run: E240620_13_AMC_HSA_C1_DSSO_HCD_Energies_Inj1 P1_K.YICcmENQDSISSK.L P2_R.AFKAWAVAR.L 3 3	E240620_13_AMC_HSA_C1_DSSO_HCD_Energies_Inj1	8030	recal_E240620_13_AMC_HSA_C1_DSSO_HCD_Energies_Inj1.mgf	5648	4	657.554	2626.19	0.186	4	2626.19	0.186	P02768		sp|P02768|ALBU_HUMAN Albumin OS=Homo sapiens OX=9606 GN=ALB PE=1 SV=2ALBU_HUMAN	FALSE	P02768	P02768	sp|P02768|ALBU_HUMAN Albumin OS=Homo sapiens OX=9606 GN=ALB PE=1 SV=2ALBU_HUMAN	FALSE	YICcmENQDSISSK	AFKAWAVAR	287	234	12	9	3	3	289	236	4	Ccm-C1	164.98	15	19	15	0	1	0.864	15	0	0	25.116	FALSE	TRUE	FALSE	FALSE	Self	0	0
Scan: 12942 Run: E240620_19_AMC_HSA_C1_122630_HCD_Energies_Inj1 P1_R.YKAAFTECcmCcmQAADKAACcmLLPK.L P2_R.LVRPEVDVMCcmTAFHDNEETFLKK.Y 8 10	E240620_19_AMC_HSA_C1_122630_HCD_Energies_Inj1	12942	recal_E240620_19_AMC_HSA_C1_122630_HCD_Energies_Inj1.mgf	10165	7	774.363	5413.49	0.49	7	5413.5	0.497	P02768		sp|P02768|ALBU_HUMAN Albumin OS=Homo sapiens OX=9606 GN=ALB PE=1 SV=2ALBU_HUMAN	FALSE	P02768	P02768	sp|P02768|ALBU_HUMAN Albumin OS=Homo sapiens OX=9606 GN=ALB PE=1 SV=2ALBU_HUMAN	FALSE	YKAAFTECcmCcmQAADKAACcmLLPK	LVRPEVDVMCcmTAFHDNEETFLKK	185	139	21	23	8	10	192	148	7	Ccm-Ccm-C1-Base	221.007	25	27	25	1	2	0.568	25	0	0	25.108	FALSE	TRUE	FALSE	FALSE	Self	0	0
Scan: 16977 Run: E240620_29_AMC_HSA_C1_212630_HCD_Energies_Inj1 P1_K.KQTALVELVK.H P2_K.ATKEQLKAVMDDFAAFVEK.Ccm 1 3	E240620_29_AMC_HSA_C1_212630_HCD_Energies_Inj1	16977	recal_E240620_29_AMC_HSA_C1_212630_HCD_Energies_Inj1.mgf	13879	4	873.453	3489.78	0.783	4	3489.78	0.78	P02768		sp|P02768|ALBU_HUMAN Albumin OS=Homo sapiens OX=9606 GN=ALB PE=1 SV=2ALBU_HUMAN	FALSE	P02768	P02768	sp|P02768|ALBU_HUMAN Albumin OS=Homo sapiens OX=9606 GN=ALB PE=1 SV=2ALBU_HUMAN	FALSE	ATKEQLKAVMDDFAAFVEK	KQTALVELVK	563	549	19	10	3	1	565	549	4	C1	222.002	16	29	16	0	2	0.806	16	0	3811.44	25.081	FALSE	TRUE	FALSE	FALSE	Self	0	0
Scan: 10914 Run: E240620_13_AMC_HSA_C1_DSSO_HCD_Energies_Inj1 P1_R.LVRPEVDVMCcmTAFHDNEETFLKK.Y P2_R.LAKTYETTLEK.Ccm 10 3	E240620_13_AMC_HSA_C1_DSSO_HCD_Energies_Inj1	10914	recal_E240620_13_AMC_HSA_C1_DSSO_HCD_Energies_Inj1.mgf	8290	7	606.44	4238.03	0.029	7	4238.03	0.029	P02768		sp|P02768|ALBU_HUMAN Albumin OS=Homo sapiens OX=9606 GN=ALB PE=1 SV=2ALBU_HUMAN	FALSE	P02768	P02768	sp|P02768|ALBU_HUMAN Albumin OS=Homo sapiens OX=9606 GN=ALB PE=1 SV=2ALBU_HUMAN	FALSE	LVRPEVDVMCcmTAFHDNEETFLKK	LAKTYETTLEK	139	373	23	11	10	3	148	375	7	Ccm-C1	164.98	14	33	14	0	1	0.75	14	823.839	0	25.059	FALSE	TRUE	FALSE	FALSE	Self	0	0
Scan: 4921 Run: E240620_19_AMC_HSA_C1_122630_HCD_Energies_Inj1 P1_K.VHTECcmCcmHGDLLECcmADDRADLAK.Y P2_R.LKCcmASLQK.F 5 2	E240620_19_AMC_HSA_C1_122630_HCD_Energies_Inj1	4921	recal_E240620_19_AMC_HSA_C1_122630_HCD_Energies_Inj1.mgf	2790	5	740.131	3695.62	0.617	5	3695.62	0.618	P02768		sp|P02768|ALBU_HUMAN Albumin OS=Homo sapiens OX=9606 GN=ALB PE=1 SV=2ALBU_HUMAN	FALSE	P02768	P02768	sp|P02768|ALBU_HUMAN Albumin OS=Homo sapiens OX=9606 GN=ALB PE=1 SV=2ALBU_HUMAN	FALSE	VHTECcmCcmHGDLLECcmADDRADLAK	LKCcmASLQK	265	222	22	8	5	2	269	223	5	Ccm-C1	164.98	12	36	12	0	1	0.857	12	0	0	25.04	FALSE	TRUE	FALSE	FALSE	Self	0	0
Scan: 17718 Run: E240620_13_AMC_HSA_C1_DSSO_HCD_Energies_Inj1 P1_K.QNCcmELFEQLGEYKFQNALLVR.Y P2_K.KQTALVELVK.H 13 1	E240620_13_AMC_HSA_C1_DSSO_HCD_Energies_Inj1	17718	recal_E240620_13_AMC_HSA_C1_DSSO_HCD_Energies_Inj1.mgf	14627	5	790.603	3947.98	0.98	5	3947.98	0.983	P02768		sp|P02768|ALBU_HUMAN Albumin OS=Homo sapiens OX=9606 GN=ALB PE=1 SV=2ALBU_HUMAN	FALSE	P02768	P02768	sp|P02768|ALBU_HUMAN Albumin OS=Homo sapiens OX=9606 GN=ALB PE=1 SV=2ALBU_HUMAN	FALSE	QNCcmELFEQLGEYKFQNALLVR	KQTALVELVK	414	549	21	10	13	1	426	549	5	C1	222.002	13	37	13	1	1	0.722	13	90523.8	0	25.027	FALSE	TRUE	FALSE	FALSE	Self	0	0
Scan: 20768 Run: E240620_24_AMC_HSA_C1_152630_HCD_Energies_Inj1 P1_K.VFDEFKPLVEEPQNLIKQNCcmELFEQLGEYKFQNALLVR.Y P2_R.LKCcmASLQK.F 20 2	E240620_24_AMC_HSA_C1_152630_HCD_Energies_Inj1	20768	recal_E240620_24_AMC_HSA_C1_152630_HCD_Energies_Inj1.mgf	17441	6	956.987	5735.88	0.877	6	5735.88	0.875	P02768		sp|P02768|ALBU_HUMAN Albumin OS=Homo sapiens OX=9606 GN=ALB PE=1 SV=2ALBU_HUMAN	FALSE	P02768	P02768	sp|P02768|ALBU_HUMAN Albumin OS=Homo sapiens OX=9606 GN=ALB PE=1 SV=2ALBU_HUMAN	FALSE	VFDEFKPLVEEPQNLIKQNCcmELFEQLGEYKFQNALLVR	LKCcmASLQK	397	222	38	8	20	2	416	223	6	Ccm-C1	164.98	9	55	9	0	0	0.643	9	902.619	0	25.018	FALSE	TRUE	FALSE	FALSE	Self	0	0
Scan: 10142 Run: E240620_13_AMC_HSA_C1_DSSO_HCD_Energies_Inj1 P1_K.TCcmVADESAENCcmDKSLHTLFGDKLCcmTVATLR.E P2_R.LKCcmASLQK.F 2 2	E240620_13_AMC_HSA_C1_DSSO_HCD_Energies_Inj1	10142	recal_E240620_13_AMC_HSA_C1_DSSO_HCD_Energies_Inj1.mgf	7585	6	754.69	4522.1	0.095	6	4522.1	0.098	P02768		sp|P02768|ALBU_HUMAN Albumin OS=Homo sapiens OX=9606 GN=ALB PE=1 SV=2ALBU_HUMAN	FALSE	P02768	P02768	sp|P02768|ALBU_HUMAN Albumin OS=Homo sapiens OX=9606 GN=ALB PE=1 SV=2ALBU_HUMAN	FALSE	TCcmVADESAENCcmDKSLHTLFGDKLCcmTVATLR	LKCcmASLQK	76	222	30	8	2	2	77	223	6	Ccm-C1	164.98	8	44	8	0	0	0.571	8	0	0	25.011	FALSE	TRUE	FALSE	FALSE	Self	0	0
Scan: 2186 Run: E240620_34_AMC_HSA_C1_92630_HCD_Energies_Inj1 P1_K.VGSKCcmCcmKHPEAKR.M P2_K.LDELRDEGKASSAK.Q 4 9	E240620_34_AMC_HSA_C1_92630_HCD_Energies_Inj1	2186	recal_E240620_34_AMC_HSA_C1_92630_HCD_Energies_Inj1.mgf	295	5	660.115	3295.54	0.541	5	3295.54	0.541	P02768		sp|P02768|ALBU_HUMAN Albumin OS=Homo sapiens OX=9606 GN=ALB PE=1 SV=2ALBU_HUMAN	FALSE	P02768	P02768	sp|P02768|ALBU_HUMAN Albumin OS=Homo sapiens OX=9606 GN=ALB PE=1 SV=2ALBU_HUMAN	FALSE	VGSKCcmCcmKHPEAKR	LDELRDEGKASSAK	457	206	13	14	4	9	460	214	5	C1	222.002	20	21	20	2	2	0.769	20	0	0	24.989	FALSE	TRUE	FALSE	FALSE	Self	0	0
Scan: 7424 Run: E240715_24_AMC_HSA_C1_IV_212630_HCD_Energies_Inj5 P1_K.LVTDLTKVHTECcmCcmHGDLLECcmADDRADLAK.Y P2_R.LKCcmASLQK.F 7 2	E240715_24_AMC_HSA_C1_IV_212630_HCD_Energies_Inj5	7424	recal_E240715_24_AMC_HSA_C1_IV_212630_HCD_Energies_Inj5.mgf	6134	7	647.163	4523.09	0.092	7	4523.09	0.093	P02768		sp|P02768|ALBU_HUMAN Albumin OS=Homo sapiens OX=9606 GN=ALB PE=1 SV=2ALBU_HUMAN	FALSE	P02768	P02768	sp|P02768|ALBU_HUMAN Albumin OS=Homo sapiens OX=9606 GN=ALB PE=1 SV=2ALBU_HUMAN	FALSE	LVTDLTKVHTECcmCcmHGDLLECcmADDRADLAK	LKCcmASLQK	258	222	29	8	7	2	264	223	7	C1	222.002	11	39	11	0	2	0.714	11	0	0	24.974	FALSE	TRUE	FALSE	FALSE	Self	0	0
Scan: 3803 Run: E240620_29_AMC_HSA_C1_212630_HCD_Energies_Inj1 P1_R.LAKTYETTLEK.Ccm P2_K.CcmCcmAAADPHECcmYAK.V 3 1	E240620_29_AMC_HSA_C1_212630_HCD_Energies_Inj1	3803	recal_E240620_29_AMC_HSA_C1_212630_HCD_Energies_Inj1.mgf	1758	4	754.074	3012.27	0.266	4	3012.27	0.268	P02768		sp|P02768|ALBU_HUMAN Albumin OS=Homo sapiens OX=9606 GN=ALB PE=1 SV=2ALBU_HUMAN	FALSE	P02768	P02768	sp|P02768|ALBU_HUMAN Albumin OS=Homo sapiens OX=9606 GN=ALB PE=1 SV=2ALBU_HUMAN	FALSE	CcmCcmAAADPHECcmYAK	LAKTYETTLEK	384	373	13	11	1	3	384	375	4	Ccm-C1	164.98	16	20	16	0	0	0.85	16	14626.5	0	24.97	FALSE	TRUE	FALSE	FALSE	Self	0	0
Scan: 2262 Run: E240620_29_AMC_HSA_C1_212630_HCD_Energies_Inj1 P1_K.VGSKCcmCcmKHPEAK.R P2_K.LDELRDEGKASSAKQR.L 4 14	E240620_29_AMC_HSA_C1_212630_HCD_Energies_Inj1	2262	recal_E240620_29_AMC_HSA_C1_212630_HCD_Energies_Inj1.mgf	375	6	571.607	3423.6	0.6	6	3423.6	0.6	P02768		sp|P02768|ALBU_HUMAN Albumin OS=Homo sapiens OX=9606 GN=ALB PE=1 SV=2ALBU_HUMAN	FALSE	P02768	P02768	sp|P02768|ALBU_HUMAN Albumin OS=Homo sapiens OX=9606 GN=ALB PE=1 SV=2ALBU_HUMAN	FALSE	LDELRDEGKASSAKQR	VGSKCcmCcmKHPEAK	206	457	16	12	14	4	219	460	6	C1	222.002	17	23	17	2	2	0.767	17	0	0	24.967	FALSE	TRUE	FALSE	FALSE	Self	0	0
Scan: 6716 Run: E240620_24_AMC_HSA_C1_152630_HCD_Energies_Inj1 P1_R.LAKTYETTLEK.Ccm P2_R.AFKAWAVAR.L 3 3	E240620_24_AMC_HSA_C1_152630_HCD_Energies_Inj1	6716	recal_E240620_24_AMC_HSA_C1_152630_HCD_Energies_Inj1.mgf	4443	3	846.431	2536.27	0.27	3	2536.27	0.27	P02768		sp|P02768|ALBU_HUMAN Albumin OS=Homo sapiens OX=9606 GN=ALB PE=1 SV=2ALBU_HUMAN	FALSE	P02768	P02768	sp|P02768|ALBU_HUMAN Albumin OS=Homo sapiens OX=9606 GN=ALB PE=1 SV=2ALBU_HUMAN	FALSE	LAKTYETTLEK	AFKAWAVAR	373	234	11	9	3	3	375	236	3	C1	222.002	15	18	15	2	2	0.9	15	0	0	24.953	FALSE	TRUE	FALSE	FALSE	Self	0	0
Scan: 7329 Run: E240715_29_AMC_HSA_C1_IV_242630_HCD_Energies_Inj6 P1_K.VHTECcmCcmHGDLLECcmADDRADLAKYICcmENQDSISSK.L P2_R.DAHKSEVAHR.F 22 9	E240715_29_AMC_HSA_C1_IV_242630_HCD_Energies_Inj6	7329	recal_E240715_29_AMC_HSA_C1_IV_242630_HCD_Energies_Inj6.mgf	6051	7	769.48	5379.31	0.306	7	5379.31	0.305	P02768		sp|P02768|ALBU_HUMAN Albumin OS=Homo sapiens OX=9606 GN=ALB PE=1 SV=2ALBU_HUMAN	FALSE	P02768	P02768	sp|P02768|ALBU_HUMAN Albumin OS=Homo sapiens OX=9606 GN=ALB PE=1 SV=2ALBU_HUMAN	FALSE	VHTECcmCcmHGDLLECcmADDRADLAKYICcmENQDSISSK	DAHKSEVAHR	265	25	34	10	22	9	286	33	7	C1	222.002	12	46	12	0	1	0.667	12	0	0	24.949	FALSE	TRUE	FALSE	FALSE	Self	0	0
Scan: 22127 Run: E240620_29_AMC_HSA_C1_212630_HCD_Energies_Inj1 P1_K.EQLKAVMDDFAAFVEKCcmCcmK.A P2_K.ADDKETCcmFAEEGKKLVAASQAALGL.- 17 7	E240620_29_AMC_HSA_C1_212630_HCD_Energies_Inj1	22127	recal_E240620_29_AMC_HSA_C1_212630_HCD_Energies_Inj1.mgf	18675	5	1027.08	5130.36	0.364	5	5130.37	0.371	P02768		sp|P02768|ALBU_HUMAN Albumin OS=Homo sapiens OX=9606 GN=ALB PE=1 SV=2ALBU_HUMAN	FALSE	P02768	P02768	sp|P02768|ALBU_HUMAN Albumin OS=Homo sapiens OX=9606 GN=ALB PE=1 SV=2ALBU_HUMAN	FALSE	EQLKAVMDDFAAFVEKCcmCcmK	ADDKETCcmFAEEGKKLVAASQAALGL	566	585	19	25	17	7	582	591	5	Ccm-Ccm-C1-Base	221.007	26	26	28	0	1	0.604	26	0	0	24.947	FALSE	TRUE	FALSE	FALSE	Self	0	0
Scan: 13983 Run: E240620_13_AMC_HSA_C1_DSSO_HCD_Energies_Inj1 P1_K.TCcmVADESAENCcmDKSLHTLFGDKLCcmTVATLR.E P2_R.ETYGEMADCcmCcmAK.Q 22 9	E240620_13_AMC_HSA_C1_DSSO_HCD_Energies_Inj1	13983	recal_E240620_13_AMC_HSA_C1_DSSO_HCD_Energies_Inj1.mgf	11159	5	1002.83	5009.1	0.099	5	5009.1	0.097	P02768		sp|P02768|ALBU_HUMAN Albumin OS=Homo sapiens OX=9606 GN=ALB PE=1 SV=2ALBU_HUMAN	FALSE	P02768	P02768	sp|P02768|ALBU_HUMAN Albumin OS=Homo sapiens OX=9606 GN=ALB PE=1 SV=2ALBU_HUMAN	FALSE	TCcmVADESAENCcmDKSLHTLFGDKLCcmTVATLR	ETYGEMADCcmCcmAK	76	106	30	12	22	9	97	114	5	Ccm-C1	164.98	16	42	16	0	0	0.724	16	0	0	24.946	FALSE	TRUE	FALSE	FALSE	Self	0	0
Scan: 7602 Run: E240620_34_AMC_HSA_C1_92630_HCD_Energies_Inj1 P1_K.VHTECcmCcmHGDLLECcmADDRADLAK.Y P2_R.LSQRFPKAEFAEVSK.L 5 7	E240620_34_AMC_HSA_C1_92630_HCD_Energies_Inj1	7602	recal_E240620_34_AMC_HSA_C1_92630_HCD_Energies_Inj1.mgf	5229	7	641.724	4485.01	0.014	7	4485.02	0.016	P02768		sp|P02768|ALBU_HUMAN Albumin OS=Homo sapiens OX=9606 GN=ALB PE=1 SV=2ALBU_HUMAN	FALSE	P02768	P02768	sp|P02768|ALBU_HUMAN Albumin OS=Homo sapiens OX=9606 GN=ALB PE=1 SV=2ALBU_HUMAN	FALSE	VHTECcmCcmHGDLLECcmADDRADLAK	LSQRFPKAEFAEVSK	265	243	22	15	5	7	269	249	7	Ccm-C1	164.98	19	25	19	0	1	0.595	19	601.721	0	24.919	FALSE	TRUE	FALSE	FALSE	Self	0	0
Scan: 20327 Run: E240715_02_AMC_HSA_C1_IV_DSSO_HCD_Energies_Inj1 P1_K.KYLYEIAR.R P2_K.ALVLIAFAQYLQQCcmPFEDHVK.L 1 14	E240715_02_AMC_HSA_C1_IV_DSSO_HCD_Energies_Inj1	20327	recal_E240715_02_AMC_HSA_C1_IV_DSSO_HCD_Energies_Inj1.mgf	18214	5	742.775	3708.84	0.84	5	3708.84	0.839	P02768		sp|P02768|ALBU_HUMAN Albumin OS=Homo sapiens OX=9606 GN=ALB PE=1 SV=2ALBU_HUMAN	FALSE	P02768	P02768	sp|P02768|ALBU_HUMAN Albumin OS=Homo sapiens OX=9606 GN=ALB PE=1 SV=2ALBU_HUMAN	FALSE	ALVLIAFAQYLQQCcmPFEDHVK	KYLYEIAR	45	161	21	8	14	1	58	161	5	Ccm-C1	164.98	11	27	11	0	0	0.675	11	3009.88	0	24.889	FALSE	TRUE	FALSE	FALSE	Self	0	0
Scan: 7828 Run: E240715_24_AMC_HSA_C1_IV_212630_HCD_Energies_Inj5 P1_K.VHTECcmCcmHGDLLECcmADDRADLAK.Y P2_R.AFKAWAVAR.L 5 3	E240715_24_AMC_HSA_C1_IV_212630_HCD_Energies_Inj5	7828	recal_E240715_24_AMC_HSA_C1_IV_212630_HCD_Energies_Inj5.mgf	6513	6	628.951	3767.66	0.662	6	3767.66	0.662	P02768		sp|P02768|ALBU_HUMAN Albumin OS=Homo sapiens OX=9606 GN=ALB PE=1 SV=2ALBU_HUMAN	FALSE	P02768	P02768	sp|P02768|ALBU_HUMAN Albumin OS=Homo sapiens OX=9606 GN=ALB PE=1 SV=2ALBU_HUMAN	FALSE	VHTECcmCcmHGDLLECcmADDRADLAK	AFKAWAVAR	265	234	22	9	5	3	269	236	6	Ccm-C1	164.98	14	30	14	0	0	0.738	14	1091.22	0	24.856	FALSE	TRUE	FALSE	FALSE	Self	0	0
Scan: 22653 Run: E240715_02_AMC_HSA_C1_IV_DSSO_HCD_Energies_Inj1 P1_K.VFDEFKPLVEEPQNLIKQNCcmELFEQLGEYKFQNALLVR.Y P2_R.RHPDYSVVLLLR.L 6 2	E240715_02_AMC_HSA_C1_IV_DSSO_HCD_Energies_Inj1	22653	recal_E240715_02_AMC_HSA_C1_IV_DSSO_HCD_Energies_Inj1.mgf	20388	5	1263.65	6313.2	0.201	5	6313.2	0.205	P02768		sp|P02768|ALBU_HUMAN Albumin OS=Homo sapiens OX=9606 GN=ALB PE=1 SV=2ALBU_HUMAN	FALSE	P02768	P02768	sp|P02768|ALBU_HUMAN Albumin OS=Homo sapiens OX=9606 GN=ALB PE=1 SV=2ALBU_HUMAN	FALSE	VFDEFKPLVEEPQNLIKQNCcmELFEQLGEYKFQNALLVR	RHPDYSVVLLLR	397	361	38	12	6	2	402	362	5	C1	222.002	8	57	8	0	2	0.409	8	0	0	24.819	FALSE	TRUE	FALSE	FALSE	Self	0	0
Scan: 13722 Run: E240620_29_AMC_HSA_C1_212630_HCD_Energies_Inj1 P1_R.LVRPEVDVMCcmTAFHDNEETFLK.K P2_K.KYLYEIAR.R 10 1	E240620_29_AMC_HSA_C1_212630_HCD_Energies_Inj1	13722	recal_E240620_29_AMC_HSA_C1_212630_HCD_Energies_Inj1.mgf	10852	5	774.771	3868.82	0.819	5	3868.82	0.818	P02768		sp|P02768|ALBU_HUMAN Albumin OS=Homo sapiens OX=9606 GN=ALB PE=1 SV=2ALBU_HUMAN	FALSE	P02768	P02768	sp|P02768|ALBU_HUMAN Albumin OS=Homo sapiens OX=9606 GN=ALB PE=1 SV=2ALBU_HUMAN	FALSE	LVRPEVDVMCcmTAFHDNEETFLK	KYLYEIAR	139	161	22	8	10	1	148	161	5	Ccm-C1	164.98	13	30	13	0	0	0.714	13	26874.1	0	24.81	FALSE	TRUE	FALSE	FALSE	Self	0	0
Scan: 18713 Run: E240620_29_AMC_HSA_C1_212630_HCD_Energies_Inj1 P1_R.MPCcmAEDYLSVVLNQLCcmVLHEK.T P2_R.LKCcmASLQK.F 3 2	E240620_29_AMC_HSA_C1_212630_HCD_Energies_Inj1	18713	recal_E240620_29_AMC_HSA_C1_212630_HCD_Energies_Inj1.mgf	15496	5	726.749	3628.71	0.711	5	3628.71	0.714	P02768		sp|P02768|ALBU_HUMAN Albumin OS=Homo sapiens OX=9606 GN=ALB PE=1 SV=2ALBU_HUMAN	FALSE	P02768	P02768	sp|P02768|ALBU_HUMAN Albumin OS=Homo sapiens OX=9606 GN=ALB PE=1 SV=2ALBU_HUMAN	FALSE	MPCcmAEDYLSVVLNQLCcmVLHEK	LKCcmASLQK	470	222	21	8	3	2	472	223	5	Ccm-C1	164.98	12	32	12	0	0	0.85	12	0	0	24.799	FALSE	TRUE	FALSE	FALSE	Self	0	0
Scan: 20065 Run: E240715_19_AMC_HSA_C1_IV_152630_HCD_Energies_Inj4 P1_R.MPCcmAEDYLSVVLNQLCcmVLHEK.T P2_R.LAKTYETTLEK.Ccm 16 3	E240715_19_AMC_HSA_C1_IV_152630_HCD_Energies_Inj4	20065	recal_E240715_19_AMC_HSA_C1_IV_152630_HCD_Energies_Inj4.mgf	17970	5	796.584	3977.89	0.885	5	3977.88	0.884	P02768		sp|P02768|ALBU_HUMAN Albumin OS=Homo sapiens OX=9606 GN=ALB PE=1 SV=2ALBU_HUMAN	FALSE	P02768	P02768	sp|P02768|ALBU_HUMAN Albumin OS=Homo sapiens OX=9606 GN=ALB PE=1 SV=2ALBU_HUMAN	FALSE	MPCcmAEDYLSVVLNQLCcmVLHEK	LAKTYETTLEK	470	373	21	11	16	3	485	375	5	Ccm-C1	164.98	12	29	12	0	0	0.725	12	0	0	24.786	FALSE	TRUE	FALSE	FALSE	Self	0	0
Scan: 21253 Run: E240620_13_AMC_HSA_C1_DSSO_HCD_Energies_Inj1 P1_R.YTKKVPQVSTPTLVEVSR.N P2_K.ATKEQLKc1-monolinkAVMDDFAAFVEK.Ccm 4 3	E240620_13_AMC_HSA_C1_DSSO_HCD_Energies_Inj1	21253	recal_E240620_13_AMC_HSA_C1_DSSO_HCD_Energies_Inj1.mgf	17919	5	924.053	4615.23	0.226	5	4615.23	0.227	P02768		sp|P02768|ALBU_HUMAN Albumin OS=Homo sapiens OX=9606 GN=ALB PE=1 SV=2ALBU_HUMAN	FALSE	P02768	P02768	sp|P02768|ALBU_HUMAN Albumin OS=Homo sapiens OX=9606 GN=ALB PE=1 SV=2ALBU_HUMAN	FALSE	ATKEQLKc1-monolinkAVMDDFAAFVEK	YTKKVPQVSTPTLVEVSR	563	435	19	18	3	4	565	438	5	C1	222.002	25	26	25	0	1	0.735	25	5252.43	0	24.778	FALSE	TRUE	FALSE	FALSE	Self	0	0
Scan: 10013 Run: E240715_09_AMC_HSA_C1_IV_92630_HCD_Energies_Inj2 P1_K.LVTDLTKVHTECcmCcmHGDLLECcmADDRADLAK.Y P2_R.AFKAWAVAR.L 9 3	E240715_09_AMC_HSA_C1_IV_92630_HCD_Energies_Inj2	10013	recal_E240715_09_AMC_HSA_C1_IV_92630_HCD_Energies_Inj2.mgf	8534	6	766.863	4595.14	0.136	6	4595.14	0.137	P02768		sp|P02768|ALBU_HUMAN Albumin OS=Homo sapiens OX=9606 GN=ALB PE=1 SV=2ALBU_HUMAN	FALSE	P02768	P02768	sp|P02768|ALBU_HUMAN Albumin OS=Homo sapiens OX=9606 GN=ALB PE=1 SV=2ALBU_HUMAN	FALSE	LVTDLTKVHTECcmCcmHGDLLECcmADDRADLAK	AFKAWAVAR	258	234	29	9	9	3	266	236	6	C1	222.002	14	35	14	2	2	0.625	14	0	0	24.762	FALSE	TRUE	FALSE	FALSE	Self	0	0
Scan: 8924 Run: E240715_14_AMC_HSA_C1_IV_122630_HCD_Energies_Inj3 P1_R.YKAAFTECcmCcmQAADK.A P2_R.LVRPEVDVMoxCcmTAFHDNEETFLKK.Y 2 14	E240715_14_AMC_HSA_C1_IV_122630_HCD_Energies_Inj3	8924	recal_E240715_14_AMC_HSA_C1_IV_122630_HCD_Energies_Inj3.mgf	7516	6	780.519	4677.07	0.071	6	4677.07	0.066	P02768		sp|P02768|ALBU_HUMAN Albumin OS=Homo sapiens OX=9606 GN=ALB PE=1 SV=2ALBU_HUMAN	FALSE	P02768	P02768	sp|P02768|ALBU_HUMAN Albumin OS=Homo sapiens OX=9606 GN=ALB PE=1 SV=2ALBU_HUMAN	FALSE	YKAAFTECcmCcmQAADK	LVRPEVDVMoxCcmTAFHDNEETFLKK	185	139	14	23	2	14	186	152	6	C1	222.002	22	22	22	0	1	0.5	22	0	0	24.762	FALSE	TRUE	FALSE	FALSE	Self	0	0
Scan: 14031 Run: E240715_19_AMC_HSA_C1_IV_152630_HCD_Energies_Inj4 P1_R.LVRPEVDVMCcmTAFHDNEETFLK.K P2_K.KYLYEIAR.R 10 1	E240715_19_AMC_HSA_C1_IV_152630_HCD_Energies_Inj4	14031	recal_E240715_19_AMC_HSA_C1_IV_152630_HCD_Energies_Inj4.mgf	12302	6	645.81	3868.82	0.817	6	3868.82	0.818	P02768		sp|P02768|ALBU_HUMAN Albumin OS=Homo sapiens OX=9606 GN=ALB PE=1 SV=2ALBU_HUMAN	FALSE	P02768	P02768	sp|P02768|ALBU_HUMAN Albumin OS=Homo sapiens OX=9606 GN=ALB PE=1 SV=2ALBU_HUMAN	FALSE	LVRPEVDVMCcmTAFHDNEETFLK	KYLYEIAR	139	161	22	8	10	1	148	161	6	Ccm-C1	164.98	12	33	12	0	0	0.786	12	8444.24	0	24.759	FALSE	TRUE	FALSE	FALSE	Self	0	0
Scan: 9484 Run: E240620_29_AMC_HSA_C1_212630_HCD_Energies_Inj1 P1_R.LVRPEVDVMCcmTAFHDNEETFLKK.Y P2_R.LKCcmASLQK.F 10 2	E240620_29_AMC_HSA_C1_212630_HCD_Energies_Inj1	9484	recal_E240620_29_AMC_HSA_C1_212630_HCD_Energies_Inj1.mgf	6912	5	778.779	3888.86	0.856	5	3888.86	0.859	P02768		sp|P02768|ALBU_HUMAN Albumin OS=Homo sapiens OX=9606 GN=ALB PE=1 SV=2ALBU_HUMAN	FALSE	P02768	P02768	sp|P02768|ALBU_HUMAN Albumin OS=Homo sapiens OX=9606 GN=ALB PE=1 SV=2ALBU_HUMAN	FALSE	LVRPEVDVMCcmTAFHDNEETFLKK	LKCcmASLQK	139	222	23	8	10	2	148	223	5	Ccm-C1	164.98	11	38	11	0	1	0.857	11	0	0	24.75	FALSE	TRUE	FALSE	FALSE	Self	0	0
Scan: 21253 Run: E240620_13_AMC_HSA_C1_DSSO_HCD_Energies_Inj1 P1_R.YTKKVPQVSTPTLVEVSR.N P2_K.ATKc1-monolinkEQLKAVMDDFAAFVEK.Ccm 4 7	E240620_13_AMC_HSA_C1_DSSO_HCD_Energies_Inj1	21253	recal_E240620_13_AMC_HSA_C1_DSSO_HCD_Energies_Inj1.mgf	17919	5	924.053	4615.23	0.226	5	4615.23	0.227	P02768		sp|P02768|ALBU_HUMAN Albumin OS=Homo sapiens OX=9606 GN=ALB PE=1 SV=2ALBU_HUMAN	FALSE	P02768	P02768	sp|P02768|ALBU_HUMAN Albumin OS=Homo sapiens OX=9606 GN=ALB PE=1 SV=2ALBU_HUMAN	FALSE	ATKc1-monolinkEQLKAVMDDFAAFVEK	YTKKVPQVSTPTLVEVSR	563	435	19	18	7	4	569	438	5	C1	222.002	25	26	25	0	1	0.735	25	5252.43	0	24.75	FALSE	TRUE	FALSE	FALSE	Self	0	0
Scan: 12209 Run: E240715_02_AMC_HSA_C1_IV_DSSO_HCD_Energies_Inj1 P1_K.RYKAAFTECcmCcmQAADKAACcmLLPK.L P2_R.LVRPEVDVMCcmTAFHDNEETFLKK.Y 9 10	E240715_02_AMC_HSA_C1_IV_DSSO_HCD_Energies_Inj1	12209	recal_E240715_02_AMC_HSA_C1_IV_DSSO_HCD_Energies_Inj1.mgf	10577	7	796.663	5569.59	0.589	7	5569.6	0.598	P02768		sp|P02768|ALBU_HUMAN Albumin OS=Homo sapiens OX=9606 GN=ALB PE=1 SV=2ALBU_HUMAN	FALSE	P02768	P02768	sp|P02768|ALBU_HUMAN Albumin OS=Homo sapiens OX=9606 GN=ALB PE=1 SV=2ALBU_HUMAN	FALSE	RYKAAFTECcmCcmQAADKAACcmLLPK	LVRPEVDVMCcmTAFHDNEETFLKK	184	139	22	23	9	10	192	148	7	Ccm-Ccm-C1-Base	221.007	22	26	22	1	1	0.545	22	0	0	24.739	FALSE	TRUE	FALSE	FALSE	Self	0	0
Scan: 8032 Run: E240620_13_AMC_HSA_C1_DSSO_HCD_Energies_Inj1 P1_K.YICcmENQDSISSK.L P2_R.AFKAWAVAR.L 3 3	E240620_13_AMC_HSA_C1_DSSO_HCD_Energies_Inj1	8032	recal_E240620_13_AMC_HSA_C1_DSSO_HCD_Energies_Inj1.mgf	5650	3	876.402	2626.18	0.185	3	2626.19	0.186	P02768		sp|P02768|ALBU_HUMAN Albumin OS=Homo sapiens OX=9606 GN=ALB PE=1 SV=2ALBU_HUMAN	FALSE	P02768	P02768	sp|P02768|ALBU_HUMAN Albumin OS=Homo sapiens OX=9606 GN=ALB PE=1 SV=2ALBU_HUMAN	FALSE	YICcmENQDSISSK	AFKAWAVAR	287	234	12	9	3	3	289	236	3	Ccm-C1	164.98	15	19	15	0	0	0.864	15	0	0	24.735	FALSE	TRUE	FALSE	FALSE	Self	0	0
Scan: 17572 Run: E240620_29_AMC_HSA_C1_212630_HCD_Energies_Inj1 P1_R.LVRPEVDVMCcmTAFHDNEETFLKKYLYEIAR.R P2_R.ETYGEMADCcmCcmAK.Q 22 10	E240620_29_AMC_HSA_C1_212630_HCD_Energies_Inj1	17572	recal_E240620_29_AMC_HSA_C1_212630_HCD_Energies_Inj1.mgf	14433	6	881.729	5284.33	0.333	6	5284.33	0.334	P02768		sp|P02768|ALBU_HUMAN Albumin OS=Homo sapiens OX=9606 GN=ALB PE=1 SV=2ALBU_HUMAN	FALSE	P02768	P02768	sp|P02768|ALBU_HUMAN Albumin OS=Homo sapiens OX=9606 GN=ALB PE=1 SV=2ALBU_HUMAN	FALSE	LVRPEVDVMCcmTAFHDNEETFLKKYLYEIAR	ETYGEMADCcmCcmAK	139	106	30	12	22	10	160	115	6	Ccm-C1	164.98	15	36	15	0	0	0.655	15	0	0	24.722	FALSE	TRUE	FALSE	FALSE	Self	0	0
Scan: 9970 Run: E240715_19_AMC_HSA_C1_IV_152630_HCD_Energies_Inj4 P1_K.LVTDLTKVHTECcmCcmHGDLLECcmADDRADLAK.Y P2_R.AFKAWAVAR.L 14 3	E240715_19_AMC_HSA_C1_IV_152630_HCD_Energies_Inj4	9970	recal_E240715_19_AMC_HSA_C1_IV_152630_HCD_Energies_Inj4.mgf	8492	6	766.864	4595.14	0.137	6	4595.14	0.137	P02768		sp|P02768|ALBU_HUMAN Albumin OS=Homo sapiens OX=9606 GN=ALB PE=1 SV=2ALBU_HUMAN	FALSE	P02768	P02768	sp|P02768|ALBU_HUMAN Albumin OS=Homo sapiens OX=9606 GN=ALB PE=1 SV=2ALBU_HUMAN	FALSE	LVTDLTKVHTECcmCcmHGDLLECcmADDRADLAK	AFKAWAVAR	258	234	29	9	14	3	271	236	6	C1	222.002	14	37	14	1	2	0.661	14	0	0	24.678	FALSE	TRUE	FALSE	FALSE	Self	0	0
Scan: 17919 Run: E240620_34_AMC_HSA_C1_92630_HCD_Energies_Inj1 P1_R.LVRPEVDVMCcmTAFHDNEETFLKKYLYEIAR.R P2_K.AAFTECcmCcmQAADKAACcmLLPK.L 23 6	E240620_34_AMC_HSA_C1_92630_HCD_Energies_Inj1	17919	recal_E240620_34_AMC_HSA_C1_92630_HCD_Energies_Inj1.mgf	14787	7	854.548	5974.78	0.784	7	5974.79	0.788	P02768		sp|P02768|ALBU_HUMAN Albumin OS=Homo sapiens OX=9606 GN=ALB PE=1 SV=2ALBU_HUMAN	FALSE	P02768	P02768	sp|P02768|ALBU_HUMAN Albumin OS=Homo sapiens OX=9606 GN=ALB PE=1 SV=2ALBU_HUMAN	FALSE	LVRPEVDVMCcmTAFHDNEETFLKKYLYEIAR	AAFTECcmCcmQAADKAACcmLLPK	139	187	30	19	23	6	161	192	7	Ccm-C1	164.98	21	33	21	0	1	0.569	21	0	0	24.652	FALSE	TRUE	FALSE	FALSE	Self	0	0
Scan: 3550 Run: E240620_13_AMC_HSA_C1_DSSO_HCD_Energies_Inj1 P1_R.QIKKQTALVELVK.H P2_K.CcmCcmKADDKETCcmFAEEGKK.L 4 3	E240620_13_AMC_HSA_C1_DSSO_HCD_Energies_Inj1	3550	recal_E240620_13_AMC_HSA_C1_DSSO_HCD_Energies_Inj1.mgf	1583	7	542.98	3793.81	0.807	7	3793.81	0.806	P02768		sp|P02768|ALBU_HUMAN Albumin OS=Homo sapiens OX=9606 GN=ALB PE=1 SV=2ALBU_HUMAN	FALSE	P02768	P02768	sp|P02768|ALBU_HUMAN Albumin OS=Homo sapiens OX=9606 GN=ALB PE=1 SV=2ALBU_HUMAN	FALSE	CcmCcmKADDKETCcmFAEEGKK	QIKKQTALVELVK	582	546	17	13	3	4	584	549	7	C1	222.002	18	26	18	0	1	0.792	18	35595.2	0	24.632	FALSE	TRUE	FALSE	FALSE	Self	0	0
Scan: 21768 Run: E240620_19_AMC_HSA_C1_122630_HCD_Energies_Inj1 P1_K.TCcmVADESAENCcmDKSLHTLFGDKLCcmTVATLR.E P2_K.ALVLIAFAQYLQQCcmPFEDHVK.L 22 14	E240620_19_AMC_HSA_C1_122630_HCD_Energies_Inj1	21768	recal_E240620_19_AMC_HSA_C1_122630_HCD_Energies_Inj1.mgf	18381	5	1213.98	6064.85	0.845	5	6064.85	0.848	P02768		sp|P02768|ALBU_HUMAN Albumin OS=Homo sapiens OX=9606 GN=ALB PE=1 SV=2ALBU_HUMAN	FALSE	P02768	P02768	sp|P02768|ALBU_HUMAN Albumin OS=Homo sapiens OX=9606 GN=ALB PE=1 SV=2ALBU_HUMAN	FALSE	TCcmVADESAENCcmDKSLHTLFGDKLCcmTVATLR	ALVLIAFAQYLQQCcmPFEDHVK	76	45	30	21	22	14	97	58	5	Ccm-C1	164.98	23	29	23	0	0	0.5	23	0	0	24.613	FALSE	TRUE	FALSE	FALSE	Self	0	0
Scan: 17444 Run: E240620_19_AMC_HSA_C1_122630_HCD_Energies_Inj1 P1_R.LVRPEVDVMCcmTAFHDNEETFLKKYLYEIAR.R P2_K.CcmCcmTESLVNR.R 22 1	E240620_19_AMC_HSA_C1_122630_HCD_Energies_Inj1	17444	recal_E240620_19_AMC_HSA_C1_122630_HCD_Energies_Inj1.mgf	14348	6	832.389	4988.29	0.293	6	4988.3	0.298	P02768		sp|P02768|ALBU_HUMAN Albumin OS=Homo sapiens OX=9606 GN=ALB PE=1 SV=2ALBU_HUMAN	FALSE	P02768	P02768	sp|P02768|ALBU_HUMAN Albumin OS=Homo sapiens OX=9606 GN=ALB PE=1 SV=2ALBU_HUMAN	FALSE	LVRPEVDVMCcmTAFHDNEETFLKKYLYEIAR	CcmCcmTESLVNR	139	500	30	9	22	1	160	500	6	Ccm-C1	164.98	12	39	12	0	0	0.672	12	0	0	24.582	FALSE	TRUE	FALSE	FALSE	Self	0	0
Scan: 7433 Run: E240715_19_AMC_HSA_C1_IV_152630_HCD_Energies_Inj4 P1_K.LVTDLTKVHTECcmCcmHGDLLECcmADDRADLAK.Y P2_R.LKCcmASLQK.F 9 2	E240715_19_AMC_HSA_C1_IV_152630_HCD_Energies_Inj4	7433	recal_E240715_19_AMC_HSA_C1_IV_152630_HCD_Energies_Inj4.mgf	6143	6	754.856	4523.09	0.092	6	4523.09	0.093	P02768		sp|P02768|ALBU_HUMAN Albumin OS=Homo sapiens OX=9606 GN=ALB PE=1 SV=2ALBU_HUMAN	FALSE	P02768	P02768	sp|P02768|ALBU_HUMAN Albumin OS=Homo sapiens OX=9606 GN=ALB PE=1 SV=2ALBU_HUMAN	FALSE	LVTDLTKVHTECcmCcmHGDLLECcmADDRADLAK	LKCcmASLQK	258	222	29	8	9	2	266	223	6	C1	222.002	12	40	12	2	2	0.714	12	0	0	24.575	FALSE	TRUE	FALSE	FALSE	Self	0	0
Scan: 13239 Run: E240715_24_AMC_HSA_C1_IV_212630_HCD_Energies_Inj5 P1_R.YKAAFTECcmCcmQAADKAACcmLLPK.L P2_R.LVRPEVDVMCcmTAFHDNEETFLKK.Y 17 10	E240715_24_AMC_HSA_C1_IV_212630_HCD_Energies_Inj5	13239	recal_E240715_24_AMC_HSA_C1_IV_212630_HCD_Energies_Inj5.mgf	11555	7	774.364	5413.49	0.494	7	5413.5	0.497	P02768		sp|P02768|ALBU_HUMAN Albumin OS=Homo sapiens OX=9606 GN=ALB PE=1 SV=2ALBU_HUMAN	FALSE	P02768	P02768	sp|P02768|ALBU_HUMAN Albumin OS=Homo sapiens OX=9606 GN=ALB PE=1 SV=2ALBU_HUMAN	FALSE	YKAAFTECcmCcmQAADKAACcmLLPK	LVRPEVDVMCcmTAFHDNEETFLKK	185	139	21	23	17	10	201	148	7	Ccm-Ccm-C1-Base	221.007	24	28	24	1	1	0.545	24	0	0	24.529	FALSE	TRUE	FALSE	FALSE	Self	0	0
Scan: 17445 Run: E240620_13_AMC_HSA_C1_DSSO_HCD_Energies_Inj1 P1_K.YICcmENQDSISSK.L P2_R.LVRPEVDVMCcmTAFHDNEETFLKKYLYEIAR.R 3 22	E240620_13_AMC_HSA_C1_DSSO_HCD_Energies_Inj1	17445	recal_E240620_13_AMC_HSA_C1_DSSO_HCD_Energies_Inj1.mgf	14370	6	883.248	5293.44	0.445	6	5293.44	0.442	P02768		sp|P02768|ALBU_HUMAN Albumin OS=Homo sapiens OX=9606 GN=ALB PE=1 SV=2ALBU_HUMAN	FALSE	P02768	P02768	sp|P02768|ALBU_HUMAN Albumin OS=Homo sapiens OX=9606 GN=ALB PE=1 SV=2ALBU_HUMAN	FALSE	LVRPEVDVMCcmTAFHDNEETFLKKYLYEIAR	YICcmENQDSISSK	139	287	30	12	22	3	160	289	6	Ccm-C1	164.98	16	36	16	0	0	0.638	16	0	0	24.51	FALSE	TRUE	FALSE	FALSE	Self	0	0
Scan: 22171 Run: E240620_34_AMC_HSA_C1_92630_HCD_Energies_Inj1 P1_K.EQLKAVMDDFAAFVEKCcmCcmK.A P2_K.ADDKETCcmFAEEGKKLVAASQAALGL.- 16 13	E240620_34_AMC_HSA_C1_92630_HCD_Energies_Inj1	22171	recal_E240620_34_AMC_HSA_C1_92630_HCD_Energies_Inj1.mgf	18747	5	1027.28	5131.37	0.367	5	5131.37	0.366	P02768		sp|P02768|ALBU_HUMAN Albumin OS=Homo sapiens OX=9606 GN=ALB PE=1 SV=2ALBU_HUMAN	FALSE	P02768	P02768	sp|P02768|ALBU_HUMAN Albumin OS=Homo sapiens OX=9606 GN=ALB PE=1 SV=2ALBU_HUMAN	FALSE	ADDKETCcmFAEEGKKLVAASQAALGL	EQLKAVMDDFAAFVEKCcmCcmK	585	566	25	19	13	16	597	581	5	C1	222.002	23	25	23	0	1	0.562	23	0	0	24.476	FALSE	TRUE	FALSE	FALSE	Self	0	0
Scan: 22732 Run: E240715_24_AMC_HSA_C1_IV_212630_HCD_Energies_Inj5 P1_K.SLHTLFGDKLCcmTVATLRETYGEMADCcmCcmAK.Q P2_K.ALVLIAFAQYLQQCcmPFEDHVK.L 11 19	E240715_24_AMC_HSA_C1_IV_212630_HCD_Energies_Inj5	22732	recal_E240715_24_AMC_HSA_C1_IV_212630_HCD_Energies_Inj5.mgf	20467	7	858.265	6000.8	0.802	7	6000.8	0.803	P02768		sp|P02768|ALBU_HUMAN Albumin OS=Homo sapiens OX=9606 GN=ALB PE=1 SV=2ALBU_HUMAN	FALSE	P02768	P02768	sp|P02768|ALBU_HUMAN Albumin OS=Homo sapiens OX=9606 GN=ALB PE=1 SV=2ALBU_HUMAN	FALSE	SLHTLFGDKLCcmTVATLRETYGEMADCcmCcmAK	ALVLIAFAQYLQQCcmPFEDHVK	89	45	29	21	11	19	99	63	7	Ccm-C1	164.98	24	30	24	0	0	0.554	24	0	0	24.442	FALSE	TRUE	FALSE	FALSE	Self	0	0
Scan: 14615 Run: E240715_02_AMC_HSA_C1_IV_DSSO_HCD_Energies_Inj1 P1_K.QNCcmELFEQLGEYKFQNALLVR.Y P2_R.LKCcmASLQK.F 3 2	E240715_02_AMC_HSA_C1_IV_DSSO_HCD_Energies_Inj1	14615	recal_E240715_02_AMC_HSA_C1_IV_DSSO_HCD_Energies_Inj1.mgf	12846	5	742.967	3709.8	0.8	5	3709.8	0.797	P02768		sp|P02768|ALBU_HUMAN Albumin OS=Homo sapiens OX=9606 GN=ALB PE=1 SV=2ALBU_HUMAN	FALSE	P02768	P02768	sp|P02768|ALBU_HUMAN Albumin OS=Homo sapiens OX=9606 GN=ALB PE=1 SV=2ALBU_HUMAN	FALSE	QNCcmELFEQLGEYKFQNALLVR	LKCcmASLQK	414	222	21	8	3	2	416	223	5	Ccm-C1	164.98	10	34	10	0	0	0.714	10	13939.7	0	24.441	FALSE	TRUE	FALSE	FALSE	Self	0	0
Scan: 17246 Run: E240620_13_AMC_HSA_C1_DSSO_HCD_Energies_Inj1 P1_K.TCcmVADESAENCcmDK.S P2_R.LVRPEVDVMCcmTAFHDNEETFLKKYLYEIAR.R 11 22	E240620_13_AMC_HSA_C1_DSSO_HCD_Energies_Inj1	17246	recal_E240620_13_AMC_HSA_C1_DSSO_HCD_Energies_Inj1.mgf	14191	6	892.404	5348.38	0.378	6	5348.38	0.379	P02768		sp|P02768|ALBU_HUMAN Albumin OS=Homo sapiens OX=9606 GN=ALB PE=1 SV=2ALBU_HUMAN	FALSE	P02768	P02768	sp|P02768|ALBU_HUMAN Albumin OS=Homo sapiens OX=9606 GN=ALB PE=1 SV=2ALBU_HUMAN	FALSE	LVRPEVDVMCcmTAFHDNEETFLKKYLYEIAR	TCcmVADESAENCcmDK	139	76	30	13	22	11	160	86	6	Ccm-C1	164.98	14	36	14	0	0	0.583	14	0	0	24.437	FALSE	TRUE	FALSE	FALSE	Self	0	0
Scan: 13754 Run: E240620_29_AMC_HSA_C1_212630_HCD_Energies_Inj1 P1_R.LVRPEVDVMCcmTAFHDNEETFLKK.Y P2_K.AAFTECcmCcmQAADKAACcmLLPK.L 14 12	E240620_29_AMC_HSA_C1_212630_HCD_Energies_Inj1	13754	recal_E240620_29_AMC_HSA_C1_212630_HCD_Energies_Inj1.mgf	10883	7	732.912	5123.33	0.331	7	5123.33	0.333	P02768		sp|P02768|ALBU_HUMAN Albumin OS=Homo sapiens OX=9606 GN=ALB PE=1 SV=2ALBU_HUMAN	FALSE	P02768	P02768	sp|P02768|ALBU_HUMAN Albumin OS=Homo sapiens OX=9606 GN=ALB PE=1 SV=2ALBU_HUMAN	FALSE	AAFTECcmCcmQAADKAACcmLLPK	LVRPEVDVMCcmTAFHDNEETFLKK	187	139	19	23	12	14	198	152	7	C1	222.002	22	24	22	0	0	0.5	22	0	1008.97	24.431	FALSE	TRUE	FALSE	FALSE	Self	0	0
Scan: 6078 Run: E240620_29_AMC_HSA_C1_212630_HCD_Energies_Inj1 P1_K.YICcmENQDSISSK.L P2_R.LAKTYETTLEK.Ccm 3 3	E240620_29_AMC_HSA_C1_212630_HCD_Energies_Inj1	6078	recal_E240620_29_AMC_HSA_C1_212630_HCD_Energies_Inj1.mgf	3836	4	726.836	2903.31	0.313	4	2903.31	0.312	P02768		sp|P02768|ALBU_HUMAN Albumin OS=Homo sapiens OX=9606 GN=ALB PE=1 SV=2ALBU_HUMAN	FALSE	P02768	P02768	sp|P02768|ALBU_HUMAN Albumin OS=Homo sapiens OX=9606 GN=ALB PE=1 SV=2ALBU_HUMAN	FALSE	YICcmENQDSISSK	LAKTYETTLEK	287	373	12	11	3	3	289	375	4	Ccm-C1	164.98	15	19	15	0	0	0.75	15	1055.84	0	24.407	FALSE	TRUE	FALSE	FALSE	Self	0	0
Scan: 6570 Run: E240715_14_AMC_HSA_C1_IV_122630_HCD_Energies_Inj3 P1_K.VHTECcmCcmHGDLLECcmADDRADLAK.Y P2_R.LAKTYETTLEK.Ccm 6 3	E240715_14_AMC_HSA_C1_IV_122630_HCD_Energies_Inj3	6570	recal_E240715_14_AMC_HSA_C1_IV_122630_HCD_Energies_Inj3.mgf	5383	6	675.139	4044.79	0.792	6	4044.79	0.788	P02768		sp|P02768|ALBU_HUMAN Albumin OS=Homo sapiens OX=9606 GN=ALB PE=1 SV=2ALBU_HUMAN	FALSE	P02768	P02768	sp|P02768|ALBU_HUMAN Albumin OS=Homo sapiens OX=9606 GN=ALB PE=1 SV=2ALBU_HUMAN	FALSE	VHTECcmCcmHGDLLECcmADDRADLAK	LAKTYETTLEK	265	373	22	11	6	3	270	375	6	Ccm-C1	164.98	17	21	17	0	0	0.524	17	0	0	24.404	FALSE	TRUE	FALSE	FALSE	Self	0	0
Scan: 17279 Run: E240620_29_AMC_HSA_C1_212630_HCD_Energies_Inj1 P1_R.LVRPEVDVMCcmTAFHDNEETFLKKYLYEIAR.R P2_K.CcmCcmTESLVNR.R 23 1	E240620_29_AMC_HSA_C1_212630_HCD_Energies_Inj1	17279	recal_E240620_29_AMC_HSA_C1_212630_HCD_Energies_Inj1.mgf	14157	6	832.39	4988.3	0.297	6	4988.3	0.298	P02768		sp|P02768|ALBU_HUMAN Albumin OS=Homo sapiens OX=9606 GN=ALB PE=1 SV=2ALBU_HUMAN	FALSE	P02768	P02768	sp|P02768|ALBU_HUMAN Albumin OS=Homo sapiens OX=9606 GN=ALB PE=1 SV=2ALBU_HUMAN	FALSE	LVRPEVDVMCcmTAFHDNEETFLKKYLYEIAR	CcmCcmTESLVNR	139	500	30	9	23	1	161	500	6	Ccm-C1	164.98	13	38	13	0	0	0.672	13	0	0	24.358	FALSE	TRUE	FALSE	FALSE	Self	0	0
Scan: 4236 Run: E240620_19_AMC_HSA_C1_122630_HCD_Energies_Inj1 P1_R.VTKCcmCcmTESLVNR.R P2_R.LAKTYETTLEK.Ccm 3 3	E240620_19_AMC_HSA_C1_122630_HCD_Energies_Inj1	4236	recal_E240620_19_AMC_HSA_C1_122630_HCD_Energies_Inj1.mgf	2152	4	746.857	2983.4	0.401	4	2983.4	0.401	P02768		sp|P02768|ALBU_HUMAN Albumin OS=Homo sapiens OX=9606 GN=ALB PE=1 SV=2ALBU_HUMAN	FALSE	P02768	P02768	sp|P02768|ALBU_HUMAN Albumin OS=Homo sapiens OX=9606 GN=ALB PE=1 SV=2ALBU_HUMAN	FALSE	VTKCcmCcmTESLVNR	LAKTYETTLEK	497	373	12	11	3	3	499	375	4	C1	222.002	16	20	16	0	1	0.85	16	0	0	24.35	FALSE	TRUE	FALSE	FALSE	Self	0	0
Scan: 11768 Run: E240620_24_AMC_HSA_C1_152630_HCD_Energies_Inj1 P1_R.LVRPEVDVMoxCcmTAFHDNEETFLK.K P2_K.KYLYEIAR.R 10 1	E240620_24_AMC_HSA_C1_152630_HCD_Energies_Inj1	11768	recal_E240620_24_AMC_HSA_C1_152630_HCD_Energies_Inj1.mgf	9061	6	648.477	3884.82	0.816	6	3884.81	0.813	P02768		sp|P02768|ALBU_HUMAN Albumin OS=Homo sapiens OX=9606 GN=ALB PE=1 SV=2ALBU_HUMAN	FALSE	P02768	P02768	sp|P02768|ALBU_HUMAN Albumin OS=Homo sapiens OX=9606 GN=ALB PE=1 SV=2ALBU_HUMAN	FALSE	LVRPEVDVMoxCcmTAFHDNEETFLK	KYLYEIAR	139	161	22	8	10	1	148	161	6	Ccm-C1	164.98	12	27	12	0	0	0.643	12	5662.25	0	24.297	FALSE	TRUE	FALSE	FALSE	Self	0	0
Scan: 1806 Run: E240715_09_AMC_HSA_C1_IV_92630_HCD_Energies_Inj2 P1_K.VGSKCcmCcmKHPEAK.R P2_K.LDELRDEGKASSAKQR.L 7 14	E240715_09_AMC_HSA_C1_IV_92630_HCD_Energies_Inj2	1806	recal_E240715_09_AMC_HSA_C1_IV_92630_HCD_Energies_Inj2.mgf	985	6	571.607	3423.6	0.599	6	3423.6	0.6	P02768		sp|P02768|ALBU_HUMAN Albumin OS=Homo sapiens OX=9606 GN=ALB PE=1 SV=2ALBU_HUMAN	FALSE	P02768	P02768	sp|P02768|ALBU_HUMAN Albumin OS=Homo sapiens OX=9606 GN=ALB PE=1 SV=2ALBU_HUMAN	FALSE	LDELRDEGKASSAKQR	VGSKCcmCcmKHPEAK	206	457	16	12	14	7	219	463	6	C1	222.002	15	23	15	1	2	0.682	15	0	0	24.294	FALSE	TRUE	FALSE	FALSE	Self	0	0
Scan: 2941 Run: E240715_29_AMC_HSA_C1_IV_242630_HCD_Energies_Inj6 P1_K.VHTECcmCcmHGDLLECcmADDRADLAK.Y P2_K.ASSAKQR.L 6 5	E240715_29_AMC_HSA_C1_IV_242630_HCD_Energies_Inj6	2941	recal_E240715_29_AMC_HSA_C1_IV_242630_HCD_Energies_Inj6.mgf	2047	5	700.106	3495.49	0.495	5	3495.49	0.494	P02768		sp|P02768|ALBU_HUMAN Albumin OS=Homo sapiens OX=9606 GN=ALB PE=1 SV=2ALBU_HUMAN	FALSE	P02768	P02768	sp|P02768|ALBU_HUMAN Albumin OS=Homo sapiens OX=9606 GN=ALB PE=1 SV=2ALBU_HUMAN	FALSE	VHTECcmCcmHGDLLECcmADDRADLAK	ASSAKQR	265	215	22	7	6	5	270	219	5	Ccm-C1	164.98	9	31	9	0	2	0.738	9	0	0	24.279	FALSE	TRUE	FALSE	FALSE	Self	0	0
Scan: 13217 Run: E240715_29_AMC_HSA_C1_IV_242630_HCD_Energies_Inj6 P1_R.RHPYFYAPELLFFAK.R P2_K.LDELRDEGKASSAK.Q 2 9	E240715_29_AMC_HSA_C1_IV_242630_HCD_Energies_Inj6	13217	recal_E240715_29_AMC_HSA_C1_IV_242630_HCD_Energies_Inj6.mgf	11546	5	728.559	3637.76	0.759	5	3637.76	0.758	P02768		sp|P02768|ALBU_HUMAN Albumin OS=Homo sapiens OX=9606 GN=ALB PE=1 SV=2ALBU_HUMAN	FALSE	P02768	P02768	sp|P02768|ALBU_HUMAN Albumin OS=Homo sapiens OX=9606 GN=ALB PE=1 SV=2ALBU_HUMAN	FALSE	RHPYFYAPELLFFAK	LDELRDEGKASSAK	169	206	15	14	2	9	170	214	5	C1	222.002	16	25	16	0	1	0.654	16	48239.5	0	24.247	FALSE	TRUE	FALSE	FALSE	Self	0	0
Scan: 18540 Run: E240620_29_AMC_HSA_C1_212630_HCD_Energies_Inj1 P1_K.KQTALVELVK.H P2_K.EQLKAVMDDFAAFVEK.Ccm 1 4	E240620_29_AMC_HSA_C1_212630_HCD_Energies_Inj1	18540	recal_E240620_29_AMC_HSA_C1_212630_HCD_Energies_Inj1.mgf	15342	4	798.408	3189.6	0.601	4	3189.6	0.601	P02768		sp|P02768|ALBU_HUMAN Albumin OS=Homo sapiens OX=9606 GN=ALB PE=1 SV=2ALBU_HUMAN	FALSE	P02768	P02768	sp|P02768|ALBU_HUMAN Albumin OS=Homo sapiens OX=9606 GN=ALB PE=1 SV=2ALBU_HUMAN	FALSE	EQLKAVMDDFAAFVEK	KQTALVELVK	566	549	16	10	4	1	569	549	4	C1	222.002	15	26	15	0	2	0.833	15	0	905.962	24.246	FALSE	TRUE	FALSE	FALSE	Self	0	0
Scan: 12788 Run: E240620_24_AMC_HSA_C1_152630_HCD_Energies_Inj1 P1_K.TCcmVADESAENCcmDKSLHTLFGDKLCcmTVATLR.E P2_R.AFKAWAVAR.L 24 3	E240620_24_AMC_HSA_C1_152630_HCD_Energies_Inj1	12788	recal_E240620_24_AMC_HSA_C1_152630_HCD_Energies_Inj1.mgf	10022	6	766.697	4594.14	0.14	6	4594.14	0.142	P02768		sp|P02768|ALBU_HUMAN Albumin OS=Homo sapiens OX=9606 GN=ALB PE=1 SV=2ALBU_HUMAN	FALSE	P02768	P02768	sp|P02768|ALBU_HUMAN Albumin OS=Homo sapiens OX=9606 GN=ALB PE=1 SV=2ALBU_HUMAN	FALSE	TCcmVADESAENCcmDKSLHTLFGDKLCcmTVATLR	AFKAWAVAR	76	234	30	9	24	3	99	236	6	Ccm-C1	164.98	11	34	11	0	0	0.586	11	0	0	24.234	FALSE	TRUE	FALSE	FALSE	Self	0	0
Scan: 2946 Run: E240715_09_AMC_HSA_C1_IV_92630_HCD_Energies_Inj2 P1_K.VHTECcmCcmHGDLLECcmADDRADLAK.Y P2_K.ASSAKQR.L 5 5	E240715_09_AMC_HSA_C1_IV_92630_HCD_Energies_Inj2	2946	recal_E240715_09_AMC_HSA_C1_IV_92630_HCD_Energies_Inj2.mgf	2040	5	700.107	3495.5	0.496	5	3495.49	0.494	P02768		sp|P02768|ALBU_HUMAN Albumin OS=Homo sapiens OX=9606 GN=ALB PE=1 SV=2ALBU_HUMAN	FALSE	P02768	P02768	sp|P02768|ALBU_HUMAN Albumin OS=Homo sapiens OX=9606 GN=ALB PE=1 SV=2ALBU_HUMAN	FALSE	VHTECcmCcmHGDLLECcmADDRADLAK	ASSAKQR	265	215	22	7	5	5	269	219	5	Ccm-C1	164.98	9	30	9	0	1	0.714	9	0	0	24.162	FALSE	TRUE	FALSE	FALSE	Self	0	0
Scan: 23470 Run: E240620_29_AMC_HSA_C1_212630_HCD_Energies_Inj1 P1_K.KVPQVSTPTLVEVSR.N P2_K.ATKEQLKc1-monolinkAVMDDFAAFVEK.Ccm 1 3	E240620_29_AMC_HSA_C1_212630_HCD_Energies_Inj1	23470	recal_E240620_29_AMC_HSA_C1_212630_HCD_Energies_Inj1.mgf	19924	4	1056.76	4223.02	0.023	4	4223.02	0.021	P02768		sp|P02768|ALBU_HUMAN Albumin OS=Homo sapiens OX=9606 GN=ALB PE=1 SV=2ALBU_HUMAN	FALSE	P02768	P02768	sp|P02768|ALBU_HUMAN Albumin OS=Homo sapiens OX=9606 GN=ALB PE=1 SV=2ALBU_HUMAN	FALSE	KVPQVSTPTLVEVSR	ATKEQLKc1-monolinkAVMDDFAAFVEK	438	563	15	19	1	3	438	565	4	C1	222.002	22	22	25	0	1	0.722	22	1454.03	0	24.16	FALSE	TRUE	FALSE	FALSE	Self	0	0
Scan: 18401 Run: E240715_02_AMC_HSA_C1_IV_DSSO_HCD_Energies_Inj1 P1_K.SHCcmIAEVENDEMPADLPSLAADFVESKDVCcmKNYAEAK.D P2_R.RHPYFYAPELLFFAKR.Y 2 15	E240715_02_AMC_HSA_C1_IV_DSSO_HCD_Energies_Inj1	18401	recal_E240715_02_AMC_HSA_C1_IV_DSSO_HCD_Energies_Inj1.mgf	16405	7	919.288	6427.97	0.967	7	6427.97	0.967	P02768		sp|P02768|ALBU_HUMAN Albumin OS=Homo sapiens OX=9606 GN=ALB PE=1 SV=2ALBU_HUMAN	FALSE	P02768	P02768	sp|P02768|ALBU_HUMAN Albumin OS=Homo sapiens OX=9606 GN=ALB PE=1 SV=2ALBU_HUMAN	FALSE	SHCcmIAEVENDEMPADLPSLAADFVESKDVCcmKNYAEAK	RHPYFYAPELLFFAKR	311	169	37	16	2	15	312	183	7	C1	222.002	16	40	16	0	1	0.533	16	0	0	24.154	FALSE	TRUE	FALSE	FALSE	Self	0	0
Scan: 22528 Run: E240715_29_AMC_HSA_C1_IV_242630_HCD_Energies_Inj6 P1_R.LVRPEVDVMCcmTAFHDNEETFLKK.Y P2_R.FKDLGEENFKALVLIAFAQYLQQCcmPFEDHVK.L 14 2	E240715_29_AMC_HSA_C1_IV_242630_HCD_Energies_Inj6	22528	recal_E240715_29_AMC_HSA_C1_IV_242630_HCD_Energies_Inj6.mgf	20292	7	957.61	6696.22	0.219	7	6696.22	0.218	P02768		sp|P02768|ALBU_HUMAN Albumin OS=Homo sapiens OX=9606 GN=ALB PE=1 SV=2ALBU_HUMAN	FALSE	P02768	P02768	sp|P02768|ALBU_HUMAN Albumin OS=Homo sapiens OX=9606 GN=ALB PE=1 SV=2ALBU_HUMAN	FALSE	FKDLGEENFKALVLIAFAQYLQQCcmPFEDHVK	LVRPEVDVMCcmTAFHDNEETFLKK	35	139	31	23	2	14	36	152	7	C1	222.002	21	43	21	0	1	0.477	21	0	0	24.144	FALSE	TRUE	FALSE	FALSE	Self	0	0
Scan: 14250 Run: E240715_19_AMC_HSA_C1_IV_152630_HCD_Energies_Inj4 P1_R.LVRPEVDVMCcmTAFHDNEETFLKK.Y P2_K.AAFTECcmCcmQAADKAACcmLLPK.L 10 15	E240715_19_AMC_HSA_C1_IV_152630_HCD_Energies_Inj4	14250	recal_E240715_19_AMC_HSA_C1_IV_152630_HCD_Energies_Inj4.mgf	12509	6	854.73	5122.34	0.335	6	5122.34	0.339	P02768		sp|P02768|ALBU_HUMAN Albumin OS=Homo sapiens OX=9606 GN=ALB PE=1 SV=2ALBU_HUMAN	FALSE	P02768	P02768	sp|P02768|ALBU_HUMAN Albumin OS=Homo sapiens OX=9606 GN=ALB PE=1 SV=2ALBU_HUMAN	FALSE	LVRPEVDVMCcmTAFHDNEETFLKK	AAFTECcmCcmQAADKAACcmLLPK	139	187	23	19	10	15	148	201	6	Ccm-Ccm-C1-Base	221.007	22	22	23	0	1	0.5	22	0	0	24.127	FALSE	TRUE	FALSE	FALSE	Self	0	0
Scan: 9673 Run: E240620_24_AMC_HSA_C1_152630_HCD_Energies_Inj1 P1_R.LAKTYETTLEK.Ccm P2_K.AAFTECcmCcmQAADKAACcmLLPK.L 3 7	E240620_24_AMC_HSA_C1_152630_HCD_Energies_Inj1	9673	recal_E240620_24_AMC_HSA_C1_152630_HCD_Energies_Inj1.mgf	7119	5	717.939	3584.66	0.658	5	3584.66	0.658	P02768		sp|P02768|ALBU_HUMAN Albumin OS=Homo sapiens OX=9606 GN=ALB PE=1 SV=2ALBU_HUMAN	FALSE	P02768	P02768	sp|P02768|ALBU_HUMAN Albumin OS=Homo sapiens OX=9606 GN=ALB PE=1 SV=2ALBU_HUMAN	FALSE	AAFTECcmCcmQAADKAACcmLLPK	LAKTYETTLEK	187	373	19	11	7	3	193	375	5	Ccm-C1	164.98	15	25	15	0	0	0.694	15	0	0	24.095	FALSE	TRUE	FALSE	FALSE	Self	0	0
Scan: 7476 Run: E240620_24_AMC_HSA_C1_152630_HCD_Energies_Inj1 P1_R.YKAAFTECcmCcmQAADKAACcmLLPK.L P2_R.LKCcmASLQK.F 9 2	E240620_24_AMC_HSA_C1_152630_HCD_Energies_Inj1	7476	recal_E240620_24_AMC_HSA_C1_152630_HCD_Energies_Inj1.mgf	5112	4	882.668	3526.64	0.641	4	3526.65	0.646	P02768		sp|P02768|ALBU_HUMAN Albumin OS=Homo sapiens OX=9606 GN=ALB PE=1 SV=2ALBU_HUMAN	FALSE	P02768	P02768	sp|P02768|ALBU_HUMAN Albumin OS=Homo sapiens OX=9606 GN=ALB PE=1 SV=2ALBU_HUMAN	FALSE	YKAAFTECcmCcmQAADKAACcmLLPK	LKCcmASLQK	185	222	21	8	9	2	193	223	4	Ccm-C1	164.98	9	34	9	0	0	0.714	9	0	0	24.066	FALSE	TRUE	FALSE	FALSE	Self	0	0
Scan: 11957 Run: E240620_34_AMC_HSA_C1_92630_HCD_Energies_Inj1 P1_K.RYKAAFTECcmCcmQAADKAACcmLLPK.L P2_R.LVRPEVDVMCcmTAFHDNEETFLKK.Y 3 14	E240620_34_AMC_HSA_C1_92630_HCD_Energies_Inj1	11957	recal_E240620_34_AMC_HSA_C1_92630_HCD_Energies_Inj1.mgf	9228	7	796.806	5570.59	0.588	7	5570.59	0.593	P02768		sp|P02768|ALBU_HUMAN Albumin OS=Homo sapiens OX=9606 GN=ALB PE=1 SV=2ALBU_HUMAN	FALSE	P02768	P02768	sp|P02768|ALBU_HUMAN Albumin OS=Homo sapiens OX=9606 GN=ALB PE=1 SV=2ALBU_HUMAN	FALSE	LVRPEVDVMCcmTAFHDNEETFLKK	RYKAAFTECcmCcmQAADKAACcmLLPK	139	184	23	22	14	3	152	186	7	C1	222.002	22	22	22	0	0	0.5	22	0	0	24.045	FALSE	TRUE	FALSE	FALSE	Self	0	0
Scan: 17446 Run: E240715_24_AMC_HSA_C1_IV_212630_HCD_Energies_Inj5 P1_K.KVPQVSTPTLVEVSR.N P2_K.ATKEQLKAVMoxDDFAAFVEK.Ccm 1 7	E240715_24_AMC_HSA_C1_IV_212630_HCD_Energies_Inj5	17446	recal_E240715_24_AMC_HSA_C1_IV_212630_HCD_Energies_Inj5.mgf	15515	5	804.41	4017.01	0.015	5	4017.01	0.014	P02768		sp|P02768|ALBU_HUMAN Albumin OS=Homo sapiens OX=9606 GN=ALB PE=1 SV=2ALBU_HUMAN	FALSE	P02768	P02768	sp|P02768|ALBU_HUMAN Albumin OS=Homo sapiens OX=9606 GN=ALB PE=1 SV=2ALBU_HUMAN	FALSE	KVPQVSTPTLVEVSR	ATKEQLKAVMoxDDFAAFVEK	438	563	15	19	1	7	438	569	5	C1	222.002	20	23	20	0	1	0.556	20	1721.22	0	24.036	FALSE	TRUE	FALSE	FALSE	Self	0	0
Scan: 3751 Run: E240620_13_AMC_HSA_C1_DSSO_HCD_Energies_Inj1 P1_K.VHTECcmCcmHGDLLECcmADDRADLAK.Y P2_R.LKCcmASLQK.F 6 3	E240620_13_AMC_HSA_C1_DSSO_HCD_Energies_Inj1	3751	recal_E240620_13_AMC_HSA_C1_DSSO_HCD_Energies_Inj1.mgf	1770	5	728.727	3638.6	0.597	5	3638.6	0.596	P02768		sp|P02768|ALBU_HUMAN Albumin OS=Homo sapiens OX=9606 GN=ALB PE=1 SV=2ALBU_HUMAN	FALSE	P02768	P02768	sp|P02768|ALBU_HUMAN Albumin OS=Homo sapiens OX=9606 GN=ALB PE=1 SV=2ALBU_HUMAN	FALSE	VHTECcmCcmHGDLLECcmADDRADLAK	LKCcmASLQK	265	222	22	8	6	3	270	224	5	Ccm-Ccm-C1	107.959	10	30	10	0	1	0.714	10	0	0	23.988	FALSE	TRUE	FALSE	FALSE	Self	0	0
Scan: 18231 Run: E240715_19_AMC_HSA_C1_IV_152630_HCD_Energies_Inj4 P1_K.KVPQVSTPTLVEVSR.N P2_K.HKPKATKEQLKc1-monolinkAVMDDFAAFVEK.Ccm 1 4	E240715_19_AMC_HSA_C1_IV_152630_HCD_Energies_Inj4	18231	recal_E240715_19_AMC_HSA_C1_IV_152630_HCD_Energies_Inj4.mgf	16248	6	786.561	4713.32	0.325	6	4713.32	0.323	P02768		sp|P02768|ALBU_HUMAN Albumin OS=Homo sapiens OX=9606 GN=ALB PE=1 SV=2ALBU_HUMAN	FALSE	P02768	P02768	sp|P02768|ALBU_HUMAN Albumin OS=Homo sapiens OX=9606 GN=ALB PE=1 SV=2ALBU_HUMAN	FALSE	KVPQVSTPTLVEVSR	HKPKATKEQLKc1-monolinkAVMDDFAAFVEK	438	559	15	23	1	4	438	562	6	C1	222.002	26	26	26	0	1	0.591	26	797.201	0	23.97	FALSE	TRUE	FALSE	FALSE	Self	0	0
Scan: 17243 Run: E240620_19_AMC_HSA_C1_122630_HCD_Energies_Inj1 P1_K.TCcmVADESAENCcmDK.S P2_R.LVRPEVDVMCcmTAFHDNEETFLKKYLYEIAR.R 11 23	E240620_19_AMC_HSA_C1_122630_HCD_Energies_Inj1	17243	recal_E240620_19_AMC_HSA_C1_122630_HCD_Energies_Inj1.mgf	14164	6	892.404	5348.38	0.378	6	5348.38	0.379	P02768		sp|P02768|ALBU_HUMAN Albumin OS=Homo sapiens OX=9606 GN=ALB PE=1 SV=2ALBU_HUMAN	FALSE	P02768	P02768	sp|P02768|ALBU_HUMAN Albumin OS=Homo sapiens OX=9606 GN=ALB PE=1 SV=2ALBU_HUMAN	FALSE	LVRPEVDVMCcmTAFHDNEETFLKKYLYEIAR	TCcmVADESAENCcmDK	139	76	30	13	23	11	161	86	6	Ccm-C1	164.98	15	31	15	0	0	0.569	15	0	0	23.969	FALSE	TRUE	FALSE	FALSE	Self	0	0
Scan: 15569 Run: E240715_29_AMC_HSA_C1_IV_242630_HCD_Energies_Inj6 P1_R.RHPYFYAPELLFFAKRYK.A P2_K.AAFTECcmCcmQAADKAACcmLLPKLDELRDEGK.A 15 19	E240715_29_AMC_HSA_C1_IV_242630_HCD_Energies_Inj6	15569	recal_E240715_29_AMC_HSA_C1_IV_242630_HCD_Energies_Inj6.mgf	13766	7	821.972	5746.76	0.756	7	5746.75	0.754	P02768		sp|P02768|ALBU_HUMAN Albumin OS=Homo sapiens OX=9606 GN=ALB PE=1 SV=2ALBU_HUMAN	FALSE	P02768	P02768	sp|P02768|ALBU_HUMAN Albumin OS=Homo sapiens OX=9606 GN=ALB PE=1 SV=2ALBU_HUMAN	FALSE	AAFTECcmCcmQAADKAACcmLLPKLDELRDEGK	RHPYFYAPELLFFAKRYK	187	169	28	18	19	15	205	183	7	C1	222.002	20	27	20	0	2	0.5	20	0	0	23.96	FALSE	TRUE	FALSE	FALSE	Self	0	0.001
Scan: 23470 Run: E240620_29_AMC_HSA_C1_212630_HCD_Energies_Inj1 P1_K.KVPQVSTPTLVEVSR.N P2_K.ATKc1-monolinkEQLKAVMDDFAAFVEK.Ccm 1 7	E240620_29_AMC_HSA_C1_212630_HCD_Energies_Inj1	23470	recal_E240620_29_AMC_HSA_C1_212630_HCD_Energies_Inj1.mgf	19924	4	1056.76	4223.02	0.023	4	4223.02	0.021	P02768		sp|P02768|ALBU_HUMAN Albumin OS=Homo sapiens OX=9606 GN=ALB PE=1 SV=2ALBU_HUMAN	FALSE	P02768	P02768	sp|P02768|ALBU_HUMAN Albumin OS=Homo sapiens OX=9606 GN=ALB PE=1 SV=2ALBU_HUMAN	FALSE	KVPQVSTPTLVEVSR	ATKc1-monolinkEQLKAVMDDFAAFVEK	438	563	15	19	1	7	438	569	4	C1	222.002	22	22	25	0	1	0.722	22	1454.03	0	23.956	FALSE	TRUE	FALSE	FALSE	Self	0	0.001
Scan: 17397 Run: E240715_02_AMC_HSA_C1_IV_DSSO_HCD_Energies_Inj1 P1_K.KVPQVSTPTLVEVSR.N P2_K.ATKEQLKAVMDDFAAFVEK.Ccm 1 3	E240715_02_AMC_HSA_C1_IV_DSSO_HCD_Energies_Inj1	17397	recal_E240715_02_AMC_HSA_C1_IV_DSSO_HCD_Energies_Inj1.mgf	15458	4	1001.26	4001.01	0.015	4	4001.02	0.02	P02768		sp|P02768|ALBU_HUMAN Albumin OS=Homo sapiens OX=9606 GN=ALB PE=1 SV=2ALBU_HUMAN	FALSE	P02768	P02768	sp|P02768|ALBU_HUMAN Albumin OS=Homo sapiens OX=9606 GN=ALB PE=1 SV=2ALBU_HUMAN	FALSE	KVPQVSTPTLVEVSR	ATKEQLKAVMDDFAAFVEK	438	563	15	19	1	3	438	565	4	C1	222.002	22	25	22	1	1	0.611	22	0	0	23.926	FALSE	TRUE	FALSE	FALSE	Self	0	0.001
Scan: 21567 Run: E240620_13_AMC_HSA_C1_DSSO_HCD_Energies_Inj1 P1_R.YTKKc1-monolinkVPQVSTPTLVEVSR.N P2_K.ATKEQLKAVMDDFAAFVEK.Ccm 3 7	E240620_13_AMC_HSA_C1_DSSO_HCD_Energies_Inj1	21567	recal_E240620_13_AMC_HSA_C1_DSSO_HCD_Energies_Inj1.mgf	18212	5	924.053	4615.23	0.227	5	4615.23	0.227	P02768		sp|P02768|ALBU_HUMAN Albumin OS=Homo sapiens OX=9606 GN=ALB PE=1 SV=2ALBU_HUMAN	FALSE	P02768	P02768	sp|P02768|ALBU_HUMAN Albumin OS=Homo sapiens OX=9606 GN=ALB PE=1 SV=2ALBU_HUMAN	FALSE	ATKEQLKAVMDDFAAFVEK	YTKKc1-monolinkVPQVSTPTLVEVSR	563	435	19	18	7	3	569	437	5	C1	222.002	22	27	22	0	1	0.647	22	0	0	23.899	FALSE	TRUE	FALSE	FALSE	Self	0	0.001
Scan: 18451 Run: E240620_34_AMC_HSA_C1_92630_HCD_Energies_Inj1 P1_K.SHCcmIAEVENDEMPADLPSLAADFVESKDVCcmKNYAEAK.D P2_R.RHPYFYAPELLFFAKR.Y 2 2	E240620_34_AMC_HSA_C1_92630_HCD_Energies_Inj1	18451	recal_E240620_34_AMC_HSA_C1_92630_HCD_Energies_Inj1.mgf	15284	7	919.289	6427.97	0.972	7	6427.97	0.967	P02768		sp|P02768|ALBU_HUMAN Albumin OS=Homo sapiens OX=9606 GN=ALB PE=1 SV=2ALBU_HUMAN	FALSE	P02768	P02768	sp|P02768|ALBU_HUMAN Albumin OS=Homo sapiens OX=9606 GN=ALB PE=1 SV=2ALBU_HUMAN	FALSE	SHCcmIAEVENDEMPADLPSLAADFVESKDVCcmKNYAEAK	RHPYFYAPELLFFAKR	311	169	37	16	2	2	312	170	7	C1	222.002	16	39	16	0	0	0.533	16	0	0	23.873	FALSE	TRUE	FALSE	FALSE	Self	0	0.001
Scan: 17551 Run: E240620_13_AMC_HSA_C1_DSSO_HCD_Energies_Inj1 P1_K.RMPCcmAEDYLSVVLNQLCcmVLHEK.T P2_R.LKCcmASLQK.F 17 2	E240620_13_AMC_HSA_C1_DSSO_HCD_Energies_Inj1	17551	recal_E240620_13_AMC_HSA_C1_DSSO_HCD_Energies_Inj1.mgf	14470	5	757.97	3784.81	0.814	5	3784.82	0.815	P02768		sp|P02768|ALBU_HUMAN Albumin OS=Homo sapiens OX=9606 GN=ALB PE=1 SV=2ALBU_HUMAN	FALSE	P02768	P02768	sp|P02768|ALBU_HUMAN Albumin OS=Homo sapiens OX=9606 GN=ALB PE=1 SV=2ALBU_HUMAN	FALSE	RMPCcmAEDYLSVVLNQLCcmVLHEK	LKCcmASLQK	469	222	22	8	17	2	485	223	5	Ccm-C1	164.98	10	30	10	0	1	0.714	10	0	0	23.862	FALSE	TRUE	FALSE	FALSE	Self	0	0.001
Scan: 10950 Run: E240715_09_AMC_HSA_C1_IV_92630_HCD_Energies_Inj2 P1_K.LDELRDEGKASSAK.Q P2_K.EFNAETFTFHADICcmTLSEKER.Q 9 19	E240715_09_AMC_HSA_C1_IV_92630_HCD_Energies_Inj2	10950	recal_E240715_09_AMC_HSA_C1_IV_92630_HCD_Energies_Inj2.mgf	9404	6	714.996	4283.93	0.93	6	4283.93	0.929	P02768		sp|P02768|ALBU_HUMAN Albumin OS=Homo sapiens OX=9606 GN=ALB PE=1 SV=2ALBU_HUMAN	FALSE	P02768	P02768	sp|P02768|ALBU_HUMAN Albumin OS=Homo sapiens OX=9606 GN=ALB PE=1 SV=2ALBU_HUMAN	FALSE	EFNAETFTFHADICcmTLSEKER	LDELRDEGKASSAK	525	206	21	14	19	9	543	214	6	C1	222.002	15	28	15	0	2	0.577	15	0	0	23.837	FALSE	TRUE	FALSE	FALSE	Self	0	0.001
Scan: 20625 Run: E240620_29_AMC_HSA_C1_212630_HCD_Energies_Inj1 P1_R.YTKc1-monolinkKVPQVSTPTLVEVSR.N P2_K.ATKEQLKAVMDDFAAFVEK.Ccm 4 7	E240620_29_AMC_HSA_C1_212630_HCD_Energies_Inj1	20625	recal_E240620_29_AMC_HSA_C1_212630_HCD_Energies_Inj1.mgf	17278	5	924.053	4615.23	0.231	5	4615.23	0.227	P02768		sp|P02768|ALBU_HUMAN Albumin OS=Homo sapiens OX=9606 GN=ALB PE=1 SV=2ALBU_HUMAN	FALSE	P02768	P02768	sp|P02768|ALBU_HUMAN Albumin OS=Homo sapiens OX=9606 GN=ALB PE=1 SV=2ALBU_HUMAN	FALSE	YTKc1-monolinkKVPQVSTPTLVEVSR	ATKEQLKAVMDDFAAFVEK	435	563	18	19	4	7	438	569	5	C1	222.002	24	26	24	0	1	0.667	24	0	0	23.831	FALSE	TRUE	FALSE	FALSE	Self	0	0.001
Scan: 12461 Run: E240715_29_AMC_HSA_C1_IV_242630_HCD_Energies_Inj6 P1_R.YTKKVPQVSTPTLVEVSR.N P2_K.HKPKATKEQLKAVMDDFAAFVEK.Ccm 4 11	E240715_29_AMC_HSA_C1_IV_242630_HCD_Energies_Inj6	12461	recal_E240715_29_AMC_HSA_C1_IV_242630_HCD_Energies_Inj6.mgf	10833	6	814.93	4883.54	0.536	6	4883.53	0.527	P02768		sp|P02768|ALBU_HUMAN Albumin OS=Homo sapiens OX=9606 GN=ALB PE=1 SV=2ALBU_HUMAN	FALSE	P02768	P02768	sp|P02768|ALBU_HUMAN Albumin OS=Homo sapiens OX=9606 GN=ALB PE=1 SV=2ALBU_HUMAN	FALSE	YTKKVPQVSTPTLVEVSR	HKPKATKEQLKAVMDDFAAFVEK	435	559	18	23	4	11	438	569	6	C1	222.002	24	24	25	1	1	0.568	24	0	0	23.815	FALSE	TRUE	FALSE	FALSE	Self	0	0.001
Scan: 18231 Run: E240715_19_AMC_HSA_C1_IV_152630_HCD_Energies_Inj4 P1_K.KVPQVSTPTLVEVSR.N P2_K.HKPKATKc1-monolinkEQLKAVMDDFAAFVEK.Ccm 1 11	E240715_19_AMC_HSA_C1_IV_152630_HCD_Energies_Inj4	18231	recal_E240715_19_AMC_HSA_C1_IV_152630_HCD_Energies_Inj4.mgf	16248	6	786.561	4713.32	0.325	6	4713.32	0.323	P02768		sp|P02768|ALBU_HUMAN Albumin OS=Homo sapiens OX=9606 GN=ALB PE=1 SV=2ALBU_HUMAN	FALSE	P02768	P02768	sp|P02768|ALBU_HUMAN Albumin OS=Homo sapiens OX=9606 GN=ALB PE=1 SV=2ALBU_HUMAN	FALSE	KVPQVSTPTLVEVSR	HKPKATKc1-monolinkEQLKAVMDDFAAFVEK	438	559	15	23	1	11	438	569	6	C1	222.002	25	26	25	0	1	0.591	25	797.201	0	23.807	FALSE	TRUE	FALSE	FALSE	Self	0	0.001
Scan: 20855 Run: E240620_13_AMC_HSA_C1_DSSO_HCD_Energies_Inj1 P1_K.VFDEFKPLVEEPQNLIKQNCcmELFEQLGEYKFQNALLVR.Y P2_R.LKCcmASLQK.F 20 2	E240620_13_AMC_HSA_C1_DSSO_HCD_Energies_Inj1	20855	recal_E240620_13_AMC_HSA_C1_DSSO_HCD_Energies_Inj1.mgf	17546	7	820.418	5735.87	0.873	7	5735.88	0.875	P02768		sp|P02768|ALBU_HUMAN Albumin OS=Homo sapiens OX=9606 GN=ALB PE=1 SV=2ALBU_HUMAN	FALSE	P02768	P02768	sp|P02768|ALBU_HUMAN Albumin OS=Homo sapiens OX=9606 GN=ALB PE=1 SV=2ALBU_HUMAN	FALSE	VFDEFKPLVEEPQNLIKQNCcmELFEQLGEYKFQNALLVR	LKCcmASLQK	397	222	38	8	20	2	416	223	7	Ccm-C1	164.98	8	55	8	0	0	0.643	8	1757.2	0	23.789	FALSE	TRUE	FALSE	FALSE	Self	0	0.001
Scan: 1950 Run: E240715_14_AMC_HSA_C1_IV_122630_HCD_Energies_Inj3 P1_K.LDELRDEGKASSAKQR.L P2_K.CcmCcmKHPEAK.R 14 4	E240715_14_AMC_HSA_C1_IV_122630_HCD_Energies_Inj3	1950	recal_E240715_14_AMC_HSA_C1_IV_122630_HCD_Energies_Inj3.mgf	1124	5	611.484	3052.38	0.384	5	3052.38	0.383	P02768		sp|P02768|ALBU_HUMAN Albumin OS=Homo sapiens OX=9606 GN=ALB PE=1 SV=2ALBU_HUMAN	FALSE	P02768	P02768	sp|P02768|ALBU_HUMAN Albumin OS=Homo sapiens OX=9606 GN=ALB PE=1 SV=2ALBU_HUMAN	FALSE	LDELRDEGKASSAKQR	CcmCcmKHPEAK	206	461	16	8	14	4	219	464	5	C1	222.002	12	21	12	0	2	0.7	12	0	0	23.751	FALSE	TRUE	FALSE	FALSE	Self	0	0.001
Scan: 9275 Run: E240715_19_AMC_HSA_C1_IV_152630_HCD_Energies_Inj4 P1_K.VHTECcmCcmHGDLLECcmADDRADLAKYICcmENQDSISSK.L P2_R.LKCcmASLQK.F 5 2	E240715_19_AMC_HSA_C1_IV_152630_HCD_Energies_Inj4	9275	recal_E240715_19_AMC_HSA_C1_IV_152630_HCD_Energies_Inj4.mgf	7839	6	854.38	5120.24	0.239	6	5120.24	0.242	P02768		sp|P02768|ALBU_HUMAN Albumin OS=Homo sapiens OX=9606 GN=ALB PE=1 SV=2ALBU_HUMAN	FALSE	P02768	P02768	sp|P02768|ALBU_HUMAN Albumin OS=Homo sapiens OX=9606 GN=ALB PE=1 SV=2ALBU_HUMAN	FALSE	VHTECcmCcmHGDLLECcmADDRADLAKYICcmENQDSISSK	LKCcmASLQK	265	222	34	8	5	2	269	223	6	Ccm-C1	164.98	8	52	8	0	0	0.643	8	0	0	23.749	FALSE	TRUE	FALSE	FALSE	Self	0	0.001
Scan: 2466 Run: E240620_24_AMC_HSA_C1_152630_HCD_Energies_Inj1 P1_R.NLGKVGSKCcmCcmKHPEAK.R P2_K.LDELRDEGKASSAK.Q 11 9	E240620_24_AMC_HSA_C1_152630_HCD_Energies_Inj1	2466	recal_E240620_24_AMC_HSA_C1_152630_HCD_Energies_Inj1.mgf	565	6	592.955	3551.68	0.683	6	3551.68	0.684	P02768		sp|P02768|ALBU_HUMAN Albumin OS=Homo sapiens OX=9606 GN=ALB PE=1 SV=2ALBU_HUMAN	FALSE	P02768	P02768	sp|P02768|ALBU_HUMAN Albumin OS=Homo sapiens OX=9606 GN=ALB PE=1 SV=2ALBU_HUMAN	FALSE	NLGKVGSKCcmCcmKHPEAK	LDELRDEGKASSAK	453	206	16	14	11	9	463	214	6	C1	222.002	19	19	20	1	2	0.633	19	0	0	23.745	FALSE	TRUE	FALSE	FALSE	Self	0	0.001
Scan: 20894 Run: E240620_29_AMC_HSA_C1_212630_HCD_Energies_Inj1 P1_R.YKAAFTECcmCcmQAADKAACcmLLPK.L P2_R.FKDLGEENFKALVLIAFAQYLQQCcmPFEDHVK.L 2 2	E240620_29_AMC_HSA_C1_212630_HCD_Energies_Inj1	20894	recal_E240620_29_AMC_HSA_C1_212630_HCD_Energies_Inj1.mgf	17530	7	905.866	6334.01	0.009	7	6334.01	0.005	P02768		sp|P02768|ALBU_HUMAN Albumin OS=Homo sapiens OX=9606 GN=ALB PE=1 SV=2ALBU_HUMAN	FALSE	P02768	P02768	sp|P02768|ALBU_HUMAN Albumin OS=Homo sapiens OX=9606 GN=ALB PE=1 SV=2ALBU_HUMAN	FALSE	FKDLGEENFKALVLIAFAQYLQQCcmPFEDHVK	YKAAFTECcmCcmQAADKAACcmLLPK	35	185	31	21	2	2	36	186	7	C1	222.002	21	34	21	0	0	0.525	21	0	0	23.744	FALSE	TRUE	FALSE	FALSE	Self	0	0.001
Scan: 21448 Run: E240620_29_AMC_HSA_C1_212630_HCD_Energies_Inj1 P1_R.MPCcmAEDYLSVVLNQLCcmVLHEK.T P2_R.AFKAWAVAR.L 16 3	E240620_29_AMC_HSA_C1_212630_HCD_Energies_Inj1	21448	recal_E240620_29_AMC_HSA_C1_212630_HCD_Energies_Inj1.mgf	18047	5	741.159	3700.76	0.759	5	3700.76	0.758	P02768		sp|P02768|ALBU_HUMAN Albumin OS=Homo sapiens OX=9606 GN=ALB PE=1 SV=2ALBU_HUMAN	FALSE	P02768	P02768	sp|P02768|ALBU_HUMAN Albumin OS=Homo sapiens OX=9606 GN=ALB PE=1 SV=2ALBU_HUMAN	FALSE	MPCcmAEDYLSVVLNQLCcmVLHEK	AFKAWAVAR	470	234	21	9	16	3	485	236	5	Ccm-C1	164.98	13	28	13	0	0	0.725	13	0	0	23.699	FALSE	TRUE	FALSE	FALSE	Self	0	0.001
Scan: 3677 Run: E240715_29_AMC_HSA_C1_IV_242630_HCD_Energies_Inj6 P1_K.VHTECcmCcmHGDLLECcmADDRADLAK.Y P2_R.LKCcmASLQK.F 13 3	E240715_29_AMC_HSA_C1_IV_242630_HCD_Energies_Inj6	3677	recal_E240715_29_AMC_HSA_C1_IV_242630_HCD_Energies_Inj6.mgf	2710	5	728.727	3638.6	0.599	5	3638.6	0.596	P02768		sp|P02768|ALBU_HUMAN Albumin OS=Homo sapiens OX=9606 GN=ALB PE=1 SV=2ALBU_HUMAN	FALSE	P02768	P02768	sp|P02768|ALBU_HUMAN Albumin OS=Homo sapiens OX=9606 GN=ALB PE=1 SV=2ALBU_HUMAN	FALSE	VHTECcmCcmHGDLLECcmADDRADLAK	LKCcmASLQK	265	222	22	8	13	3	277	224	5	Ccm-Ccm-C1	107.959	11	35	11	0	1	0.786	11	0	0	23.677	FALSE	TRUE	FALSE	FALSE	Self	0	0.001
Scan: 19388 Run: E240620_13_AMC_HSA_C1_DSSO_HCD_Energies_Inj1 P1_R.MPCcmAEDYLSVVLNQLCcmVLHEK.T P2_R.LKCcmASLQK.F 16 2	E240620_13_AMC_HSA_C1_DSSO_HCD_Energies_Inj1	19388	recal_E240620_13_AMC_HSA_C1_DSSO_HCD_Energies_Inj1.mgf	16185	5	726.75	3628.72	0.716	5	3628.71	0.714	P02768		sp|P02768|ALBU_HUMAN Albumin OS=Homo sapiens OX=9606 GN=ALB PE=1 SV=2ALBU_HUMAN	FALSE	P02768	P02768	sp|P02768|ALBU_HUMAN Albumin OS=Homo sapiens OX=9606 GN=ALB PE=1 SV=2ALBU_HUMAN	FALSE	MPCcmAEDYLSVVLNQLCcmVLHEK	LKCcmASLQK	470	222	21	8	16	2	485	223	5	Ccm-C1	164.98	10	30	10	0	0	0.714	10	0	0	23.667	FALSE	TRUE	FALSE	FALSE	Self	0	0.001
Scan: 12591 Run: E240620_24_AMC_HSA_C1_152630_HCD_Energies_Inj1 P1_K.TCcmVADESAENCcmDK.S P2_K.SLHTLFGDKLCcmTVATLR.E 2 9	E240620_24_AMC_HSA_C1_152630_HCD_Energies_Inj1	12591	recal_E240620_24_AMC_HSA_C1_152630_HCD_Energies_Inj1.mgf	9836	5	719.723	3593.58	0.58	5	3593.58	0.581	P02768		sp|P02768|ALBU_HUMAN Albumin OS=Homo sapiens OX=9606 GN=ALB PE=1 SV=2ALBU_HUMAN	FALSE	P02768	P02768	sp|P02768|ALBU_HUMAN Albumin OS=Homo sapiens OX=9606 GN=ALB PE=1 SV=2ALBU_HUMAN	FALSE	SLHTLFGDKLCcmTVATLR	TCcmVADESAENCcmDK	89	76	17	13	9	2	97	77	5	Ccm-C1	164.98	18	22	18	0	0	0.688	18	0	0	23.665	FALSE	TRUE	FALSE	FALSE	Self	0	0.001
Scan: 3864 Run: E240715_29_AMC_HSA_C1_IV_242630_HCD_Energies_Inj6 P1_K.VHTECcmCcmHGDLLECcmADDRADLAK.Y P2_K.QRLKCcmASLQK.F 2 4	E240715_29_AMC_HSA_C1_IV_242630_HCD_Energies_Inj6	3864	recal_E240715_29_AMC_HSA_C1_IV_242630_HCD_Energies_Inj6.mgf	2878	6	673.806	4036.8	0.795	6	4036.8	0.799	P02768		sp|P02768|ALBU_HUMAN Albumin OS=Homo sapiens OX=9606 GN=ALB PE=1 SV=2ALBU_HUMAN	FALSE	P02768	P02768	sp|P02768|ALBU_HUMAN Albumin OS=Homo sapiens OX=9606 GN=ALB PE=1 SV=2ALBU_HUMAN	FALSE	VHTECcmCcmHGDLLECcmADDRADLAK	QRLKCcmASLQK	265	220	22	10	2	4	266	223	6	C1	222.002	11	36	11	0	2	0.667	11	0	0	23.652	FALSE	TRUE	FALSE	FALSE	Self	0	0.001
Scan: 11355 Run: E240715_19_AMC_HSA_C1_IV_152630_HCD_Energies_Inj4 P1_R.YKAAFTECcmCcmQAADKAACcmLLPK.L P2_R.LVRPEVDVMoxCcmTAFHDNEETFLKK.Y 8 10	E240715_19_AMC_HSA_C1_IV_152630_HCD_Energies_Inj4	11355	recal_E240715_19_AMC_HSA_C1_IV_152630_HCD_Energies_Inj4.mgf	9786	7	776.648	5429.49	0.488	7	5429.49	0.492	P02768		sp|P02768|ALBU_HUMAN Albumin OS=Homo sapiens OX=9606 GN=ALB PE=1 SV=2ALBU_HUMAN	FALSE	P02768	P02768	sp|P02768|ALBU_HUMAN Albumin OS=Homo sapiens OX=9606 GN=ALB PE=1 SV=2ALBU_HUMAN	FALSE	YKAAFTECcmCcmQAADKAACcmLLPK	LVRPEVDVMoxCcmTAFHDNEETFLKK	185	139	21	23	8	10	192	148	7	Ccm-Ccm-C1-Base	221.007	23	32	23	0	1	0.523	23	0	0	23.637	FALSE	TRUE	FALSE	FALSE	Self	0	0.001
Scan: 22433 Run: E240715_02_AMC_HSA_C1_IV_DSSO_HCD_Energies_Inj1 P1_K.SLHTLFGDKLCcmTVATLR.E P2_K.ALVLIAFAQYLQQCcmPFEDHVK.L 3 14	E240715_02_AMC_HSA_C1_IV_DSSO_HCD_Energies_Inj1	22433	recal_E240715_02_AMC_HSA_C1_IV_DSSO_HCD_Energies_Inj1.mgf	20182	5	918.064	4585.28	0.285	5	4585.29	0.288	P02768		sp|P02768|ALBU_HUMAN Albumin OS=Homo sapiens OX=9606 GN=ALB PE=1 SV=2ALBU_HUMAN	FALSE	P02768	P02768	sp|P02768|ALBU_HUMAN Albumin OS=Homo sapiens OX=9606 GN=ALB PE=1 SV=2ALBU_HUMAN	FALSE	ALVLIAFAQYLQQCcmPFEDHVK	SLHTLFGDKLCcmTVATLR	45	89	21	17	14	3	58	91	5	Ccm-C1	164.98	19	25	19	0	0	0.594	19	0	0	23.629	FALSE	TRUE	FALSE	FALSE	Self	0	0.001
Scan: 20443 Run: E240620_24_AMC_HSA_C1_152630_HCD_Energies_Inj1 P1_K.KVPQVSTPTLVEVSR.N P2_K.ALVLIAFAQYLQQCcmPFEDHVK.L 1 14	E240620_24_AMC_HSA_C1_152630_HCD_Energies_Inj1	20443	recal_E240620_24_AMC_HSA_C1_152630_HCD_Energies_Inj1.mgf	17137	5	859.645	4293.19	0.19	5	4293.19	0.188	P02768		sp|P02768|ALBU_HUMAN Albumin OS=Homo sapiens OX=9606 GN=ALB PE=1 SV=2ALBU_HUMAN	FALSE	P02768	P02768	sp|P02768|ALBU_HUMAN Albumin OS=Homo sapiens OX=9606 GN=ALB PE=1 SV=2ALBU_HUMAN	FALSE	KVPQVSTPTLVEVSR	ALVLIAFAQYLQQCcmPFEDHVK	438	45	15	21	1	14	438	58	5	Ccm-C1	164.98	19	21	19	0	0	0.475	19	0	0	23.61	FALSE	TRUE	FALSE	FALSE	Self	0	0.001
Scan: 19941 Run: E240715_19_AMC_HSA_C1_IV_152630_HCD_Energies_Inj4 P1_K.VFDEFKPLVEEPQNLIKQNCcmELFEQLGEYK.F P2_K.KVPQVSTPTLVEVSR.N 17 1	E240715_19_AMC_HSA_C1_IV_152630_HCD_Energies_Inj4	19941	recal_E240715_19_AMC_HSA_C1_IV_152630_HCD_Energies_Inj4.mgf	17853	6	924.966	5543.76	0.755	6	5543.76	0.755	P02768		sp|P02768|ALBU_HUMAN Albumin OS=Homo sapiens OX=9606 GN=ALB PE=1 SV=2ALBU_HUMAN	FALSE	P02768	P02768	sp|P02768|ALBU_HUMAN Albumin OS=Homo sapiens OX=9606 GN=ALB PE=1 SV=2ALBU_HUMAN	FALSE	VFDEFKPLVEEPQNLIKQNCcmELFEQLGEYK	KVPQVSTPTLVEVSR	397	438	30	15	17	1	413	438	6	C1	222.002	23	28	23	0	0	0.483	23	0	0	23.581	FALSE	TRUE	FALSE	FALSE	Self	0	0.001
Scan: 4633 Run: E240715_02_AMC_HSA_C1_IV_DSSO_HCD_Energies_Inj1 P1_R.LSQRFPKAEFAEVSK.L P2_R.LKCcmASLQK.F 7 2	E240715_02_AMC_HSA_C1_IV_DSSO_HCD_Energies_Inj1	4633	recal_E240715_02_AMC_HSA_C1_IV_DSSO_HCD_Energies_Inj1.mgf	3555	5	581.898	2904.46	0.456	5	2904.45	0.454	P02768		sp|P02768|ALBU_HUMAN Albumin OS=Homo sapiens OX=9606 GN=ALB PE=1 SV=2ALBU_HUMAN	FALSE	P02768	P02768	sp|P02768|ALBU_HUMAN Albumin OS=Homo sapiens OX=9606 GN=ALB PE=1 SV=2ALBU_HUMAN	FALSE	LSQRFPKAEFAEVSK	LKCcmASLQK	243	222	15	8	7	2	249	223	5	C1	222.002	11	24	11	1	2	0.786	11	0	0	23.55	FALSE	TRUE	FALSE	FALSE	Self	0	0.001
Scan: 7610 Run: E240620_34_AMC_HSA_C1_92630_HCD_Energies_Inj1 P1_K.VHTECcmCcmHGDLLECcmADDRADLAK.Y P2_R.AFKAWAVAR.L 6 3	E240620_34_AMC_HSA_C1_92630_HCD_Energies_Inj1	7610	recal_E240620_34_AMC_HSA_C1_92630_HCD_Energies_Inj1.mgf	5236	6	628.951	3767.66	0.662	6	3767.66	0.662	P02768		sp|P02768|ALBU_HUMAN Albumin OS=Homo sapiens OX=9606 GN=ALB PE=1 SV=2ALBU_HUMAN	FALSE	P02768	P02768	sp|P02768|ALBU_HUMAN Albumin OS=Homo sapiens OX=9606 GN=ALB PE=1 SV=2ALBU_HUMAN	FALSE	VHTECcmCcmHGDLLECcmADDRADLAK	AFKAWAVAR	265	234	22	9	6	3	270	236	6	Ccm-C1	164.98	13	28	13	0	0	0.667	13	1371.92	0	23.55	FALSE	TRUE	FALSE	FALSE	Self	0	0.001
Scan: 17867 Run: E240620_13_AMC_HSA_C1_DSSO_HCD_Energies_Inj1 P1_R.LAKTYETTLEK.Ccm P2_K.DVCcmKNYAEAKDVFLGMFLYEYAR.R 3 10	E240620_13_AMC_HSA_C1_DSSO_HCD_Energies_Inj1	17867	recal_E240620_13_AMC_HSA_C1_DSSO_HCD_Energies_Inj1.mgf	14768	5	864.811	4319.02	0.019	5	4319.02	0.018	P02768		sp|P02768|ALBU_HUMAN Albumin OS=Homo sapiens OX=9606 GN=ALB PE=1 SV=2ALBU_HUMAN	FALSE	P02768	P02768	sp|P02768|ALBU_HUMAN Albumin OS=Homo sapiens OX=9606 GN=ALB PE=1 SV=2ALBU_HUMAN	FALSE	DVCcmKNYAEAKDVFLGMFLYEYAR	LAKTYETTLEK	338	373	23	11	10	3	347	375	5	C1	222.002	12	35	12	0	1	0.6	12	0	0	23.534	FALSE	TRUE	FALSE	FALSE	Self	0	0.001
Scan: 23170 Run: E240715_09_AMC_HSA_C1_IV_92630_HCD_Energies_Inj2 P1_K.SLHTLFGDKLCcmTVATLR.E P2_K.ALVLIAFAQYLQQCcmPFEDHVKLVNEVTEFAK.T 3 14	E240715_09_AMC_HSA_C1_IV_92630_HCD_Energies_Inj2	23170	recal_E240715_09_AMC_HSA_C1_IV_92630_HCD_Energies_Inj2.mgf	20876	7	817.562	5715.89	0.886	7	5715.89	0.885	P02768		sp|P02768|ALBU_HUMAN Albumin OS=Homo sapiens OX=9606 GN=ALB PE=1 SV=2ALBU_HUMAN	FALSE	P02768	P02768	sp|P02768|ALBU_HUMAN Albumin OS=Homo sapiens OX=9606 GN=ALB PE=1 SV=2ALBU_HUMAN	FALSE	ALVLIAFAQYLQQCcmPFEDHVKLVNEVTEFAK	SLHTLFGDKLCcmTVATLR	45	89	31	17	14	3	58	91	7	Ccm-C1	164.98	17	33	17	0	1	0.531	17	0	0	23.501	FALSE	TRUE	FALSE	FALSE	Self	0	0.001
Scan: 20784 Run: E240620_19_AMC_HSA_C1_122630_HCD_Energies_Inj1 P1_K.VFDEFKPLVEEPQNLIKQNCcmELFEQLGEYK.F P2_R.AFKAWAVAR.L 20 3	E240620_19_AMC_HSA_C1_122630_HCD_Energies_Inj1	20784	recal_E240620_19_AMC_HSA_C1_122630_HCD_Energies_Inj1.mgf	17460	5	974.282	4866.37	0.373	5	4866.37	0.374	P02768		sp|P02768|ALBU_HUMAN Albumin OS=Homo sapiens OX=9606 GN=ALB PE=1 SV=2ALBU_HUMAN	FALSE	P02768	P02768	sp|P02768|ALBU_HUMAN Albumin OS=Homo sapiens OX=9606 GN=ALB PE=1 SV=2ALBU_HUMAN	FALSE	VFDEFKPLVEEPQNLIKQNCcmELFEQLGEYK	AFKAWAVAR	397	234	30	9	20	3	416	236	5	Ccm-C1	164.98	11	39	11	0	0	0.672	11	0	0	23.484	FALSE	TRUE	FALSE	FALSE	Self	0	0.001
Scan: 9099 Run: E240715_29_AMC_HSA_C1_IV_242630_HCD_Energies_Inj6 P1_K.VHTECcmCcmHGDLLECcmADDRADLAKYICcmENQDSISSK.L P2_R.LKCcmASLQK.F 2 2	E240715_29_AMC_HSA_C1_IV_242630_HCD_Energies_Inj6	9099	recal_E240715_29_AMC_HSA_C1_IV_242630_HCD_Energies_Inj6.mgf	7678	7	740.617	5177.27	0.265	7	5177.26	0.263	P02768		sp|P02768|ALBU_HUMAN Albumin OS=Homo sapiens OX=9606 GN=ALB PE=1 SV=2ALBU_HUMAN	FALSE	P02768	P02768	sp|P02768|ALBU_HUMAN Albumin OS=Homo sapiens OX=9606 GN=ALB PE=1 SV=2ALBU_HUMAN	FALSE	VHTECcmCcmHGDLLECcmADDRADLAKYICcmENQDSISSK	LKCcmASLQK	265	222	34	8	2	2	266	223	7	C1	222.002	10	46	10	0	2	0.697	10	0	0	23.458	FALSE	TRUE	FALSE	FALSE	Self	0	0.001
Scan: 22722 Run: E240620_13_AMC_HSA_C1_DSSO_HCD_Energies_Inj1 P1_K.RMPCcmAEDYLSVVLNQLCcmVLHEK.T P2_R.LVRPEVDVMCcmTAFHDNEETFLKKYLYEIAR.R 17 22	E240620_13_AMC_HSA_C1_DSSO_HCD_Energies_Inj1	22722	recal_E240620_13_AMC_HSA_C1_DSSO_HCD_Energies_Inj1.mgf	19287	7	933.024	6524.12	0.117	7	6524.11	0.115	P02768		sp|P02768|ALBU_HUMAN Albumin OS=Homo sapiens OX=9606 GN=ALB PE=1 SV=2ALBU_HUMAN	FALSE	P02768	P02768	sp|P02768|ALBU_HUMAN Albumin OS=Homo sapiens OX=9606 GN=ALB PE=1 SV=2ALBU_HUMAN	FALSE	RMPCcmAEDYLSVVLNQLCcmVLHEK	LVRPEVDVMCcmTAFHDNEETFLKKYLYEIAR	469	139	22	30	17	22	485	160	7	Ccm-C1	164.98	25	26	25	0	0	0.431	25	0	0	23.413	FALSE	TRUE	FALSE	FALSE	Self	0	0.001
Scan: 21800 Run: E240715_09_AMC_HSA_C1_IV_92630_HCD_Energies_Inj2 P1_K.SLHTLFGDKLCcmTVATLR.E P2_K.ALVLIAFAQYLQQCcmPFEDHVK.L 11 19	E240715_09_AMC_HSA_C1_IV_92630_HCD_Energies_Inj2	21800	recal_E240715_09_AMC_HSA_C1_IV_92630_HCD_Energies_Inj2.mgf	19593	5	918.065	4585.29	0.29	5	4585.29	0.288	P02768		sp|P02768|ALBU_HUMAN Albumin OS=Homo sapiens OX=9606 GN=ALB PE=1 SV=2ALBU_HUMAN	FALSE	P02768	P02768	sp|P02768|ALBU_HUMAN Albumin OS=Homo sapiens OX=9606 GN=ALB PE=1 SV=2ALBU_HUMAN	FALSE	ALVLIAFAQYLQQCcmPFEDHVK	SLHTLFGDKLCcmTVATLR	45	89	21	17	19	11	63	99	5	Ccm-C1	164.98	18	23	18	0	2	0.575	18	0	0	23.361	FALSE	TRUE	FALSE	FALSE	Self	0	0.001
Scan: 3529 Run: E240620_29_AMC_HSA_C1_212630_HCD_Energies_Inj1 P1_R.YKAAFTECcmCcmQAADK.A P2_R.LKCcmASLQK.F 9 2	E240620_29_AMC_HSA_C1_212630_HCD_Energies_Inj1	3529	recal_E240620_29_AMC_HSA_C1_212630_HCD_Energies_Inj1.mgf	1525	5	555.652	2773.22	0.225	5	2773.22	0.225	P02768		sp|P02768|ALBU_HUMAN Albumin OS=Homo sapiens OX=9606 GN=ALB PE=1 SV=2ALBU_HUMAN	FALSE	P02768	P02768	sp|P02768|ALBU_HUMAN Albumin OS=Homo sapiens OX=9606 GN=ALB PE=1 SV=2ALBU_HUMAN	FALSE	YKAAFTECcmCcmQAADK	LKCcmASLQK	185	222	14	8	9	2	193	223	5	Ccm-C1	164.98	11	24	11	0	2	0.786	11	0	0	23.359	FALSE	TRUE	FALSE	FALSE	Self	0	0.001
Scan: 17897 Run: E240620_13_AMC_HSA_C1_DSSO_HCD_Energies_Inj1 P1_R.RHPYFYAPELLFFAKR.Y P2_K.LKECcmCcmEKPLLEKSHCcmIAEVENDEMPADLPSLAADFVESK.D 15 14	E240620_13_AMC_HSA_C1_DSSO_HCD_Energies_Inj1	17897	recal_E240620_13_AMC_HSA_C1_DSSO_HCD_Energies_Inj1.mgf	14796	7	969.18	6777.21	0.209	7	6777.21	0.207	P02768		sp|P02768|ALBU_HUMAN Albumin OS=Homo sapiens OX=9606 GN=ALB PE=1 SV=2ALBU_HUMAN	FALSE	P02768	P02768	sp|P02768|ALBU_HUMAN Albumin OS=Homo sapiens OX=9606 GN=ALB PE=1 SV=2ALBU_HUMAN	FALSE	LKECcmCcmEKPLLEKSHCcmIAEVENDEMPADLPSLAADFVESK	RHPYFYAPELLFFAKR	299	169	39	16	14	15	312	183	7	C1	222.002	16	37	16	0	0	0.487	16	0	0	23.35	FALSE	TRUE	FALSE	FALSE	Self	0	0.001
Scan: 4429 Run: E240620_29_AMC_HSA_C1_212630_HCD_Energies_Inj1 P1_K.VHTECcmCcmHGDLLECcmADDRADLAK.Y P2_R.LKCcmASLQK.F 2 2	E240620_29_AMC_HSA_C1_212630_HCD_Energies_Inj1	4429	recal_E240620_29_AMC_HSA_C1_212630_HCD_Energies_Inj1.mgf	2309	6	626.447	3752.64	0.64	6	3752.64	0.639	P02768		sp|P02768|ALBU_HUMAN Albumin OS=Homo sapiens OX=9606 GN=ALB PE=1 SV=2ALBU_HUMAN	FALSE	P02768	P02768	sp|P02768|ALBU_HUMAN Albumin OS=Homo sapiens OX=9606 GN=ALB PE=1 SV=2ALBU_HUMAN	FALSE	VHTECcmCcmHGDLLECcmADDRADLAK	LKCcmASLQK	265	222	22	8	2	2	266	223	6	C1	222.002	12	33	12	0	2	0.786	12	0	0	23.338	FALSE	TRUE	FALSE	FALSE	Self	0	0.001
Scan: 16159 Run: E240715_24_AMC_HSA_C1_IV_212630_HCD_Energies_Inj5 P1_R.QIKKQTALVELVK.H P2_K.ATKEQLKAVMDDFAAFVEK.Ccm 3 3	E240715_24_AMC_HSA_C1_IV_212630_HCD_Energies_Inj5	16159	recal_E240715_24_AMC_HSA_C1_IV_212630_HCD_Energies_Inj5.mgf	14302	5	772.811	3859.02	0.021	5	3859.02	0.018	P02768		sp|P02768|ALBU_HUMAN Albumin OS=Homo sapiens OX=9606 GN=ALB PE=1 SV=2ALBU_HUMAN	FALSE	P02768	P02768	sp|P02768|ALBU_HUMAN Albumin OS=Homo sapiens OX=9606 GN=ALB PE=1 SV=2ALBU_HUMAN	FALSE	ATKEQLKAVMDDFAAFVEK	QIKKQTALVELVK	563	546	19	13	3	3	565	548	5	C1	222.002	15	32	15	0	2	0.625	15	8529.18	0	23.331	FALSE	TRUE	FALSE	FALSE	Self	0	0.001
Scan: 21071 Run: E240620_24_AMC_HSA_C1_152630_HCD_Energies_Inj1 P1_K.QNCcmELFEQLGEYKFQNALLVR.Y P2_R.LVRPEVDVMCcmTAFHDNEETFLKKYLYEIAR.R 3 14	E240620_24_AMC_HSA_C1_152630_HCD_Energies_Inj1	21071	recal_E240620_24_AMC_HSA_C1_152630_HCD_Energies_Inj1.mgf	17724	7	922.307	6449.1	0.097	7	6449.1	0.097	P02768		sp|P02768|ALBU_HUMAN Albumin OS=Homo sapiens OX=9606 GN=ALB PE=1 SV=2ALBU_HUMAN	FALSE	P02768	P02768	sp|P02768|ALBU_HUMAN Albumin OS=Homo sapiens OX=9606 GN=ALB PE=1 SV=2ALBU_HUMAN	FALSE	QNCcmELFEQLGEYKFQNALLVR	LVRPEVDVMCcmTAFHDNEETFLKKYLYEIAR	414	139	21	30	3	14	416	152	7	Ccm-C1	164.98	24	26	24	0	1	0.466	24	0	0	23.331	FALSE	TRUE	FALSE	FALSE	Self	0	0.001
Scan: 6549 Run: E240715_24_AMC_HSA_C1_IV_212630_HCD_Energies_Inj5 P1_K.LVTDLTKVHTECcmCcmHGDLLECcmADDRADLAK.Y P2_K.LDELRDEGKASSAKQR.L 7 9	E240715_24_AMC_HSA_C1_IV_212630_HCD_Energies_Inj5	6549	recal_E240715_24_AMC_HSA_C1_IV_212630_HCD_Energies_Inj5.mgf	5356	7	769.364	5378.5	0.496	7	5378.49	0.494	P02768		sp|P02768|ALBU_HUMAN Albumin OS=Homo sapiens OX=9606 GN=ALB PE=1 SV=2ALBU_HUMAN	FALSE	P02768	P02768	sp|P02768|ALBU_HUMAN Albumin OS=Homo sapiens OX=9606 GN=ALB PE=1 SV=2ALBU_HUMAN	FALSE	LVTDLTKVHTECcmCcmHGDLLECcmADDRADLAK	LDELRDEGKASSAKQR	258	206	29	16	7	9	264	214	7	C1	222.002	18	37	18	0	2	0.6	18	0	0	23.315	FALSE	TRUE	FALSE	FALSE	Self	0	0.001
Scan: 13907 Run: E240620_13_AMC_HSA_C1_DSSO_HCD_Energies_Inj1 P1_K.KVPQVSTPTLVEVSR.N P2_K.ATKEQLKAVMoxDDFAAFVEK.Ccm 1 3	E240620_13_AMC_HSA_C1_DSSO_HCD_Energies_Inj1	13907	recal_E240620_13_AMC_HSA_C1_DSSO_HCD_Energies_Inj1.mgf	11087	5	804.411	4017.02	0.017	5	4017.01	0.014	P02768		sp|P02768|ALBU_HUMAN Albumin OS=Homo sapiens OX=9606 GN=ALB PE=1 SV=2ALBU_HUMAN	FALSE	P02768	P02768	sp|P02768|ALBU_HUMAN Albumin OS=Homo sapiens OX=9606 GN=ALB PE=1 SV=2ALBU_HUMAN	FALSE	KVPQVSTPTLVEVSR	ATKEQLKAVMoxDDFAAFVEK	438	563	15	19	1	3	438	565	5	C1	222.002	18	25	18	1	1	0.5	18	0	0	23.292	FALSE	TRUE	FALSE	FALSE	Self	0	0.001
Scan: 7420 Run: E240620_13_AMC_HSA_C1_DSSO_HCD_Energies_Inj1 P1_K.LVTDLTKVHTECcmCcmHGDLLECcmADDRADLAK.Y P2_R.LKCcmASLQK.F 9 2	E240620_13_AMC_HSA_C1_DSSO_HCD_Energies_Inj1	7420	recal_E240620_13_AMC_HSA_C1_DSSO_HCD_Energies_Inj1.mgf	5089	5	905.626	4523.09	0.092	5	4523.09	0.093	P02768		sp|P02768|ALBU_HUMAN Albumin OS=Homo sapiens OX=9606 GN=ALB PE=1 SV=2ALBU_HUMAN	FALSE	P02768	P02768	sp|P02768|ALBU_HUMAN Albumin OS=Homo sapiens OX=9606 GN=ALB PE=1 SV=2ALBU_HUMAN	FALSE	LVTDLTKVHTECcmCcmHGDLLECcmADDRADLAK	LKCcmASLQK	258	222	29	8	9	2	266	223	5	C1	222.002	9	45	9	0	2	0.714	9	0	0	23.287	FALSE	TRUE	FALSE	FALSE	Self	0	0.001
Scan: 14278 Run: E240620_13_AMC_HSA_C1_DSSO_HCD_Energies_Inj1 P1_R.YKAAFTECcmCcmQAADKAACcmLLPK.L P2_R.RHPYFYAPELLFFAKR.Y 2 15	E240620_13_AMC_HSA_C1_DSSO_HCD_Energies_Inj1	14278	recal_E240620_13_AMC_HSA_C1_DSSO_HCD_Energies_Inj1.mgf	11438	5	939.254	4691.23	0.233	5	4691.23	0.229	P02768		sp|P02768|ALBU_HUMAN Albumin OS=Homo sapiens OX=9606 GN=ALB PE=1 SV=2ALBU_HUMAN	FALSE	P02768	P02768	sp|P02768|ALBU_HUMAN Albumin OS=Homo sapiens OX=9606 GN=ALB PE=1 SV=2ALBU_HUMAN	FALSE	YKAAFTECcmCcmQAADKAACcmLLPK	RHPYFYAPELLFFAKR	185	169	21	16	2	15	186	183	5	C1	222.002	21	28	21	0	2	0.7	21	0	0	23.286	FALSE	TRUE	FALSE	FALSE	Self	0	0.001
Scan: 6675 Run: E240620_19_AMC_HSA_C1_122630_HCD_Energies_Inj1 P1_R.LVRPEVDVMCcmTAFHDNEETFLKK.Y P2_R.DAHKSEVAHR.F 10 3	E240620_19_AMC_HSA_C1_122630_HCD_Energies_Inj1	6675	recal_E240620_19_AMC_HSA_C1_122630_HCD_Energies_Inj1.mgf	4407	7	585.422	4090.9	0.9	7	4090.9	0.9	P02768		sp|P02768|ALBU_HUMAN Albumin OS=Homo sapiens OX=9606 GN=ALB PE=1 SV=2ALBU_HUMAN	FALSE	P02768	P02768	sp|P02768|ALBU_HUMAN Albumin OS=Homo sapiens OX=9606 GN=ALB PE=1 SV=2ALBU_HUMAN	FALSE	LVRPEVDVMCcmTAFHDNEETFLKK	DAHKSEVAHR	139	25	23	10	10	3	148	27	7	Ccm-C1	164.98	11	35	11	0	0	0.611	11	0	0	23.272	FALSE	TRUE	FALSE	FALSE	Self	0	0.001
Scan: 4015 Run: E240715_24_AMC_HSA_C1_IV_212630_HCD_Energies_Inj5 P1_R.LAKTYETTLEK.Ccm P2_K.CcmCcmAAADPHECcmYAK.V 3 2	E240715_24_AMC_HSA_C1_IV_212630_HCD_Energies_Inj5	4015	recal_E240715_24_AMC_HSA_C1_IV_212630_HCD_Energies_Inj5.mgf	2998	5	603.461	3012.27	0.269	5	3012.27	0.268	P02768		sp|P02768|ALBU_HUMAN Albumin OS=Homo sapiens OX=9606 GN=ALB PE=1 SV=2ALBU_HUMAN	FALSE	P02768	P02768	sp|P02768|ALBU_HUMAN Albumin OS=Homo sapiens OX=9606 GN=ALB PE=1 SV=2ALBU_HUMAN	FALSE	CcmCcmAAADPHECcmYAK	LAKTYETTLEK	384	373	13	11	2	3	385	375	5	Ccm-C1	164.98	15	17	15	0	0	0.75	15	5683.03	0	23.25	FALSE	TRUE	FALSE	FALSE	Self	0	0.001
Scan: 12701 Run: E240715_09_AMC_HSA_C1_IV_92630_HCD_Energies_Inj2 P1_R.RHPDYSVVLLLR.L P2_K.KVPQVSTPTLVEVSR.N 2 1	E240715_09_AMC_HSA_C1_IV_92630_HCD_Energies_Inj2	12701	recal_E240715_09_AMC_HSA_C1_IV_92630_HCD_Energies_Inj2.mgf	11051	5	666.561	3327.77	0.768	5	3327.77	0.768	P02768		sp|P02768|ALBU_HUMAN Albumin OS=Homo sapiens OX=9606 GN=ALB PE=1 SV=2ALBU_HUMAN	FALSE	P02768	P02768	sp|P02768|ALBU_HUMAN Albumin OS=Homo sapiens OX=9606 GN=ALB PE=1 SV=2ALBU_HUMAN	FALSE	KVPQVSTPTLVEVSR	RHPDYSVVLLLR	438	361	15	12	1	2	438	362	5	C1	222.002	15	25	15	0	1	0.773	15	1336.46	0	23.232	FALSE	TRUE	FALSE	FALSE	Self	0	0.001
Scan: 11289 Run: E240715_24_AMC_HSA_C1_IV_212630_HCD_Energies_Inj5 P1_K.VHTECcmCcmHGDLLECcmADDRADLAKYICcmENQDSISSK.L P2_R.FKDLGEENFK.A 22 2	E240715_24_AMC_HSA_C1_IV_212630_HCD_Energies_Inj5	11289	recal_E240715_24_AMC_HSA_C1_IV_212630_HCD_Energies_Inj5.mgf	9720	6	910.396	5456.33	0.333	6	5456.33	0.334	P02768		sp|P02768|ALBU_HUMAN Albumin OS=Homo sapiens OX=9606 GN=ALB PE=1 SV=2ALBU_HUMAN	FALSE	P02768	P02768	sp|P02768|ALBU_HUMAN Albumin OS=Homo sapiens OX=9606 GN=ALB PE=1 SV=2ALBU_HUMAN	FALSE	VHTECcmCcmHGDLLECcmADDRADLAKYICcmENQDSISSK	FKDLGEENFK	265	35	34	10	22	2	286	36	6	C1	222.002	14	38	14	1	2	0.591	14	0	0	23.212	FALSE	TRUE	FALSE	FALSE	Self	0	0.001
Scan: 15601 Run: E240620_13_AMC_HSA_C1_DSSO_HCD_Energies_Inj1 P1_R.RHPYFYAPELLFFAKR.Y P2_K.AAFTECcmCcmQAADKAACcmLLPK.L 15 6	E240620_13_AMC_HSA_C1_DSSO_HCD_Energies_Inj1	15601	recal_E240620_13_AMC_HSA_C1_DSSO_HCD_Energies_Inj1.mgf	12662	6	724.848	4343.05	0.045	6	4343.05	0.049	P02768		sp|P02768|ALBU_HUMAN Albumin OS=Homo sapiens OX=9606 GN=ALB PE=1 SV=2ALBU_HUMAN	FALSE	P02768	P02768	sp|P02768|ALBU_HUMAN Albumin OS=Homo sapiens OX=9606 GN=ALB PE=1 SV=2ALBU_HUMAN	FALSE	RHPYFYAPELLFFAKR	AAFTECcmCcmQAADKAACcmLLPK	169	187	16	19	15	6	183	192	6	Ccm-C1	164.98	20	25	20	0	1	0.556	20	0	0	23.188	FALSE	TRUE	FALSE	FALSE	Self	0	0.001
Scan: 2257 Run: E240620_24_AMC_HSA_C1_152630_HCD_Energies_Inj1 P1_K.VGSKCcmCcmKHPEAKR.M P2_K.LDELRDEGKASSAK.Q 7 9	E240620_24_AMC_HSA_C1_152630_HCD_Energies_Inj1	2257	recal_E240620_24_AMC_HSA_C1_152630_HCD_Energies_Inj1.mgf	369	6	550.264	3295.54	0.54	6	3295.54	0.541	P02768		sp|P02768|ALBU_HUMAN Albumin OS=Homo sapiens OX=9606 GN=ALB PE=1 SV=2ALBU_HUMAN	FALSE	P02768	P02768	sp|P02768|ALBU_HUMAN Albumin OS=Homo sapiens OX=9606 GN=ALB PE=1 SV=2ALBU_HUMAN	FALSE	VGSKCcmCcmKHPEAKR	LDELRDEGKASSAK	457	206	13	14	7	9	463	214	6	C1	222.002	18	18	20	0	1	0.75	18	0	0	23.172	FALSE	TRUE	FALSE	FALSE	Self	0	0.001
Scan: 7634 Run: E240620_19_AMC_HSA_C1_122630_HCD_Energies_Inj1 P1_K.LVTDLTKVHTECcmCcmHGDLLECcmADDRADLAK.Y P2_R.LKCcmASLQK.F 9 2	E240620_19_AMC_HSA_C1_122630_HCD_Energies_Inj1	7634	recal_E240620_19_AMC_HSA_C1_122630_HCD_Energies_Inj1.mgf	5262	7	647.164	4523.09	0.094	7	4523.09	0.093	P02768		sp|P02768|ALBU_HUMAN Albumin OS=Homo sapiens OX=9606 GN=ALB PE=1 SV=2ALBU_HUMAN	FALSE	P02768	P02768	sp|P02768|ALBU_HUMAN Albumin OS=Homo sapiens OX=9606 GN=ALB PE=1 SV=2ALBU_HUMAN	FALSE	LVTDLTKVHTECcmCcmHGDLLECcmADDRADLAK	LKCcmASLQK	258	222	29	8	9	2	266	223	7	C1	222.002	12	39	12	1	2	0.696	12	0	0	23.171	FALSE	TRUE	FALSE	FALSE	Self	0	0.001
Scan: 10981 Run: E240715_02_AMC_HSA_C1_IV_DSSO_HCD_Energies_Inj1 P1_K.TCcmVADESAENCcmDKSLHTLFGDKLCcmTVATLR.E P2_K.QEPERNECcmFLQHKDDNPNLPR.L 16 12	E240715_02_AMC_HSA_C1_IV_DSSO_HCD_Energies_Inj1	10981	recal_E240715_02_AMC_HSA_C1_IV_DSSO_HCD_Energies_Inj1.mgf	9424	7	896.409	6267.81	0.815	7	6267.81	0.812	P02768		sp|P02768|ALBU_HUMAN Albumin OS=Homo sapiens OX=9606 GN=ALB PE=1 SV=2ALBU_HUMAN	FALSE	P02768	P02768	sp|P02768|ALBU_HUMAN Albumin OS=Homo sapiens OX=9606 GN=ALB PE=1 SV=2ALBU_HUMAN	FALSE	TCcmVADESAENCcmDKSLHTLFGDKLCcmTVATLR	QEPERNECcmFLQHKDDNPNLPR	76	118	30	21	16	12	91	129	7	C1	222.002	19	32	19	0	1	0.5	19	0	0	23.152	FALSE	TRUE	FALSE	FALSE	Self	0	0.001
Scan: 6597 Run: E240715_29_AMC_HSA_C1_IV_242630_HCD_Energies_Inj6 P1_K.LVTDLTKVHTECcmCcmHGDLLECcmADDRADLAK.Y P2_K.LDELRDEGKASSAKQR.L 14 14	E240715_29_AMC_HSA_C1_IV_242630_HCD_Energies_Inj6	6597	recal_E240715_29_AMC_HSA_C1_IV_242630_HCD_Energies_Inj6.mgf	5409	7	769.364	5378.5	0.497	7	5378.49	0.494	P02768		sp|P02768|ALBU_HUMAN Albumin OS=Homo sapiens OX=9606 GN=ALB PE=1 SV=2ALBU_HUMAN	FALSE	P02768	P02768	sp|P02768|ALBU_HUMAN Albumin OS=Homo sapiens OX=9606 GN=ALB PE=1 SV=2ALBU_HUMAN	FALSE	LVTDLTKVHTECcmCcmHGDLLECcmADDRADLAK	LDELRDEGKASSAKQR	258	206	29	16	14	14	271	219	7	C1	222.002	16	33	16	0	2	0.533	16	0	0	23.143	FALSE	TRUE	FALSE	FALSE	Self	0	0.001
Scan: 23130 Run: E240620_19_AMC_HSA_C1_122630_HCD_Energies_Inj1 P1_R.RHPYFYAPELLFFAK.R P2_R.MPCcmAEDYLSVVLNQLCcmVLHEKTPVSDRVTK.Ccm 2 21	E240620_19_AMC_HSA_C1_122630_HCD_Energies_Inj1	23130	recal_E240620_19_AMC_HSA_C1_122630_HCD_Energies_Inj1.mgf	19646	7	803.97	5620.74	0.736	7	5620.74	0.736	P02768		sp|P02768|ALBU_HUMAN Albumin OS=Homo sapiens OX=9606 GN=ALB PE=1 SV=2ALBU_HUMAN	FALSE	P02768	P02768	sp|P02768|ALBU_HUMAN Albumin OS=Homo sapiens OX=9606 GN=ALB PE=1 SV=2ALBU_HUMAN	FALSE	MPCcmAEDYLSVVLNQLCcmVLHEKTPVSDRVTK	RHPYFYAPELLFFAK	470	169	30	15	21	2	490	170	7	C1	222.002	17	25	17	0	0	0.431	17	0	0	23.12	FALSE	TRUE	FALSE	FALSE	Self	0	0.001
Scan: 14557 Run: E240620_29_AMC_HSA_C1_212630_HCD_Energies_Inj1 P1_R.AFKAWAVAR.L P2_K.AEFAEVSKLVTDLTKVHTECcmCcmHGDLLECcmADDRADLAK.Y 3 15	E240620_29_AMC_HSA_C1_212630_HCD_Energies_Inj1	14557	recal_E240620_29_AMC_HSA_C1_212630_HCD_Energies_Inj1.mgf	11641	7	780.515	5456.56	0.557	7	5456.56	0.56	P02768		sp|P02768|ALBU_HUMAN Albumin OS=Homo sapiens OX=9606 GN=ALB PE=1 SV=2ALBU_HUMAN	FALSE	P02768	P02768	sp|P02768|ALBU_HUMAN Albumin OS=Homo sapiens OX=9606 GN=ALB PE=1 SV=2ALBU_HUMAN	FALSE	AEFAEVSKLVTDLTKVHTECcmCcmHGDLLECcmADDRADLAK	AFKAWAVAR	250	234	37	9	15	3	264	236	7	C1	222.002	11	47	11	0	2	0.653	11	0	0	23.103	FALSE	TRUE	FALSE	FALSE	Self	0	0.001
Scan: 10077 Run: E240620_13_AMC_HSA_C1_DSSO_HCD_Energies_Inj1 P1_K.LVTDLTKVHTECcmCcmHGDLLECcmADDRADLAK.Y P2_R.AFKAWAVAR.L 13 3	E240620_13_AMC_HSA_C1_DSSO_HCD_Energies_Inj1	10077	recal_E240620_13_AMC_HSA_C1_DSSO_HCD_Energies_Inj1.mgf	7524	6	757.36	4538.11	0.115	6	4538.12	0.116	P02768		sp|P02768|ALBU_HUMAN Albumin OS=Homo sapiens OX=9606 GN=ALB PE=1 SV=2ALBU_HUMAN	FALSE	P02768	P02768	sp|P02768|ALBU_HUMAN Albumin OS=Homo sapiens OX=9606 GN=ALB PE=1 SV=2ALBU_HUMAN	FALSE	LVTDLTKVHTECcmCcmHGDLLECcmADDRADLAK	AFKAWAVAR	258	234	29	9	13	3	270	236	6	Ccm-C1	164.98	13	29	13	0	0	0.518	13	1741.72	0	23.06	FALSE	TRUE	FALSE	FALSE	Self	0	0.001
Scan: 21158 Run: E240620_19_AMC_HSA_C1_122630_HCD_Energies_Inj1 P1_K.QNCcmELFEQLGEYKFQNALLVR.Y P2_R.LVRPEVDVMCcmTAFHDNEETFLKKYLYEIAR.R 3 22	E240620_19_AMC_HSA_C1_122630_HCD_Energies_Inj1	21158	recal_E240620_19_AMC_HSA_C1_122630_HCD_Energies_Inj1.mgf	17810	7	922.307	6449.1	0.1	7	6449.1	0.097	P02768		sp|P02768|ALBU_HUMAN Albumin OS=Homo sapiens OX=9606 GN=ALB PE=1 SV=2ALBU_HUMAN	FALSE	P02768	P02768	sp|P02768|ALBU_HUMAN Albumin OS=Homo sapiens OX=9606 GN=ALB PE=1 SV=2ALBU_HUMAN	FALSE	QNCcmELFEQLGEYKFQNALLVR	LVRPEVDVMCcmTAFHDNEETFLKKYLYEIAR	414	139	21	30	3	22	416	160	7	Ccm-C1	164.98	25	25	25	1	1	0.466	25	0	0	23.057	FALSE	TRUE	FALSE	FALSE	Self	0	0.001
Scan: 13818 Run: E240620_24_AMC_HSA_C1_152630_HCD_Energies_Inj1 P1_K.QNCcmELFEQLGEYK.F P2_R.AFKAWAVAR.L 3 3	E240620_24_AMC_HSA_C1_152630_HCD_Energies_Inj1	13818	recal_E240620_24_AMC_HSA_C1_152630_HCD_Energies_Inj1.mgf	10980	4	711.082	2840.3	0.298	4	2840.3	0.297	P02768		sp|P02768|ALBU_HUMAN Albumin OS=Homo sapiens OX=9606 GN=ALB PE=1 SV=2ALBU_HUMAN	FALSE	P02768	P02768	sp|P02768|ALBU_HUMAN Albumin OS=Homo sapiens OX=9606 GN=ALB PE=1 SV=2ALBU_HUMAN	FALSE	QNCcmELFEQLGEYK	AFKAWAVAR	414	234	13	9	3	3	416	236	4	Ccm-C1	164.98	14	18	14	0	0	0.75	14	2867.23	0	23.025	FALSE	TRUE	FALSE	FALSE	Self	0	0.001
Scan: 3602 Run: E240620_34_AMC_HSA_C1_92630_HCD_Energies_Inj1 P1_K.VHTECcmCcmHGDLLECcmADDRADLAK.Y P2_R.LKCcmASLQK.F 5 3	E240620_34_AMC_HSA_C1_92630_HCD_Energies_Inj1	3602	recal_E240620_34_AMC_HSA_C1_92630_HCD_Energies_Inj1.mgf	1602	5	728.726	3638.59	0.595	5	3638.6	0.596	P02768		sp|P02768|ALBU_HUMAN Albumin OS=Homo sapiens OX=9606 GN=ALB PE=1 SV=2ALBU_HUMAN	FALSE	P02768	P02768	sp|P02768|ALBU_HUMAN Albumin OS=Homo sapiens OX=9606 GN=ALB PE=1 SV=2ALBU_HUMAN	FALSE	VHTECcmCcmHGDLLECcmADDRADLAK	LKCcmASLQK	265	222	22	8	5	3	269	224	5	Ccm-Ccm-C1	107.959	11	34	11	0	1	0.786	11	0	0	23.002	FALSE	TRUE	FALSE	FALSE	Self	0	0.001
Scan: 11334 Run: E240715_02_AMC_HSA_C1_IV_DSSO_HCD_Energies_Inj1 P1_R.RHPYFYAPELLFFAKR.Y P2_R.LKCcmASLQK.F 15 2	E240715_02_AMC_HSA_C1_IV_DSSO_HCD_Energies_Inj1	11334	recal_E240715_02_AMC_HSA_C1_IV_DSSO_HCD_Energies_Inj1.mgf	9757	5	645.531	3222.62	0.618	5	3222.62	0.618	P02768		sp|P02768|ALBU_HUMAN Albumin OS=Homo sapiens OX=9606 GN=ALB PE=1 SV=2ALBU_HUMAN	FALSE	P02768	P02768	sp|P02768|ALBU_HUMAN Albumin OS=Homo sapiens OX=9606 GN=ALB PE=1 SV=2ALBU_HUMAN	FALSE	RHPYFYAPELLFFAKR	LKCcmASLQK	169	222	16	8	15	2	183	223	5	C1	222.002	11	24	11	0	1	0.786	11	1237.61	0	22.981	FALSE	TRUE	FALSE	FALSE	Self	0	0.001
Scan: 17680 Run: E240620_29_AMC_HSA_C1_212630_HCD_Energies_Inj1 P1_R.RHPYFYAPELLFFAKR.Y P2_K.LKECcmCcmEKPLLEKSHCcmIAEVENDEMPADLPSLAADFVESK.D 15 2	E240620_29_AMC_HSA_C1_212630_HCD_Energies_Inj1	17680	recal_E240620_29_AMC_HSA_C1_212630_HCD_Energies_Inj1.mgf	14535	7	969.179	6777.2	0.205	7	6777.21	0.207	P02768		sp|P02768|ALBU_HUMAN Albumin OS=Homo sapiens OX=9606 GN=ALB PE=1 SV=2ALBU_HUMAN	FALSE	P02768	P02768	sp|P02768|ALBU_HUMAN Albumin OS=Homo sapiens OX=9606 GN=ALB PE=1 SV=2ALBU_HUMAN	FALSE	LKECcmCcmEKPLLEKSHCcmIAEVENDEMPADLPSLAADFVESK	RHPYFYAPELLFFAKR	299	169	39	16	2	15	300	183	7	C1	222.002	15	40	15	0	1	0.5	15	0	0	22.937	FALSE	TRUE	FALSE	FALSE	Self	0	0.001
Scan: 16755 Run: E240620_24_AMC_HSA_C1_152630_HCD_Energies_Inj1 P1_K.KVPQVSTPTLVEVSR.N P2_K.ATKEQLKAVMDDFAAFVEK.Ccm 1 7	E240620_24_AMC_HSA_C1_152630_HCD_Energies_Inj1	16755	recal_E240620_24_AMC_HSA_C1_152630_HCD_Energies_Inj1.mgf	13706	4	1001.26	4001.02	0.02	4	4001.02	0.02	P02768		sp|P02768|ALBU_HUMAN Albumin OS=Homo sapiens OX=9606 GN=ALB PE=1 SV=2ALBU_HUMAN	FALSE	P02768	P02768	sp|P02768|ALBU_HUMAN Albumin OS=Homo sapiens OX=9606 GN=ALB PE=1 SV=2ALBU_HUMAN	FALSE	KVPQVSTPTLVEVSR	ATKEQLKAVMDDFAAFVEK	438	563	15	19	1	7	438	569	4	C1	222.002	20	27	20	0	2	0.583	20	3022.62	0	22.936	FALSE	TRUE	FALSE	FALSE	Self	0	0.001
Scan: 4296 Run: E240620_34_AMC_HSA_C1_92630_HCD_Energies_Inj1 P1_K.LKECcmCcmEKPLLEK.S P2_R.LAKTYETTLEK.Ccm 5 3	E240620_34_AMC_HSA_C1_92630_HCD_Energies_Inj1	4296	recal_E240620_34_AMC_HSA_C1_92630_HCD_Energies_Inj1.mgf	2210	4	752.624	3006.47	0.466	4	3006.47	0.467	P02768		sp|P02768|ALBU_HUMAN Albumin OS=Homo sapiens OX=9606 GN=ALB PE=1 SV=2ALBU_HUMAN	FALSE	P02768	P02768	sp|P02768|ALBU_HUMAN Albumin OS=Homo sapiens OX=9606 GN=ALB PE=1 SV=2ALBU_HUMAN	FALSE	LAKTYETTLEK	LKECcmCcmEKPLLEK	373	299	11	12	3	5	375	303	4	Ccm-C1	164.98	15	17	15	0	0	0.818	15	0	0	22.907	FALSE	TRUE	FALSE	FALSE	Self	0	0.001
Scan: 9120 Run: E240620_34_AMC_HSA_C1_92630_HCD_Energies_Inj1 P1_K.SLHTLFGDKLCcmTVATLR.E P2_R.LKCcmASLQK.F 11 2	E240620_34_AMC_HSA_C1_92630_HCD_Energies_Inj1	9120	recal_E240620_34_AMC_HSA_C1_92630_HCD_Energies_Inj1.mgf	6600	4	761.641	3042.53	0.534	4	3042.54	0.537	P02768		sp|P02768|ALBU_HUMAN Albumin OS=Homo sapiens OX=9606 GN=ALB PE=1 SV=2ALBU_HUMAN	FALSE	P02768	P02768	sp|P02768|ALBU_HUMAN Albumin OS=Homo sapiens OX=9606 GN=ALB PE=1 SV=2ALBU_HUMAN	FALSE	SLHTLFGDKLCcmTVATLR	LKCcmASLQK	89	222	17	8	11	2	99	223	4	Ccm-C1	164.98	12	26	12	0	1	0.844	12	0	1928.15	22.902	FALSE	TRUE	FALSE	FALSE	Self	0	0.001
Scan: 2231 Run: E240715_29_AMC_HSA_C1_IV_242630_HCD_Energies_Inj6 P1_R.NLGKVGSKCcmCcmKHPEAK.R P2_K.LDELRDEGKASSAK.Q 8 9	E240715_29_AMC_HSA_C1_IV_242630_HCD_Energies_Inj6	2231	recal_E240715_29_AMC_HSA_C1_IV_242630_HCD_Energies_Inj6.mgf	1389	5	711.344	3551.68	0.685	5	3551.68	0.684	P02768		sp|P02768|ALBU_HUMAN Albumin OS=Homo sapiens OX=9606 GN=ALB PE=1 SV=2ALBU_HUMAN	FALSE	P02768	P02768	sp|P02768|ALBU_HUMAN Albumin OS=Homo sapiens OX=9606 GN=ALB PE=1 SV=2ALBU_HUMAN	FALSE	NLGKVGSKCcmCcmKHPEAK	LDELRDEGKASSAK	453	206	16	14	8	9	460	214	5	C1	222.002	16	22	16	2	2	0.731	16	0	0	22.896	FALSE	TRUE	FALSE	FALSE	Self	0	0.001
Scan: 6733 Run: E240715_09_AMC_HSA_C1_IV_92630_HCD_Energies_Inj2 P1_R.LAKTYETTLEK.Ccm P2_R.AFKAWAVAR.L 3 3	E240715_09_AMC_HSA_C1_IV_92630_HCD_Energies_Inj2	6733	recal_E240715_09_AMC_HSA_C1_IV_92630_HCD_Energies_Inj2.mgf	5518	5	508.261	2536.27	0.271	5	2536.27	0.27	P02768		sp|P02768|ALBU_HUMAN Albumin OS=Homo sapiens OX=9606 GN=ALB PE=1 SV=2ALBU_HUMAN	FALSE	P02768	P02768	sp|P02768|ALBU_HUMAN Albumin OS=Homo sapiens OX=9606 GN=ALB PE=1 SV=2ALBU_HUMAN	FALSE	LAKTYETTLEK	AFKAWAVAR	373	234	11	9	3	3	375	236	5	C1	222.002	15	16	15	0	2	0.8	15	5408.55	0	22.869	FALSE	TRUE	FALSE	FALSE	Self	0	0.001
Scan: 19190 Run: E240620_29_AMC_HSA_C1_212630_HCD_Energies_Inj1 P1_K.SLHTLFGDKLCcmTVATLRETYGEMADCcmCcmAK.Q P2_K.ALVLIAFAQYLQQCcmPFEDHVK.L 11 14	E240620_29_AMC_HSA_C1_212630_HCD_Energies_Inj1	19190	recal_E240620_29_AMC_HSA_C1_212630_HCD_Energies_Inj1.mgf	15945	7	850.119	5943.78	0.782	7	5943.78	0.782	P02768		sp|P02768|ALBU_HUMAN Albumin OS=Homo sapiens OX=9606 GN=ALB PE=1 SV=2ALBU_HUMAN	FALSE	P02768	P02768	sp|P02768|ALBU_HUMAN Albumin OS=Homo sapiens OX=9606 GN=ALB PE=1 SV=2ALBU_HUMAN	FALSE	ALVLIAFAQYLQQCcmPFEDHVK	SLHTLFGDKLCcmTVATLRETYGEMADCcmCcmAK	45	89	21	29	14	11	58	99	7	Ccm-Ccm-C1	107.959	23	23	23	0	0	0.411	23	0	0	22.836	FALSE	TRUE	FALSE	FALSE	Self	0	0.001
Scan: 3943 Run: E240715_29_AMC_HSA_C1_IV_242630_HCD_Energies_Inj6 P1_K.VHTECcmCcmHGDLLECcmADDRADLAK.Y P2_R.LKCcmASLQK.F 13 3	E240715_29_AMC_HSA_C1_IV_242630_HCD_Energies_Inj6	3943	recal_E240715_29_AMC_HSA_C1_IV_242630_HCD_Energies_Inj6.mgf	2952	6	607.44	3638.6	0.597	6	3638.6	0.596	P02768		sp|P02768|ALBU_HUMAN Albumin OS=Homo sapiens OX=9606 GN=ALB PE=1 SV=2ALBU_HUMAN	FALSE	P02768	P02768	sp|P02768|ALBU_HUMAN Albumin OS=Homo sapiens OX=9606 GN=ALB PE=1 SV=2ALBU_HUMAN	FALSE	VHTECcmCcmHGDLLECcmADDRADLAK	LKCcmASLQK	265	222	22	8	13	3	277	224	6	Ccm-Ccm-C1	107.959	11	32	11	0	0	0.762	11	0	0	22.825	FALSE	TRUE	FALSE	FALSE	Self	0	0.001
Scan: 23112 Run: E240620_34_AMC_HSA_C1_92630_HCD_Energies_Inj1 P1_K.RMPCcmAEDYLSVVLNQLCcmVLHEKTPVSDR.V P2_R.RHPYFYAPELLFFAK.R 22 2	E240620_34_AMC_HSA_C1_92630_HCD_Energies_Inj1	23112	recal_E240620_34_AMC_HSA_C1_92630_HCD_Energies_Inj1.mgf	19619	6	909.112	5448.63	0.627	6	5448.63	0.626	P02768		sp|P02768|ALBU_HUMAN Albumin OS=Homo sapiens OX=9606 GN=ALB PE=1 SV=2ALBU_HUMAN	FALSE	P02768	P02768	sp|P02768|ALBU_HUMAN Albumin OS=Homo sapiens OX=9606 GN=ALB PE=1 SV=2ALBU_HUMAN	FALSE	RMPCcmAEDYLSVVLNQLCcmVLHEKTPVSDR	RHPYFYAPELLFFAK	469	169	28	15	22	2	490	170	6	C1	222.002	17	32	17	0	2	0.593	17	0	0	22.821	FALSE	TRUE	FALSE	FALSE	Self	0	0.001
Scan: 17559 Run: E240620_29_AMC_HSA_C1_212630_HCD_Energies_Inj1 P1_R.LVRPEVDVMCcmTAFHDNEETFLKKYLYEIAR.R P2_R.ETYGEMADCcmCcmAK.Q 23 10	E240620_29_AMC_HSA_C1_212630_HCD_Energies_Inj1	17559	recal_E240620_29_AMC_HSA_C1_212630_HCD_Energies_Inj1.mgf	14421	5	1057.87	5284.33	0.334	5	5284.33	0.334	P02768		sp|P02768|ALBU_HUMAN Albumin OS=Homo sapiens OX=9606 GN=ALB PE=1 SV=2ALBU_HUMAN	FALSE	P02768	P02768	sp|P02768|ALBU_HUMAN Albumin OS=Homo sapiens OX=9606 GN=ALB PE=1 SV=2ALBU_HUMAN	FALSE	LVRPEVDVMCcmTAFHDNEETFLKKYLYEIAR	ETYGEMADCcmCcmAK	139	106	30	12	23	10	161	115	5	Ccm-C1	164.98	15	40	15	0	0	0.682	15	0	0	22.813	FALSE	TRUE	FALSE	FALSE	Self	0	0.001
Scan: 9273 Run: E240620_24_AMC_HSA_C1_152630_HCD_Energies_Inj1 P1_R.LAKTYETTLEK.Ccm P2_K.AAFTECcmCcmQAADKAACcmLLPK.L 3 15	E240620_24_AMC_HSA_C1_152630_HCD_Energies_Inj1	9273	recal_E240620_24_AMC_HSA_C1_152630_HCD_Energies_Inj1.mgf	6745	5	717.939	3584.66	0.659	5	3584.66	0.658	P02768		sp|P02768|ALBU_HUMAN Albumin OS=Homo sapiens OX=9606 GN=ALB PE=1 SV=2ALBU_HUMAN	FALSE	P02768	P02768	sp|P02768|ALBU_HUMAN Albumin OS=Homo sapiens OX=9606 GN=ALB PE=1 SV=2ALBU_HUMAN	FALSE	AAFTECcmCcmQAADKAACcmLLPK	LAKTYETTLEK	187	373	19	11	15	3	201	375	5	Ccm-C1	164.98	13	23	13	0	0	0.639	13	0	0	22.8	FALSE	TRUE	FALSE	FALSE	Self	0	0.001
Scan: 3380 Run: E240620_34_AMC_HSA_C1_92630_HCD_Energies_Inj1 P1_K.VGSKCcmCcmKHPEAK.R P2_K.AACcmLLPKLDELRDEGKASSAK.Q 4 16	E240620_34_AMC_HSA_C1_92630_HCD_Energies_Inj1	3380	recal_E240620_34_AMC_HSA_C1_92630_HCD_Energies_Inj1.mgf	1403	7	557.13	3892.86	0.86	7	3892.86	0.861	P02768		sp|P02768|ALBU_HUMAN Albumin OS=Homo sapiens OX=9606 GN=ALB PE=1 SV=2ALBU_HUMAN	FALSE	P02768	P02768	sp|P02768|ALBU_HUMAN Albumin OS=Homo sapiens OX=9606 GN=ALB PE=1 SV=2ALBU_HUMAN	FALSE	AACcmLLPKLDELRDEGKASSAK	VGSKCcmCcmKHPEAK	199	457	21	12	16	4	214	460	7	C1	222.002	16	20	16	0	1	0.575	16	0	0	22.78	FALSE	TRUE	FALSE	FALSE	Self	0	0.001
Scan: 3867 Run: E240620_24_AMC_HSA_C1_152630_HCD_Energies_Inj1 P1_R.LAKTYETTLEK.Ccm P2_K.CcmCcmAAADPHECcmYAK.V 3 1	E240620_24_AMC_HSA_C1_152630_HCD_Energies_Inj1	3867	recal_E240620_24_AMC_HSA_C1_152630_HCD_Energies_Inj1.mgf	1845	5	603.461	3012.27	0.267	5	3012.27	0.268	P02768		sp|P02768|ALBU_HUMAN Albumin OS=Homo sapiens OX=9606 GN=ALB PE=1 SV=2ALBU_HUMAN	FALSE	P02768	P02768	sp|P02768|ALBU_HUMAN Albumin OS=Homo sapiens OX=9606 GN=ALB PE=1 SV=2ALBU_HUMAN	FALSE	CcmCcmAAADPHECcmYAK	LAKTYETTLEK	384	373	13	11	1	3	384	375	5	Ccm-C1	164.98	16	17	16	0	0	0.708	16	9172.07	0	22.78	FALSE	TRUE	FALSE	FALSE	Self	0	0.001
Scan: 9884 Run: E240620_29_AMC_HSA_C1_212630_HCD_Energies_Inj1 P1_K.EFNAETFTFHADICcmTLSEKER.Q P2_K.ADDKETCcmFAEEGKK.L 10 13	E240620_29_AMC_HSA_C1_212630_HCD_Energies_Inj1	9884	recal_E240620_29_AMC_HSA_C1_212630_HCD_Energies_Inj1.mgf	7284	5	879.584	4392.88	0.883	5	4392.88	0.88	P02768		sp|P02768|ALBU_HUMAN Albumin OS=Homo sapiens OX=9606 GN=ALB PE=1 SV=2ALBU_HUMAN	FALSE	P02768	P02768	sp|P02768|ALBU_HUMAN Albumin OS=Homo sapiens OX=9606 GN=ALB PE=1 SV=2ALBU_HUMAN	FALSE	EFNAETFTFHADICcmTLSEKER	ADDKETCcmFAEEGKK	525	585	21	14	10	13	534	597	5	C1	222.002	17	27	17	0	0	0.654	17	0	0	22.769	FALSE	TRUE	FALSE	FALSE	Self	0	0.001
Scan: 11236 Run: E240620_24_AMC_HSA_C1_152630_HCD_Energies_Inj1 P1_K.TCcmVADESAENCcmDKSLHTLFGDKLCcmTVATLR.E P2_R.LAKTYETTLEK.Ccm 24 3	E240620_24_AMC_HSA_C1_152630_HCD_Energies_Inj1	11236	recal_E240620_24_AMC_HSA_C1_152630_HCD_Energies_Inj1.mgf	8560	5	975.261	4871.27	0.268	5	4871.27	0.268	P02768		sp|P02768|ALBU_HUMAN Albumin OS=Homo sapiens OX=9606 GN=ALB PE=1 SV=2ALBU_HUMAN	FALSE	P02768	P02768	sp|P02768|ALBU_HUMAN Albumin OS=Homo sapiens OX=9606 GN=ALB PE=1 SV=2ALBU_HUMAN	FALSE	TCcmVADESAENCcmDKSLHTLFGDKLCcmTVATLR	LAKTYETTLEK	76	373	30	11	24	3	99	375	5	Ccm-C1	164.98	11	30	11	0	0	0.517	11	0	0	22.743	FALSE	TRUE	FALSE	FALSE	Self	0	0.001
Scan: 17356 Run: E240620_24_AMC_HSA_C1_152630_HCD_Energies_Inj1 P1_R.LVRPEVDVMCcmTAFHDNEETFLKKYLYEIAR.R P2_K.CcmCcmTESLVNR.R 23 2	E240620_24_AMC_HSA_C1_152630_HCD_Energies_Inj1	17356	recal_E240620_24_AMC_HSA_C1_152630_HCD_Energies_Inj1.mgf	14260	7	713.621	4988.3	0.299	7	4988.3	0.298	P02768		sp|P02768|ALBU_HUMAN Albumin OS=Homo sapiens OX=9606 GN=ALB PE=1 SV=2ALBU_HUMAN	FALSE	P02768	P02768	sp|P02768|ALBU_HUMAN Albumin OS=Homo sapiens OX=9606 GN=ALB PE=1 SV=2ALBU_HUMAN	FALSE	LVRPEVDVMCcmTAFHDNEETFLKKYLYEIAR	CcmCcmTESLVNR	139	500	30	9	23	2	161	501	7	Ccm-C1	164.98	13	35	13	0	1	0.621	13	732.715	0	22.738	FALSE	TRUE	FALSE	FALSE	Self	0	0.001
Scan: 20965 Run: E240620_29_AMC_HSA_C1_212630_HCD_Energies_Inj1 P1_R.MPCcmAEDYLSVVLNQLCcmVLHEK.T P2_R.AFKAWAVAR.L 3 3	E240620_29_AMC_HSA_C1_212630_HCD_Energies_Inj1	20965	recal_E240620_29_AMC_HSA_C1_212630_HCD_Energies_Inj1.mgf	17596	5	741.159	3700.76	0.759	5	3700.76	0.758	P02768		sp|P02768|ALBU_HUMAN Albumin OS=Homo sapiens OX=9606 GN=ALB PE=1 SV=2ALBU_HUMAN	FALSE	P02768	P02768	sp|P02768|ALBU_HUMAN Albumin OS=Homo sapiens OX=9606 GN=ALB PE=1 SV=2ALBU_HUMAN	FALSE	MPCcmAEDYLSVVLNQLCcmVLHEK	AFKAWAVAR	470	234	21	9	3	3	472	236	5	Ccm-C1	164.98	13	29	13	0	0	0.725	13	0	0	22.737	FALSE	TRUE	FALSE	FALSE	Self	0	0.001
Scan: 23543 Run: E240620_34_AMC_HSA_C1_92630_HCD_Energies_Inj1 P1_R.MPCcmAEDYLSVVLNQLCcmVLHEK.T P2_R.LVRPEVDVMCcmTAFHDNEETFLKKYLYEIAR.R 16 23	E240620_34_AMC_HSA_C1_92630_HCD_Energies_Inj1	23543	recal_E240620_34_AMC_HSA_C1_92630_HCD_Energies_Inj1.mgf	20020	7	910.723	6368.01	0.013	7	6368.01	0.014	P02768		sp|P02768|ALBU_HUMAN Albumin OS=Homo sapiens OX=9606 GN=ALB PE=1 SV=2ALBU_HUMAN	FALSE	P02768	P02768	sp|P02768|ALBU_HUMAN Albumin OS=Homo sapiens OX=9606 GN=ALB PE=1 SV=2ALBU_HUMAN	FALSE	MPCcmAEDYLSVVLNQLCcmVLHEK	LVRPEVDVMCcmTAFHDNEETFLKKYLYEIAR	470	139	21	30	16	23	485	161	7	Ccm-C1	164.98	23	23	24	0	1	0.414	23	0	0	22.726	FALSE	TRUE	FALSE	FALSE	Self	0	0.001
Scan: 6736 Run: E240620_13_AMC_HSA_C1_DSSO_HCD_Energies_Inj1 P1_R.LAKTYETTLEK.Ccm P2_R.AFKAWAVAR.L 3 3	E240620_13_AMC_HSA_C1_DSSO_HCD_Energies_Inj1	6736	recal_E240620_13_AMC_HSA_C1_DSSO_HCD_Energies_Inj1.mgf	4496	4	635.075	2536.27	0.271	4	2536.27	0.27	P02768		sp|P02768|ALBU_HUMAN Albumin OS=Homo sapiens OX=9606 GN=ALB PE=1 SV=2ALBU_HUMAN	FALSE	P02768	P02768	sp|P02768|ALBU_HUMAN Albumin OS=Homo sapiens OX=9606 GN=ALB PE=1 SV=2ALBU_HUMAN	FALSE	LAKTYETTLEK	AFKAWAVAR	373	234	11	9	3	3	375	236	4	C1	222.002	15	16	15	1	2	0.8	15	6120.78	21193.5	22.724	FALSE	TRUE	FALSE	FALSE	Self	0	0.001
Scan: 15697 Run: E240620_24_AMC_HSA_C1_152630_HCD_Energies_Inj1 P1_R.RHPYFYAPELLFFAK.R P2_K.AACcmLLPKLDELRDEGKASSAK.Q 2 16	E240620_24_AMC_HSA_C1_152630_HCD_Energies_Inj1	15697	recal_E240620_24_AMC_HSA_C1_152630_HCD_Energies_Inj1.mgf	12728	6	732.871	4391.18	0.18	6	4391.18	0.179	P02768		sp|P02768|ALBU_HUMAN Albumin OS=Homo sapiens OX=9606 GN=ALB PE=1 SV=2ALBU_HUMAN	FALSE	P02768	P02768	sp|P02768|ALBU_HUMAN Albumin OS=Homo sapiens OX=9606 GN=ALB PE=1 SV=2ALBU_HUMAN	FALSE	RHPYFYAPELLFFAK	AACcmLLPKLDELRDEGKASSAK	169	199	15	21	2	16	170	214	6	C1	222.002	19	22	19	0	1	0.5	19	0	0	22.697	FALSE	TRUE	FALSE	FALSE	Self	0	0.001
Scan: 9670 Run: E240715_14_AMC_HSA_C1_IV_122630_HCD_Energies_Inj3 P1_K.LVTDLTKVHTECcmCcmHGDLLECcmADDRADLAK.Y P2_R.AFKAWAVAR.L 7 3	E240715_14_AMC_HSA_C1_IV_122630_HCD_Energies_Inj3	9670	recal_E240715_14_AMC_HSA_C1_IV_122630_HCD_Energies_Inj3.mgf	8216	7	657.456	4595.14	0.141	7	4595.14	0.137	P02768		sp|P02768|ALBU_HUMAN Albumin OS=Homo sapiens OX=9606 GN=ALB PE=1 SV=2ALBU_HUMAN	FALSE	P02768	P02768	sp|P02768|ALBU_HUMAN Albumin OS=Homo sapiens OX=9606 GN=ALB PE=1 SV=2ALBU_HUMAN	FALSE	LVTDLTKVHTECcmCcmHGDLLECcmADDRADLAK	AFKAWAVAR	258	234	29	9	7	3	264	236	7	C1	222.002	13	34	13	0	1	0.625	13	0	0	22.694	FALSE	TRUE	FALSE	FALSE	Self	0	0.001
Scan: 2217 Run: E240715_29_AMC_HSA_C1_IV_242630_HCD_Energies_Inj6 P1_R.NLGKVGSKCcmCcmKHPEAK.R P2_K.LDELRDEGKASSAK.Q 12 9	E240715_29_AMC_HSA_C1_IV_242630_HCD_Energies_Inj6	2217	recal_E240715_29_AMC_HSA_C1_IV_242630_HCD_Energies_Inj6.mgf	1376	6	592.955	3551.68	0.683	6	3551.68	0.684	P02768		sp|P02768|ALBU_HUMAN Albumin OS=Homo sapiens OX=9606 GN=ALB PE=1 SV=2ALBU_HUMAN	FALSE	P02768	P02768	sp|P02768|ALBU_HUMAN Albumin OS=Homo sapiens OX=9606 GN=ALB PE=1 SV=2ALBU_HUMAN	FALSE	NLGKVGSKCcmCcmKHPEAK	LDELRDEGKASSAK	453	206	16	14	12	9	464	214	6	C1	222.002	15	19	15	1	2	0.633	15	0	0	22.652	FALSE	TRUE	FALSE	FALSE	Self	0	0.001
Scan: 16513 Run: E240715_02_AMC_HSA_C1_IV_DSSO_HCD_Energies_Inj1 P1_K.RMPCcmAEDYLSVVLNQLCcmVLHEKTPVSDR.V P2_R.LKCcmASLQK.F 4 2	E240715_02_AMC_HSA_C1_IV_DSSO_HCD_Energies_Inj1	16513	recal_E240715_02_AMC_HSA_C1_IV_DSSO_HCD_Energies_Inj1.mgf	14629	6	741.031	4440.14	0.143	6	4440.14	0.144	P02768		sp|P02768|ALBU_HUMAN Albumin OS=Homo sapiens OX=9606 GN=ALB PE=1 SV=2ALBU_HUMAN	FALSE	P02768	P02768	sp|P02768|ALBU_HUMAN Albumin OS=Homo sapiens OX=9606 GN=ALB PE=1 SV=2ALBU_HUMAN	FALSE	RMPCcmAEDYLSVVLNQLCcmVLHEKTPVSDR	LKCcmASLQK	469	222	28	8	4	2	472	223	6	Ccm-C1	164.98	9	35	9	0	0	0.643	9	0	0	22.644	FALSE	TRUE	FALSE	FALSE	Self	0	0.001
Scan: 3307 Run: E240715_02_AMC_HSA_C1_IV_DSSO_HCD_Energies_Inj1 P1_R.FKDLGEENFK.A P2_R.DAHKSEVAHR.F 2 3	E240715_02_AMC_HSA_C1_IV_DSSO_HCD_Energies_Inj1	3307	recal_E240715_02_AMC_HSA_C1_IV_DSSO_HCD_Energies_Inj1.mgf	2354	3	866.397	2596.17	0.168	3	2596.17	0.168	P02768		sp|P02768|ALBU_HUMAN Albumin OS=Homo sapiens OX=9606 GN=ALB PE=1 SV=2ALBU_HUMAN	FALSE	P02768	P02768	sp|P02768|ALBU_HUMAN Albumin OS=Homo sapiens OX=9606 GN=ALB PE=1 SV=2ALBU_HUMAN	FALSE	DAHKSEVAHR	FKDLGEENFK	25	35	10	10	3	2	27	36	3	C1	222.002	14	17	14	2	2	0.778	14	0	0	22.632	FALSE	TRUE	FALSE	FALSE	Self	0	0.001
Scan: 23189 Run: E240620_24_AMC_HSA_C1_152630_HCD_Energies_Inj1 P1_K.RMPCcmAEDYLSVVLNQLCcmVLHEKTPVSDR.V P2_R.RHPYFYAPELLFFAK.R 20 2	E240620_24_AMC_HSA_C1_152630_HCD_Energies_Inj1	23189	recal_E240620_24_AMC_HSA_C1_152630_HCD_Energies_Inj1.mgf	19691	6	909.111	5448.62	0.622	6	5448.63	0.626	P02768		sp|P02768|ALBU_HUMAN Albumin OS=Homo sapiens OX=9606 GN=ALB PE=1 SV=2ALBU_HUMAN	FALSE	P02768	P02768	sp|P02768|ALBU_HUMAN Albumin OS=Homo sapiens OX=9606 GN=ALB PE=1 SV=2ALBU_HUMAN	FALSE	RMPCcmAEDYLSVVLNQLCcmVLHEKTPVSDR	RHPYFYAPELLFFAK	469	169	28	15	20	2	488	170	6	C1	222.002	16	32	16	0	1	0.571	16	0	0	22.622	FALSE	TRUE	FALSE	FALSE	Self	0	0.001
Scan: 12785 Run: E240620_24_AMC_HSA_C1_152630_HCD_Energies_Inj1 P1_R.RHPYFYAPELLFFAKR.Y P2_K.ECcmCcmEKPLLEK.S 15 5	E240620_24_AMC_HSA_C1_152630_HCD_Energies_Inj1	12785	recal_E240620_24_AMC_HSA_C1_152630_HCD_Energies_Inj1.mgf	10019	6	597.791	3580.7	0.701	6	3580.7	0.701	P02768		sp|P02768|ALBU_HUMAN Albumin OS=Homo sapiens OX=9606 GN=ALB PE=1 SV=2ALBU_HUMAN	FALSE	P02768	P02768	sp|P02768|ALBU_HUMAN Albumin OS=Homo sapiens OX=9606 GN=ALB PE=1 SV=2ALBU_HUMAN	FALSE	RHPYFYAPELLFFAKR	ECcmCcmEKPLLEK	169	301	16	10	15	5	183	305	6	C1	222.002	13	24	13	1	1	0.722	13	2143.43	0	22.613	FALSE	TRUE	FALSE	FALSE	Self	0	0.001
Scan: 22167 Run: E240620_19_AMC_HSA_C1_122630_HCD_Energies_Inj1 P1_K.VFDEFKPLVEEPQNLIKQNCcmELFEQLGEYKFQNALLVR.Y P2_K.KQTALVELVK.H 30 1	E240620_19_AMC_HSA_C1_122630_HCD_Energies_Inj1	22167	recal_E240620_19_AMC_HSA_C1_122630_HCD_Energies_Inj1.mgf	18744	6	996.684	5974.06	0.06	6	5974.06	0.061	P02768		sp|P02768|ALBU_HUMAN Albumin OS=Homo sapiens OX=9606 GN=ALB PE=1 SV=2ALBU_HUMAN	FALSE	P02768	P02768	sp|P02768|ALBU_HUMAN Albumin OS=Homo sapiens OX=9606 GN=ALB PE=1 SV=2ALBU_HUMAN	FALSE	VFDEFKPLVEEPQNLIKQNCcmELFEQLGEYKFQNALLVR	KQTALVELVK	397	549	38	10	30	1	426	549	6	C1	222.002	11	61	11	0	2	0.611	11	6504.65	0	22.597	FALSE	TRUE	FALSE	FALSE	Self	0	0.001
Scan: 11690 Run: E240620_13_AMC_HSA_C1_DSSO_HCD_Energies_Inj1 P1_R.RHPYFYAPELLFFAKR.Y P2_K.LKECcmCcmEKPLLEK.S 15 7	E240620_13_AMC_HSA_C1_DSSO_HCD_Energies_Inj1	11690	recal_E240620_13_AMC_HSA_C1_DSSO_HCD_Energies_Inj1.mgf	9013	6	637.987	3821.88	0.88	6	3821.88	0.88	P02768		sp|P02768|ALBU_HUMAN Albumin OS=Homo sapiens OX=9606 GN=ALB PE=1 SV=2ALBU_HUMAN	FALSE	P02768	P02768	sp|P02768|ALBU_HUMAN Albumin OS=Homo sapiens OX=9606 GN=ALB PE=1 SV=2ALBU_HUMAN	FALSE	RHPYFYAPELLFFAKR	LKECcmCcmEKPLLEK	169	299	16	12	15	7	183	305	6	C1	222.002	14	24	14	1	1	0.636	14	0	0	22.59	FALSE	TRUE	FALSE	FALSE	Self	0	0.001
Scan: 3809 Run: E240620_34_AMC_HSA_C1_92630_HCD_Energies_Inj1 P1_R.LAKTYETTLEK.Ccm P2_K.CcmCcmAAADPHECcmYAK.V 3 2	E240620_34_AMC_HSA_C1_92630_HCD_Energies_Inj1	3809	recal_E240620_34_AMC_HSA_C1_92630_HCD_Energies_Inj1.mgf	1784	4	754.074	3012.27	0.268	4	3012.27	0.268	P02768		sp|P02768|ALBU_HUMAN Albumin OS=Homo sapiens OX=9606 GN=ALB PE=1 SV=2ALBU_HUMAN	FALSE	P02768	P02768	sp|P02768|ALBU_HUMAN Albumin OS=Homo sapiens OX=9606 GN=ALB PE=1 SV=2ALBU_HUMAN	FALSE	CcmCcmAAADPHECcmYAK	LAKTYETTLEK	384	373	13	11	2	3	385	375	4	Ccm-C1	164.98	15	18	15	0	0	0.75	15	15934.1	0	22.58	FALSE	TRUE	FALSE	FALSE	Self	0	0.001
Scan: 6585 Run: E240620_24_AMC_HSA_C1_152630_HCD_Energies_Inj1 P1_K.TCcmVADESAENCcmDK.S P2_R.AFKAWAVAR.L 2 3	E240620_24_AMC_HSA_C1_152630_HCD_Energies_Inj1	6585	recal_E240620_24_AMC_HSA_C1_152630_HCD_Energies_Inj1.mgf	4321	4	671.288	2681.12	0.124	4	2681.12	0.123	P02768		sp|P02768|ALBU_HUMAN Albumin OS=Homo sapiens OX=9606 GN=ALB PE=1 SV=2ALBU_HUMAN	FALSE	P02768	P02768	sp|P02768|ALBU_HUMAN Albumin OS=Homo sapiens OX=9606 GN=ALB PE=1 SV=2ALBU_HUMAN	FALSE	TCcmVADESAENCcmDK	AFKAWAVAR	76	234	13	9	2	3	77	236	4	Ccm-C1	164.98	12	19	12	0	0	0.792	12	0	0	22.576	FALSE	TRUE	FALSE	FALSE	Self	0	0.001
Scan: 21330 Run: E240620_29_AMC_HSA_C1_212630_HCD_Energies_Inj1 P1_R.MPCcmAEDYLSVVLNQLCcmVLHEK.T P2_K.KYLYEIAR.R 16 1	E240620_29_AMC_HSA_C1_212630_HCD_Energies_Inj1	21330	recal_E240620_29_AMC_HSA_C1_212630_HCD_Energies_Inj1.mgf	17937	5	748.361	3736.77	0.769	5	3736.77	0.768	P02768		sp|P02768|ALBU_HUMAN Albumin OS=Homo sapiens OX=9606 GN=ALB PE=1 SV=2ALBU_HUMAN	FALSE	P02768	P02768	sp|P02768|ALBU_HUMAN Albumin OS=Homo sapiens OX=9606 GN=ALB PE=1 SV=2ALBU_HUMAN	FALSE	MPCcmAEDYLSVVLNQLCcmVLHEK	KYLYEIAR	470	161	21	8	16	1	485	161	5	Ccm-C1	164.98	12	26	12	0	0	0.65	12	1486.07	0	22.559	FALSE	TRUE	FALSE	FALSE	Self	0	0.001
Scan: 14261 Run: E240620_19_AMC_HSA_C1_122630_HCD_Energies_Inj1 P1_R.RHPDYSVVLLLR.L P2_K.QNCcmELFEQLGEYK.F 2 3	E240620_19_AMC_HSA_C1_122630_HCD_Energies_Inj1	14261	recal_E240620_19_AMC_HSA_C1_122630_HCD_Energies_Inj1.mgf	11399	5	658.72	3288.56	0.562	5	3288.56	0.561	P02768		sp|P02768|ALBU_HUMAN Albumin OS=Homo sapiens OX=9606 GN=ALB PE=1 SV=2ALBU_HUMAN	FALSE	P02768	P02768	sp|P02768|ALBU_HUMAN Albumin OS=Homo sapiens OX=9606 GN=ALB PE=1 SV=2ALBU_HUMAN	FALSE	RHPDYSVVLLLR	QNCcmELFEQLGEYK	361	414	12	13	2	3	362	416	5	Ccm-C1	164.98	15	17	15	0	1	0.625	15	663.809	0	22.543	FALSE	TRUE	FALSE	FALSE	Self	0	0.001
Scan: 13659 Run: E240715_02_AMC_HSA_C1_IV_DSSO_HCD_Energies_Inj1 P1_R.LKCcmASLQK.F P2_K.AEFAEVSKLVTDLTK.V 2 8	E240715_02_AMC_HSA_C1_IV_DSSO_HCD_Energies_Inj1	13659	recal_E240715_02_AMC_HSA_C1_IV_DSSO_HCD_Energies_Inj1.mgf	11943	5	564.691	2818.42	0.417	5	2818.42	0.416	P02768		sp|P02768|ALBU_HUMAN Albumin OS=Homo sapiens OX=9606 GN=ALB PE=1 SV=2ALBU_HUMAN	FALSE	P02768	P02768	sp|P02768|ALBU_HUMAN Albumin OS=Homo sapiens OX=9606 GN=ALB PE=1 SV=2ALBU_HUMAN	FALSE	AEFAEVSKLVTDLTK	LKCcmASLQK	250	222	15	8	8	2	257	223	5	C1	222.002	11	24	11	1	1	0.786	11	0	0	22.54	FALSE	TRUE	FALSE	FALSE	Self	0	0.001
Scan: 12728 Run: E240620_29_AMC_HSA_C1_212630_HCD_Energies_Inj1 P1_R.YKAAFTECcmCcmQAADKAACcmLLPK.L P2_R.LVRPEVDVMCcmTAFHDNEETFLKK.Y 14 14	E240620_29_AMC_HSA_C1_212630_HCD_Energies_Inj1	12728	recal_E240620_29_AMC_HSA_C1_212630_HCD_Energies_Inj1.mgf	9925	6	903.422	5414.49	0.489	6	5414.49	0.492	P02768		sp|P02768|ALBU_HUMAN Albumin OS=Homo sapiens OX=9606 GN=ALB PE=1 SV=2ALBU_HUMAN	FALSE	P02768	P02768	sp|P02768|ALBU_HUMAN Albumin OS=Homo sapiens OX=9606 GN=ALB PE=1 SV=2ALBU_HUMAN	FALSE	YKAAFTECcmCcmQAADKAACcmLLPK	LVRPEVDVMCcmTAFHDNEETFLKK	185	139	21	23	14	14	198	152	6	C1	222.002	19	28	19	1	1	0.432	19	0	0	22.512	FALSE	TRUE	FALSE	FALSE	Self	0	0.001
Scan: 23715 Run: E240620_19_AMC_HSA_C1_122630_HCD_Energies_Inj1 P1_R.MPCcmAEDYLSVVLNQLCcmVLHEK.T P2_R.LVRPEVDVMCcmTAFHDNEETFLKKYLYEIAR.R 16 22	E240620_19_AMC_HSA_C1_122630_HCD_Energies_Inj1	23715	recal_E240620_19_AMC_HSA_C1_122630_HCD_Energies_Inj1.mgf	20188	7	910.724	6368.02	0.016	7	6368.01	0.014	P02768		sp|P02768|ALBU_HUMAN Albumin OS=Homo sapiens OX=9606 GN=ALB PE=1 SV=2ALBU_HUMAN	FALSE	P02768	P02768	sp|P02768|ALBU_HUMAN Albumin OS=Homo sapiens OX=9606 GN=ALB PE=1 SV=2ALBU_HUMAN	FALSE	MPCcmAEDYLSVVLNQLCcmVLHEK	LVRPEVDVMCcmTAFHDNEETFLKKYLYEIAR	470	139	21	30	16	22	485	160	7	Ccm-C1	164.98	24	24	25	0	1	0.431	24	0	0	22.502	FALSE	TRUE	FALSE	FALSE	Self	0	0.001
Scan: 1720 Run: E240715_02_AMC_HSA_C1_IV_DSSO_HCD_Energies_Inj1 P1_K.LDELRDEGKASSAKQR.L P2_K.CcmCcmKHPEAKR.M 14 8	E240715_02_AMC_HSA_C1_IV_DSSO_HCD_Energies_Inj1	1720	recal_E240715_02_AMC_HSA_C1_IV_DSSO_HCD_Energies_Inj1.mgf	905	6	535.755	3208.48	0.483	6	3208.48	0.484	P02768		sp|P02768|ALBU_HUMAN Albumin OS=Homo sapiens OX=9606 GN=ALB PE=1 SV=2ALBU_HUMAN	FALSE	P02768	P02768	sp|P02768|ALBU_HUMAN Albumin OS=Homo sapiens OX=9606 GN=ALB PE=1 SV=2ALBU_HUMAN	FALSE	LDELRDEGKASSAKQR	CcmCcmKHPEAKR	206	461	16	9	14	8	219	468	6	C1	222.002	9	25	9	0	2	0.75	9	0	0	22.501	FALSE	TRUE	FALSE	FALSE	Self	0	0.001
Scan: 12300 Run: E240620_29_AMC_HSA_C1_212630_HCD_Energies_Inj1 P1_K.SLHTLFGDKLCcmTVATLR.E P2_R.AFKAWAVAR.L 11 3	E240620_29_AMC_HSA_C1_212630_HCD_Energies_Inj1	12300	recal_E240620_29_AMC_HSA_C1_212630_HCD_Energies_Inj1.mgf	9525	5	623.924	3114.58	0.583	5	3114.58	0.581	P02768		sp|P02768|ALBU_HUMAN Albumin OS=Homo sapiens OX=9606 GN=ALB PE=1 SV=2ALBU_HUMAN	FALSE	P02768	P02768	sp|P02768|ALBU_HUMAN Albumin OS=Homo sapiens OX=9606 GN=ALB PE=1 SV=2ALBU_HUMAN	FALSE	AFKAWAVAR	SLHTLFGDKLCcmTVATLR	234	89	9	17	3	11	236	99	5	Ccm-C1	164.98	12	12	19	0	1	0.594	12	0	0	22.474	FALSE	TRUE	FALSE	FALSE	Self	0	0.001
Scan: 3347 Run: E240715_24_AMC_HSA_C1_IV_212630_HCD_Energies_Inj5 P1_K.VHTECcmCcmHGDLLECcmADDRADLAK.Y P2_K.ASSAKQR.L 2 5	E240715_24_AMC_HSA_C1_IV_212630_HCD_Energies_Inj5	3347	recal_E240715_24_AMC_HSA_C1_IV_212630_HCD_Energies_Inj5.mgf	2390	5	711.51	3552.51	0.515	5	3552.52	0.516	P02768		sp|P02768|ALBU_HUMAN Albumin OS=Homo sapiens OX=9606 GN=ALB PE=1 SV=2ALBU_HUMAN	FALSE	P02768	P02768	sp|P02768|ALBU_HUMAN Albumin OS=Homo sapiens OX=9606 GN=ALB PE=1 SV=2ALBU_HUMAN	FALSE	VHTECcmCcmHGDLLECcmADDRADLAK	ASSAKQR	265	215	22	7	2	5	266	219	5	C1	222.002	7	38	7	0	2	0.667	7	0	0	22.469	FALSE	TRUE	FALSE	FALSE	Self	0	0.001
Scan: 18088 Run: E240620_19_AMC_HSA_C1_122630_HCD_Energies_Inj1 P1_R.LVRPEVDVMCcmTAFHDNEETFLKKYLYEIAR.R P2_K.AAFTECcmCcmQAADKAACcmLLPK.L 22 7	E240620_19_AMC_HSA_C1_122630_HCD_Energies_Inj1	18088	recal_E240620_19_AMC_HSA_C1_122630_HCD_Energies_Inj1.mgf	14954	7	854.549	5974.79	0.789	7	5974.79	0.788	P02768		sp|P02768|ALBU_HUMAN Albumin OS=Homo sapiens OX=9606 GN=ALB PE=1 SV=2ALBU_HUMAN	FALSE	P02768	P02768	sp|P02768|ALBU_HUMAN Albumin OS=Homo sapiens OX=9606 GN=ALB PE=1 SV=2ALBU_HUMAN	FALSE	LVRPEVDVMCcmTAFHDNEETFLKKYLYEIAR	AAFTECcmCcmQAADKAACcmLLPK	139	187	30	19	22	7	160	193	7	Ccm-C1	164.98	17	32	17	0	0	0.472	17	0	0	22.446	FALSE	TRUE	FALSE	FALSE	Self	0	0.001
Scan: 10237 Run: E240715_19_AMC_HSA_C1_IV_152630_HCD_Energies_Inj4 P1_K.QNCcmELFEQLGEYK.F P2_R.LKCcmASLQK.F 3 2	E240715_19_AMC_HSA_C1_IV_152630_HCD_Energies_Inj4	10237	recal_E240715_19_AMC_HSA_C1_IV_152630_HCD_Energies_Inj4.mgf	8744	4	693.071	2768.25	0.254	4	2768.25	0.252	P02768		sp|P02768|ALBU_HUMAN Albumin OS=Homo sapiens OX=9606 GN=ALB PE=1 SV=2ALBU_HUMAN	FALSE	P02768	P02768	sp|P02768|ALBU_HUMAN Albumin OS=Homo sapiens OX=9606 GN=ALB PE=1 SV=2ALBU_HUMAN	FALSE	QNCcmELFEQLGEYK	LKCcmASLQK	414	222	13	8	3	2	416	223	4	Ccm-C1	164.98	12	21	12	0	0	0.857	12	13679.4	0	22.431	FALSE	TRUE	FALSE	FALSE	Self	0	0.001
Scan: 10716 Run: E240620_24_AMC_HSA_C1_152630_HCD_Energies_Inj1 P1_R.YKAAFTECcmCcmQAADK.A P2_R.LVRPEVDVMCcmTAFHDNEETFLKK.Y 2 10	E240620_24_AMC_HSA_C1_152630_HCD_Energies_Inj1	10716	recal_E240620_24_AMC_HSA_C1_152630_HCD_Energies_Inj1.mgf	8077	6	768.349	4604.05	0.051	6	4604.05	0.05	P02768		sp|P02768|ALBU_HUMAN Albumin OS=Homo sapiens OX=9606 GN=ALB PE=1 SV=2ALBU_HUMAN	FALSE	P02768	P02768	sp|P02768|ALBU_HUMAN Albumin OS=Homo sapiens OX=9606 GN=ALB PE=1 SV=2ALBU_HUMAN	FALSE	YKAAFTECcmCcmQAADK	LVRPEVDVMCcmTAFHDNEETFLKK	185	139	14	23	2	10	186	148	6	Ccm-C1	164.98	18	18	21	0	1	0.477	18	0	0	22.425	FALSE	TRUE	FALSE	FALSE	Self	0	0.001
Scan: 8256 Run: E240715_19_AMC_HSA_C1_IV_152630_HCD_Energies_Inj4 P1_R.LKCcmASLQK.F P2_K.AAFTECcmCcmQAADKAACcmLLPK.L 2 15	E240715_19_AMC_HSA_C1_IV_152630_HCD_Energies_Inj4	8256	recal_E240715_19_AMC_HSA_C1_IV_152630_HCD_Energies_Inj4.mgf	6901	5	648.104	3235.49	0.486	5	3235.49	0.487	P02768		sp|P02768|ALBU_HUMAN Albumin OS=Homo sapiens OX=9606 GN=ALB PE=1 SV=2ALBU_HUMAN	FALSE	P02768	P02768	sp|P02768|ALBU_HUMAN Albumin OS=Homo sapiens OX=9606 GN=ALB PE=1 SV=2ALBU_HUMAN	FALSE	AAFTECcmCcmQAADKAACcmLLPK	LKCcmASLQK	187	222	19	8	15	2	201	223	5	Ccm-C1	164.98	10	22	10	0	0	0.611	10	0	0	22.416	FALSE	TRUE	FALSE	FALSE	Self	0	0.001
Scan: 3880 Run: E240715_29_AMC_HSA_C1_IV_242630_HCD_Energies_Inj6 P1_K.VHTECcmCcmHGDLLECcmADDRADLAK.Y P2_K.LDELRDEGKASSAKQR.L 2 14	E240715_29_AMC_HSA_C1_IV_242630_HCD_Energies_Inj6	3880	recal_E240715_29_AMC_HSA_C1_IV_242630_HCD_Energies_Inj6.mgf	2892	5	922.615	4608.04	0.038	5	4608.04	0.04	P02768		sp|P02768|ALBU_HUMAN Albumin OS=Homo sapiens OX=9606 GN=ALB PE=1 SV=2ALBU_HUMAN	FALSE	P02768	P02768	sp|P02768|ALBU_HUMAN Albumin OS=Homo sapiens OX=9606 GN=ALB PE=1 SV=2ALBU_HUMAN	FALSE	VHTECcmCcmHGDLLECcmADDRADLAK	LDELRDEGKASSAKQR	265	206	22	16	2	14	266	219	5	C1	222.002	12	36	12	0	2	0.4	12	0	0	22.381	FALSE	TRUE	FALSE	FALSE	Self	0	0.001
Scan: 7952 Run: E240620_19_AMC_HSA_C1_122630_HCD_Energies_Inj1 P1_K.CcmCcmTESLVNR.R P2_R.AFKAWAVAR.L 2 3	E240620_19_AMC_HSA_C1_122630_HCD_Energies_Inj1	7952	recal_E240620_19_AMC_HSA_C1_122630_HCD_Energies_Inj1.mgf	5548	4	581.268	2321.04	0.041	4	2321.04	0.042	P02768		sp|P02768|ALBU_HUMAN Albumin OS=Homo sapiens OX=9606 GN=ALB PE=1 SV=2ALBU_HUMAN	FALSE	P02768	P02768	sp|P02768|ALBU_HUMAN Albumin OS=Homo sapiens OX=9606 GN=ALB PE=1 SV=2ALBU_HUMAN	FALSE	CcmCcmTESLVNR	AFKAWAVAR	500	234	9	9	2	3	501	236	4	Ccm-C1	164.98	12	14	12	0	0	0.812	12	0	0	22.377	FALSE	TRUE	FALSE	FALSE	Self	0	0.001
Scan: 2959 Run: E240715_09_AMC_HSA_C1_IV_92630_HCD_Energies_Inj2 P1_R.LKCcmASLQK.F P2_K.LDELRDEGKASSAK.Q 2 9	E240715_09_AMC_HSA_C1_IV_92630_HCD_Energies_Inj2	2959	recal_E240715_09_AMC_HSA_C1_IV_92630_HCD_Energies_Inj2.mgf	2052	4	672.582	2686.3	0.297	4	2686.3	0.297	P02768		sp|P02768|ALBU_HUMAN Albumin OS=Homo sapiens OX=9606 GN=ALB PE=1 SV=2ALBU_HUMAN	FALSE	P02768	P02768	sp|P02768|ALBU_HUMAN Albumin OS=Homo sapiens OX=9606 GN=ALB PE=1 SV=2ALBU_HUMAN	FALSE	LDELRDEGKASSAK	LKCcmASLQK	206	222	14	8	9	2	214	223	4	C1	222.002	11	22	11	2	2	0.846	11	0	0	22.375	FALSE	TRUE	FALSE	FALSE	Self	0	0.001
Scan: 3136 Run: E240715_19_AMC_HSA_C1_IV_152630_HCD_Energies_Inj4 P1_R.LKCcmASLQK.F P2_K.CcmCcmAAADPHECcmYAK.V 2 2	E240715_19_AMC_HSA_C1_IV_152630_HCD_Energies_Inj4	3136	recal_E240715_19_AMC_HSA_C1_IV_152630_HCD_Energies_Inj4.mgf	2222	5	533.627	2663.1	0.097	5	2663.1	0.098	P02768		sp|P02768|ALBU_HUMAN Albumin OS=Homo sapiens OX=9606 GN=ALB PE=1 SV=2ALBU_HUMAN	FALSE	P02768	P02768	sp|P02768|ALBU_HUMAN Albumin OS=Homo sapiens OX=9606 GN=ALB PE=1 SV=2ALBU_HUMAN	FALSE	CcmCcmAAADPHECcmYAK	LKCcmASLQK	384	222	13	8	2	2	385	223	5	Ccm-C1	164.98	11	19	11	0	0	0.833	11	0	0	22.365	FALSE	TRUE	FALSE	FALSE	Self	0	0.001
Scan: 10982 Run: E240715_09_AMC_HSA_C1_IV_92630_HCD_Energies_Inj2 P1_R.RHPYFYAPELLFFAKR.Y P2_R.LKCcmASLQK.F 15 2	E240715_09_AMC_HSA_C1_IV_92630_HCD_Energies_Inj2	10982	recal_E240715_09_AMC_HSA_C1_IV_92630_HCD_Energies_Inj2.mgf	9434	6	538.11	3222.61	0.615	6	3222.62	0.618	P02768		sp|P02768|ALBU_HUMAN Albumin OS=Homo sapiens OX=9606 GN=ALB PE=1 SV=2ALBU_HUMAN	FALSE	P02768	P02768	sp|P02768|ALBU_HUMAN Albumin OS=Homo sapiens OX=9606 GN=ALB PE=1 SV=2ALBU_HUMAN	FALSE	RHPYFYAPELLFFAKR	LKCcmASLQK	169	222	16	8	15	2	183	223	6	C1	222.002	11	25	11	1	1	0.786	11	1525.52	0	22.362	FALSE	TRUE	FALSE	FALSE	Self	0	0.001
Scan: 4289 Run: E240620_34_AMC_HSA_C1_92630_HCD_Energies_Inj1 P1_K.LKECcmCcmEKPLLEK.S P2_R.LAKTYETTLEK.Ccm 5 3	E240620_34_AMC_HSA_C1_92630_HCD_Energies_Inj1	4289	recal_E240620_34_AMC_HSA_C1_92630_HCD_Energies_Inj1.mgf	2204	5	602.301	3006.47	0.467	5	3006.47	0.467	P02768		sp|P02768|ALBU_HUMAN Albumin OS=Homo sapiens OX=9606 GN=ALB PE=1 SV=2ALBU_HUMAN	FALSE	P02768	P02768	sp|P02768|ALBU_HUMAN Albumin OS=Homo sapiens OX=9606 GN=ALB PE=1 SV=2ALBU_HUMAN	FALSE	LAKTYETTLEK	LKECcmCcmEKPLLEK	373	299	11	12	3	5	375	303	5	Ccm-C1	164.98	12	12	19	0	0	0.864	12	3710.67	0	22.353	FALSE	TRUE	FALSE	FALSE	Self	0	0.001
Scan: 21790 Run: E240620_34_AMC_HSA_C1_92630_HCD_Energies_Inj1 P1_K.TCcmVADESAENCcmDKSLHTLFGDKLCcmTVATLR.E P2_K.ALVLIAFAQYLQQCcmPFEDHVK.L 24 19	E240620_34_AMC_HSA_C1_92630_HCD_Energies_Inj1	21790	recal_E240620_34_AMC_HSA_C1_92630_HCD_Energies_Inj1.mgf	18395	5	1213.98	6064.85	0.85	5	6064.85	0.848	P02768		sp|P02768|ALBU_HUMAN Albumin OS=Homo sapiens OX=9606 GN=ALB PE=1 SV=2ALBU_HUMAN	FALSE	P02768	P02768	sp|P02768|ALBU_HUMAN Albumin OS=Homo sapiens OX=9606 GN=ALB PE=1 SV=2ALBU_HUMAN	FALSE	ALVLIAFAQYLQQCcmPFEDHVK	TCcmVADESAENCcmDKSLHTLFGDKLCcmTVATLR	45	76	21	30	19	24	63	99	5	Ccm-C1	164.98	23	23	23	0	0	0.414	23	0	0	22.344	FALSE	TRUE	FALSE	FALSE	Self	0	0.001
Scan: 18937 Run: E240715_02_AMC_HSA_C1_IV_DSSO_HCD_Energies_Inj1 P1_R.LAKTYETTLEK.Ccm P2_K.ALVLIAFAQYLQQCcmPFEDHVK.L 3 14	E240715_02_AMC_HSA_C1_IV_DSSO_HCD_Energies_Inj1	18937	recal_E240715_02_AMC_HSA_C1_IV_DSSO_HCD_Energies_Inj1.mgf	16906	5	790.998	3949.95	0.953	5	3949.95	0.955	P02768		sp|P02768|ALBU_HUMAN Albumin OS=Homo sapiens OX=9606 GN=ALB PE=1 SV=2ALBU_HUMAN	FALSE	P02768	P02768	sp|P02768|ALBU_HUMAN Albumin OS=Homo sapiens OX=9606 GN=ALB PE=1 SV=2ALBU_HUMAN	FALSE	ALVLIAFAQYLQQCcmPFEDHVK	LAKTYETTLEK	45	373	21	11	14	3	58	375	5	Ccm-C1	164.98	11	28	11	0	0	0.6	11	1575.58	0	22.324	FALSE	TRUE	FALSE	FALSE	Self	0	0.001
Scan: 16123 Run: E240715_09_AMC_HSA_C1_IV_92630_HCD_Energies_Inj2 P1_R.QIKKQTALVELVK.H P2_K.ATKEQLKAVMDDFAAFVEK.Ccm 4 3	E240715_09_AMC_HSA_C1_IV_92630_HCD_Energies_Inj2	16123	recal_E240715_09_AMC_HSA_C1_IV_92630_HCD_Energies_Inj2.mgf	14268	5	772.812	3859.02	0.021	5	3859.02	0.018	P02768		sp|P02768|ALBU_HUMAN Albumin OS=Homo sapiens OX=9606 GN=ALB PE=1 SV=2ALBU_HUMAN	FALSE	P02768	P02768	sp|P02768|ALBU_HUMAN Albumin OS=Homo sapiens OX=9606 GN=ALB PE=1 SV=2ALBU_HUMAN	FALSE	ATKEQLKAVMDDFAAFVEK	QIKKQTALVELVK	563	546	19	13	3	4	565	549	5	C1	222.002	13	32	13	1	2	0.583	13	9715.06	0	22.321	FALSE	TRUE	FALSE	FALSE	Self	0	0.001
Scan: 19053 Run: E240715_24_AMC_HSA_C1_IV_212630_HCD_Energies_Inj5 P1_K.VFDEFKPLVEEPQNLIKQNCcmELFEQLGEYK.F P2_R.LKCcmASLQK.F 20 2	E240715_24_AMC_HSA_C1_IV_212630_HCD_Energies_Inj5	19053	recal_E240715_24_AMC_HSA_C1_IV_212630_HCD_Energies_Inj5.mgf	17026	6	800.062	4794.33	0.328	6	4794.33	0.33	P02768		sp|P02768|ALBU_HUMAN Albumin OS=Homo sapiens OX=9606 GN=ALB PE=1 SV=2ALBU_HUMAN	FALSE	P02768	P02768	sp|P02768|ALBU_HUMAN Albumin OS=Homo sapiens OX=9606 GN=ALB PE=1 SV=2ALBU_HUMAN	FALSE	VFDEFKPLVEEPQNLIKQNCcmELFEQLGEYK	LKCcmASLQK	397	222	30	8	20	2	416	223	6	Ccm-C1	164.98	8	43	8	0	1	0.571	8	0	0	22.316	FALSE	TRUE	FALSE	FALSE	Self	0	0.001
Scan: 20964 Run: E240620_29_AMC_HSA_C1_212630_HCD_Energies_Inj1 P1_R.MPCcmAEDYLSVVLNQLCcmVLHEKTPVSDR.V P2_K.CcmCcmTESLVNR.R 21 2	E240620_29_AMC_HSA_C1_212630_HCD_Energies_Inj1	20964	recal_E240620_29_AMC_HSA_C1_212630_HCD_Energies_Inj1.mgf	17595	5	896.009	4475.01	0.011	5	4475.01	0.006	P02768		sp|P02768|ALBU_HUMAN Albumin OS=Homo sapiens OX=9606 GN=ALB PE=1 SV=2ALBU_HUMAN	FALSE	P02768	P02768	sp|P02768|ALBU_HUMAN Albumin OS=Homo sapiens OX=9606 GN=ALB PE=1 SV=2ALBU_HUMAN	FALSE	MPCcmAEDYLSVVLNQLCcmVLHEKTPVSDR	CcmCcmTESLVNR	470	500	27	9	21	2	490	501	5	Ccm-C1	164.98	10	37	10	0	0	0.688	10	923.585	755.332	22.303	FALSE	TRUE	FALSE	FALSE	Self	0	0.001
Scan: 2997 Run: E240620_29_AMC_HSA_C1_212630_HCD_Energies_Inj1 P1_R.FKDLGEENFK.A P2_R.DAHKSEVAHR.F 2 4	E240620_29_AMC_HSA_C1_212630_HCD_Energies_Inj1	2997	recal_E240620_29_AMC_HSA_C1_212630_HCD_Energies_Inj1.mgf	1060	3	866.396	2596.17	0.167	3	2596.17	0.168	P02768		sp|P02768|ALBU_HUMAN Albumin OS=Homo sapiens OX=9606 GN=ALB PE=1 SV=2ALBU_HUMAN	FALSE	P02768	P02768	sp|P02768|ALBU_HUMAN Albumin OS=Homo sapiens OX=9606 GN=ALB PE=1 SV=2ALBU_HUMAN	FALSE	DAHKSEVAHR	FKDLGEENFK	25	35	10	10	4	2	28	36	3	C1	222.002	14	17	14	1	2	0.778	14	0	0	22.297	FALSE	TRUE	FALSE	FALSE	Self	0	0.001
Scan: 5955 Run: E240715_02_AMC_HSA_C1_IV_DSSO_HCD_Energies_Inj1 P1_R.LAKTYETTLEK.Ccm P2_K.CcmCcmTESLVNR.R 3 2	E240715_02_AMC_HSA_C1_IV_DSSO_HCD_Energies_Inj1	5955	recal_E240715_02_AMC_HSA_C1_IV_DSSO_HCD_Energies_Inj1.mgf	4791	4	650.55	2598.17	0.171	4	2598.17	0.168	P02768		sp|P02768|ALBU_HUMAN Albumin OS=Homo sapiens OX=9606 GN=ALB PE=1 SV=2ALBU_HUMAN	FALSE	P02768	P02768	sp|P02768|ALBU_HUMAN Albumin OS=Homo sapiens OX=9606 GN=ALB PE=1 SV=2ALBU_HUMAN	FALSE	CcmCcmTESLVNR	LAKTYETTLEK	500	373	9	11	2	3	501	375	4	Ccm-C1	164.98	14	14	14	0	0	0.75	14	1247.98	0	22.285	FALSE	TRUE	FALSE	FALSE	Self	0	0.001
Scan: 5380 Run: E240620_13_AMC_HSA_C1_DSSO_HCD_Energies_Inj1 P1_K.CcmCcmAAADPHECcmYAK.V P2_R.AFKAWAVAR.L 2 3	E240620_13_AMC_HSA_C1_DSSO_HCD_Energies_Inj1	5380	recal_E240620_13_AMC_HSA_C1_DSSO_HCD_Energies_Inj1.mgf	3247	5	548.036	2735.14	0.142	5	2735.14	0.142	P02768		sp|P02768|ALBU_HUMAN Albumin OS=Homo sapiens OX=9606 GN=ALB PE=1 SV=2ALBU_HUMAN	FALSE	P02768	P02768	sp|P02768|ALBU_HUMAN Albumin OS=Homo sapiens OX=9606 GN=ALB PE=1 SV=2ALBU_HUMAN	FALSE	CcmCcmAAADPHECcmYAK	AFKAWAVAR	384	234	13	9	2	3	385	236	5	Ccm-C1	164.98	13	17	13	0	0	0.708	13	0	0	22.28	FALSE	TRUE	FALSE	FALSE	Self	0	0.001
Scan: 2169 Run: E240715_02_AMC_HSA_C1_IV_DSSO_HCD_Energies_Inj1 P1_R.NLGKVGSKCcmCcmKHPEAK.R P2_K.LDELRDEGKASSAK.Q 8 9	E240715_02_AMC_HSA_C1_IV_DSSO_HCD_Energies_Inj1	2169	recal_E240715_02_AMC_HSA_C1_IV_DSSO_HCD_Energies_Inj1.mgf	1318	6	592.955	3551.69	0.686	6	3551.68	0.684	P02768		sp|P02768|ALBU_HUMAN Albumin OS=Homo sapiens OX=9606 GN=ALB PE=1 SV=2ALBU_HUMAN	FALSE	P02768	P02768	sp|P02768|ALBU_HUMAN Albumin OS=Homo sapiens OX=9606 GN=ALB PE=1 SV=2ALBU_HUMAN	FALSE	NLGKVGSKCcmCcmKHPEAK	LDELRDEGKASSAK	453	206	16	14	8	9	460	214	6	C1	222.002	14	21	14	2	2	0.654	14	0	0	22.279	FALSE	TRUE	FALSE	FALSE	Self	0	0.001
Scan: 7188 Run: E240620_19_AMC_HSA_C1_122630_HCD_Energies_Inj1 P1_K.VHTECcmCcmHGDLLECcmADDRADLAKYICcmENQDSISSK.L P2_R.DAHKSEVAHR.F 7 4	E240620_19_AMC_HSA_C1_122630_HCD_Energies_Inj1	7188	recal_E240620_19_AMC_HSA_C1_122630_HCD_Energies_Inj1.mgf	4860	6	897.557	5379.3	0.3	6	5379.31	0.305	P02768		sp|P02768|ALBU_HUMAN Albumin OS=Homo sapiens OX=9606 GN=ALB PE=1 SV=2ALBU_HUMAN	FALSE	P02768	P02768	sp|P02768|ALBU_HUMAN Albumin OS=Homo sapiens OX=9606 GN=ALB PE=1 SV=2ALBU_HUMAN	FALSE	VHTECcmCcmHGDLLECcmADDRADLAKYICcmENQDSISSK	DAHKSEVAHR	265	25	34	10	7	4	271	28	6	C1	222.002	14	30	14	1	2	0.455	14	0	0	22.249	FALSE	TRUE	FALSE	FALSE	Self	0	0.001
Scan: 23028 Run: E240620_29_AMC_HSA_C1_212630_HCD_Energies_Inj1 P1_R.LVRPEVDVMCcmTAFHDNEETFLKKYLYEIAR.R P2_K.ALVLIAFAQYLQQCcmPFEDHVK.L 22 14	E240620_29_AMC_HSA_C1_212630_HCD_Energies_Inj1	23028	recal_E240620_29_AMC_HSA_C1_212630_HCD_Energies_Inj1.mgf	19512	7	906.733	6340.08	0.083	7	6340.09	0.085	P02768		sp|P02768|ALBU_HUMAN Albumin OS=Homo sapiens OX=9606 GN=ALB PE=1 SV=2ALBU_HUMAN	FALSE	P02768	P02768	sp|P02768|ALBU_HUMAN Albumin OS=Homo sapiens OX=9606 GN=ALB PE=1 SV=2ALBU_HUMAN	FALSE	LVRPEVDVMCcmTAFHDNEETFLKKYLYEIAR	ALVLIAFAQYLQQCcmPFEDHVK	139	45	30	21	22	14	160	58	7	Ccm-C1	164.98	21	21	24	0	1	0.362	21	1834.24	0	22.246	FALSE	TRUE	FALSE	FALSE	Self	0	0.001
Scan: 19081 Run: E240715_19_AMC_HSA_C1_IV_152630_HCD_Energies_Inj4 P1_R.RHPYFYAPELLFFAK.R P2_K.EFNAETFTFHADICcmTLSEKER.Q 2 19	E240715_19_AMC_HSA_C1_IV_152630_HCD_Energies_Inj4	19081	recal_E240715_19_AMC_HSA_C1_IV_152630_HCD_Energies_Inj4.mgf	17045	6	778.365	4664.15	0.149	6	4664.15	0.149	P02768		sp|P02768|ALBU_HUMAN Albumin OS=Homo sapiens OX=9606 GN=ALB PE=1 SV=2ALBU_HUMAN	FALSE	P02768	P02768	sp|P02768|ALBU_HUMAN Albumin OS=Homo sapiens OX=9606 GN=ALB PE=1 SV=2ALBU_HUMAN	FALSE	RHPYFYAPELLFFAK	EFNAETFTFHADICcmTLSEKER	169	525	15	21	2	19	170	543	6	C1	222.002	19	21	19	0	1	0.475	19	0	0	22.229	FALSE	TRUE	FALSE	FALSE	Self	0	0.001
Scan: 16407 Run: E240715_09_AMC_HSA_C1_IV_92630_HCD_Energies_Inj2 P1_R.HPYFYAPELLFFAKRYK.A P2_K.AAFTECcmCcmQAADKAACcmLLPKLDELRDEGK.A 14 19	E240715_09_AMC_HSA_C1_IV_92630_HCD_Energies_Inj2	16407	recal_E240715_09_AMC_HSA_C1_IV_92630_HCD_Energies_Inj2.mgf	14536	7	799.671	5590.65	0.648	7	5590.65	0.653	P02768		sp|P02768|ALBU_HUMAN Albumin OS=Homo sapiens OX=9606 GN=ALB PE=1 SV=2ALBU_HUMAN	FALSE	P02768	P02768	sp|P02768|ALBU_HUMAN Albumin OS=Homo sapiens OX=9606 GN=ALB PE=1 SV=2ALBU_HUMAN	FALSE	AAFTECcmCcmQAADKAACcmLLPKLDELRDEGK	HPYFYAPELLFFAKRYK	187	170	28	17	19	14	205	183	7	C1	222.002	17	27	17	0	2	0.5	17	0	0	22.227	FALSE	TRUE	FALSE	FALSE	Self	0	0.001
Scan: 9024 Run: E240715_09_AMC_HSA_C1_IV_92630_HCD_Energies_Inj2 P1_R.RHPDYSVVLLLR.L P2_K.CcmCcmTESLVNR.R 2 2	E240715_09_AMC_HSA_C1_IV_92630_HCD_Energies_Inj2	9024	recal_E240715_09_AMC_HSA_C1_IV_92630_HCD_Energies_Inj2.mgf	7604	5	554.868	2769.31	0.306	5	2769.31	0.307	P02768		sp|P02768|ALBU_HUMAN Albumin OS=Homo sapiens OX=9606 GN=ALB PE=1 SV=2ALBU_HUMAN	FALSE	P02768	P02768	sp|P02768|ALBU_HUMAN Albumin OS=Homo sapiens OX=9606 GN=ALB PE=1 SV=2ALBU_HUMAN	FALSE	RHPDYSVVLLLR	CcmCcmTESLVNR	361	500	12	9	2	2	362	501	5	Ccm-C1	164.98	12	17	12	0	1	0.773	12	0	0	22.226	FALSE	TRUE	FALSE	FALSE	Self	0	0.001
Scan: 9136 Run: E240620_24_AMC_HSA_C1_152630_HCD_Energies_Inj1 P1_K.KVPQVSTPTLVEVSR.N P2_K.CcmCcmTESLVNR.R 1 1	E240620_24_AMC_HSA_C1_152630_HCD_Energies_Inj1	9136	recal_E240620_24_AMC_HSA_C1_152630_HCD_Energies_Inj1.mgf	6616	4	736.358	2941.4	0.401	4	2941.4	0.401	P02768		sp|P02768|ALBU_HUMAN Albumin OS=Homo sapiens OX=9606 GN=ALB PE=1 SV=2ALBU_HUMAN	FALSE	P02768	P02768	sp|P02768|ALBU_HUMAN Albumin OS=Homo sapiens OX=9606 GN=ALB PE=1 SV=2ALBU_HUMAN	FALSE	KVPQVSTPTLVEVSR	CcmCcmTESLVNR	438	500	15	9	1	1	438	500	4	Ccm-C1	164.98	10	25	10	0	0	0.688	10	1585.32	1604.52	22.172	FALSE	TRUE	FALSE	FALSE	Self	0	0.001
Scan: 13541 Run: E240620_24_AMC_HSA_C1_152630_HCD_Energies_Inj1 P1_K.KVPQVSTPTLVEVSR.N P2_K.HKPKATKEQLKAVMDDFAAFVEK.Ccm 1 11	E240620_24_AMC_HSA_C1_152630_HCD_Energies_Inj1	13541	recal_E240620_24_AMC_HSA_C1_152630_HCD_Energies_Inj1.mgf	10718	6	749.561	4491.32	0.323	6	4491.32	0.321	P02768		sp|P02768|ALBU_HUMAN Albumin OS=Homo sapiens OX=9606 GN=ALB PE=1 SV=2ALBU_HUMAN	FALSE	P02768	P02768	sp|P02768|ALBU_HUMAN Albumin OS=Homo sapiens OX=9606 GN=ALB PE=1 SV=2ALBU_HUMAN	FALSE	KVPQVSTPTLVEVSR	HKPKATKEQLKAVMDDFAAFVEK	438	559	15	23	1	11	438	569	6	C1	222.002	19	27	19	0	1	0.432	19	3967.05	0	22.16	FALSE	TRUE	FALSE	FALSE	Self	0	0.001
Scan: 18932 Run: E240620_13_AMC_HSA_C1_DSSO_HCD_Energies_Inj1 P1_R.LAKTYETTLEK.Ccm P2_K.ALVLIAFAQYLQQCcmPFEDHVK.L 3 14	E240620_13_AMC_HSA_C1_DSSO_HCD_Energies_Inj1	18932	recal_E240620_13_AMC_HSA_C1_DSSO_HCD_Energies_Inj1.mgf	15758	4	988.495	3949.95	0.95	4	3949.95	0.955	P02768		sp|P02768|ALBU_HUMAN Albumin OS=Homo sapiens OX=9606 GN=ALB PE=1 SV=2ALBU_HUMAN	FALSE	P02768	P02768	sp|P02768|ALBU_HUMAN Albumin OS=Homo sapiens OX=9606 GN=ALB PE=1 SV=2ALBU_HUMAN	FALSE	ALVLIAFAQYLQQCcmPFEDHVK	LAKTYETTLEK	45	373	21	11	14	3	58	375	4	Ccm-C1	164.98	10	30	10	0	0	0.65	10	0	0	22.158	FALSE	TRUE	FALSE	FALSE	Self	0	0.001
Scan: 7808 Run: E240620_13_AMC_HSA_C1_DSSO_HCD_Energies_Inj1 P1_K.LVTDLTKVHTECcmCcmHGDLLECcmADDRADLAK.Y P2_R.LKCcmASLQK.F 12 2	E240620_13_AMC_HSA_C1_DSSO_HCD_Energies_Inj1	7808	recal_E240620_13_AMC_HSA_C1_DSSO_HCD_Energies_Inj1.mgf	5453	6	745.353	4466.07	0.073	6	4466.07	0.071	P02768		sp|P02768|ALBU_HUMAN Albumin OS=Homo sapiens OX=9606 GN=ALB PE=1 SV=2ALBU_HUMAN	FALSE	P02768	P02768	sp|P02768|ALBU_HUMAN Albumin OS=Homo sapiens OX=9606 GN=ALB PE=1 SV=2ALBU_HUMAN	FALSE	LVTDLTKVHTECcmCcmHGDLLECcmADDRADLAK	LKCcmASLQK	258	222	29	8	12	2	269	223	6	Ccm-C1	164.98	11	33	11	0	0	0.607	11	0	0	22.143	FALSE	TRUE	FALSE	FALSE	Self	0	0.001
Scan: 7254 Run: E240715_29_AMC_HSA_C1_IV_242630_HCD_Energies_Inj6 P1_K.LVTDLTKVHTECcmCcmHGDLLECcmADDRADLAK.Y P2_R.LKCcmASLQK.F 7 2	E240715_29_AMC_HSA_C1_IV_242630_HCD_Energies_Inj6	7254	recal_E240715_29_AMC_HSA_C1_IV_242630_HCD_Energies_Inj6.mgf	5981	5	905.624	4523.08	0.084	5	4523.09	0.093	P02768		sp|P02768|ALBU_HUMAN Albumin OS=Homo sapiens OX=9606 GN=ALB PE=1 SV=2ALBU_HUMAN	FALSE	P02768	P02768	sp|P02768|ALBU_HUMAN Albumin OS=Homo sapiens OX=9606 GN=ALB PE=1 SV=2ALBU_HUMAN	FALSE	LVTDLTKVHTECcmCcmHGDLLECcmADDRADLAK	LKCcmASLQK	258	222	29	8	7	2	264	223	5	C1	222.002	10	40	10	1	2	0.714	10	0	0	22.133	FALSE	TRUE	FALSE	FALSE	Self	0	0.001
Scan: 16050 Run: E240715_19_AMC_HSA_C1_IV_152630_HCD_Energies_Inj4 P1_R.YTKKVPQVSTPTLVEVSR.N P2_K.EQLKAVMDDFAAFVEK.Ccm 4 4	E240715_19_AMC_HSA_C1_IV_152630_HCD_Energies_Inj4	16050	recal_E240715_19_AMC_HSA_C1_IV_152630_HCD_Energies_Inj4.mgf	14197	5	819.617	4093.05	0.05	5	4093.05	0.046	P02768		sp|P02768|ALBU_HUMAN Albumin OS=Homo sapiens OX=9606 GN=ALB PE=1 SV=2ALBU_HUMAN	FALSE	P02768	P02768	sp|P02768|ALBU_HUMAN Albumin OS=Homo sapiens OX=9606 GN=ALB PE=1 SV=2ALBU_HUMAN	FALSE	YTKKVPQVSTPTLVEVSR	EQLKAVMDDFAAFVEK	435	566	18	16	4	4	438	569	5	C1	222.002	20	23	20	0	0	0.667	20	0	0	22.133	FALSE	TRUE	FALSE	FALSE	Self	0	0.001
Scan: 18479 Run: E240715_19_AMC_HSA_C1_IV_152630_HCD_Energies_Inj4 P1_K.QEPERNECcmFLQHKDDNPNLPR.L P2_K.ALVLIAFAQYLQQCcmPFEDHVKLVNEVTEFAK.T 13 14	E240715_19_AMC_HSA_C1_IV_152630_HCD_Energies_Inj4	18479	recal_E240715_19_AMC_HSA_C1_IV_152630_HCD_Energies_Inj4.mgf	16481	7	918.162	6420.08	0.082	7	6420.07	0.075	P02768		sp|P02768|ALBU_HUMAN Albumin OS=Homo sapiens OX=9606 GN=ALB PE=1 SV=2ALBU_HUMAN	FALSE	P02768	P02768	sp|P02768|ALBU_HUMAN Albumin OS=Homo sapiens OX=9606 GN=ALB PE=1 SV=2ALBU_HUMAN	FALSE	ALVLIAFAQYLQQCcmPFEDHVKLVNEVTEFAK	QEPERNECcmFLQHKDDNPNLPR	45	118	31	21	14	13	58	130	7	Ccm-C1	164.98	15	38	15	0	1	0.4	15	0	0	22.118	FALSE	TRUE	FALSE	FALSE	Self	0	0.001
Scan: 10055 Run: E240620_19_AMC_HSA_C1_122630_HCD_Energies_Inj1 P1_K.LVTDLTKVHTECcmCcmHGDLLECcmADDRADLAK.Y P2_R.AFKAWAVAR.L 20 3	E240620_19_AMC_HSA_C1_122630_HCD_Energies_Inj1	10055	recal_E240620_19_AMC_HSA_C1_122630_HCD_Energies_Inj1.mgf	7478	6	757.361	4538.12	0.12	6	4538.12	0.116	P02768		sp|P02768|ALBU_HUMAN Albumin OS=Homo sapiens OX=9606 GN=ALB PE=1 SV=2ALBU_HUMAN	FALSE	P02768	P02768	sp|P02768|ALBU_HUMAN Albumin OS=Homo sapiens OX=9606 GN=ALB PE=1 SV=2ALBU_HUMAN	FALSE	LVTDLTKVHTECcmCcmHGDLLECcmADDRADLAK	AFKAWAVAR	258	234	29	9	20	3	277	236	6	Ccm-C1	164.98	14	29	14	0	1	0.518	14	2140.24	0	22.11	FALSE	TRUE	FALSE	FALSE	Self	0	0.001
Scan: 4384 Run: E240620_24_AMC_HSA_C1_152630_HCD_Energies_Inj1 P1_K.LKECcmCcmEKPLLEK.S P2_R.LAKTYETTLEK.Ccm 4 3	E240620_24_AMC_HSA_C1_152630_HCD_Energies_Inj1	4384	recal_E240620_24_AMC_HSA_C1_152630_HCD_Energies_Inj1.mgf	2291	4	752.624	3006.47	0.466	4	3006.47	0.467	P02768		sp|P02768|ALBU_HUMAN Albumin OS=Homo sapiens OX=9606 GN=ALB PE=1 SV=2ALBU_HUMAN	FALSE	P02768	P02768	sp|P02768|ALBU_HUMAN Albumin OS=Homo sapiens OX=9606 GN=ALB PE=1 SV=2ALBU_HUMAN	FALSE	LAKTYETTLEK	LKECcmCcmEKPLLEK	373	299	11	12	3	4	375	302	4	Ccm-C1	164.98	14	14	16	0	0	0.773	14	887.041	0	22.109	FALSE	TRUE	FALSE	FALSE	Self	0	0.001
Scan: 6092 Run: E240620_34_AMC_HSA_C1_92630_HCD_Energies_Inj1 P1_R.LSQRFPKAEFAEVSK.L P2_K.LKECcmCcmEKPLLEK.S 7 5	E240620_34_AMC_HSA_C1_92630_HCD_Energies_Inj1	6092	recal_E240620_34_AMC_HSA_C1_92630_HCD_Energies_Inj1.mgf	3871	5	690.345	3446.69	0.69	5	3446.7	0.695	P02768		sp|P02768|ALBU_HUMAN Albumin OS=Homo sapiens OX=9606 GN=ALB PE=1 SV=2ALBU_HUMAN	FALSE	P02768	P02768	sp|P02768|ALBU_HUMAN Albumin OS=Homo sapiens OX=9606 GN=ALB PE=1 SV=2ALBU_HUMAN	FALSE	LSQRFPKAEFAEVSK	LKECcmCcmEKPLLEK	243	299	15	12	7	5	249	303	5	Ccm-C1	164.98	13	23	13	0	0	0.636	13	707.89	0	22.105	FALSE	TRUE	FALSE	FALSE	Self	0	0.001
Scan: 9979 Run: E240620_29_AMC_HSA_C1_212630_HCD_Energies_Inj1 P1_K.TCcmVADESAENCcmDKSLHTLFGDKLCcmTVATLR.E P2_R.LKCcmASLQK.F 24 2	E240620_29_AMC_HSA_C1_212630_HCD_Energies_Inj1	9979	recal_E240620_29_AMC_HSA_C1_212630_HCD_Energies_Inj1.mgf	7374	7	647.021	4522.1	0.097	7	4522.1	0.098	P02768		sp|P02768|ALBU_HUMAN Albumin OS=Homo sapiens OX=9606 GN=ALB PE=1 SV=2ALBU_HUMAN	FALSE	P02768	P02768	sp|P02768|ALBU_HUMAN Albumin OS=Homo sapiens OX=9606 GN=ALB PE=1 SV=2ALBU_HUMAN	FALSE	TCcmVADESAENCcmDKSLHTLFGDKLCcmTVATLR	LKCcmASLQK	76	222	30	8	24	2	99	223	7	Ccm-C1	164.98	9	35	9	0	0	0.603	9	0	0	22.103	FALSE	TRUE	FALSE	FALSE	Self	0	0.001
Scan: 14041 Run: E240715_24_AMC_HSA_C1_IV_212630_HCD_Energies_Inj5 P1_R.RPCcmFSALEVDETYVPKEFNAETFTFHADICcmTLSEKER.Q P2_K.ADDKETCcmFAEEGKK.L 26 13	E240715_24_AMC_HSA_C1_IV_212630_HCD_Energies_Inj5	14041	recal_E240715_24_AMC_HSA_C1_IV_212630_HCD_Energies_Inj5.mgf	12310	7	898.836	6284.8	0.799	7	6284.79	0.794	P02768		sp|P02768|ALBU_HUMAN Albumin OS=Homo sapiens OX=9606 GN=ALB PE=1 SV=2ALBU_HUMAN	FALSE	P02768	P02768	sp|P02768|ALBU_HUMAN Albumin OS=Homo sapiens OX=9606 GN=ALB PE=1 SV=2ALBU_HUMAN	FALSE	RPCcmFSALEVDETYVPKEFNAETFTFHADICcmTLSEKER	ADDKETCcmFAEEGKK	509	585	37	14	26	13	534	597	7	C1	222.002	10	47	10	0	2	0.385	10	0	0	22.089	FALSE	TRUE	FALSE	FALSE	Self	0	0.001
Scan: 12808 Run: E240620_34_AMC_HSA_C1_92630_HCD_Energies_Inj1 P1_R.YKAAFTECcmCcmQAADKAACcmLLPK.L P2_R.LVRPEVDVMCcmTAFHDNEETFLKK.Y 17 10	E240620_34_AMC_HSA_C1_92630_HCD_Energies_Inj1	12808	recal_E240620_34_AMC_HSA_C1_92630_HCD_Energies_Inj1.mgf	10029	6	903.255	5413.49	0.488	6	5413.5	0.497	P02768		sp|P02768|ALBU_HUMAN Albumin OS=Homo sapiens OX=9606 GN=ALB PE=1 SV=2ALBU_HUMAN	FALSE	P02768	P02768	sp|P02768|ALBU_HUMAN Albumin OS=Homo sapiens OX=9606 GN=ALB PE=1 SV=2ALBU_HUMAN	FALSE	YKAAFTECcmCcmQAADKAACcmLLPK	LVRPEVDVMCcmTAFHDNEETFLKK	185	139	21	23	17	10	201	148	6	Ccm-Ccm-C1-Base	221.007	24	29	24	2	2	0.545	24	0	0	22.082	FALSE	TRUE	FALSE	FALSE	Self	0	0.001
Scan: 8015 Run: E240620_13_AMC_HSA_C1_DSSO_HCD_Energies_Inj1 P1_R.AFKAWAVAR.L P2_K.AAFTECcmCcmQAADK.A 3 7	E240620_13_AMC_HSA_C1_DSSO_HCD_Energies_Inj1	8015	recal_E240620_13_AMC_HSA_C1_DSSO_HCD_Energies_Inj1.mgf	5634	4	639.535	2554.11	0.111	4	2554.11	0.111	P02768		sp|P02768|ALBU_HUMAN Albumin OS=Homo sapiens OX=9606 GN=ALB PE=1 SV=2ALBU_HUMAN	FALSE	P02768	P02768	sp|P02768|ALBU_HUMAN Albumin OS=Homo sapiens OX=9606 GN=ALB PE=1 SV=2ALBU_HUMAN	FALSE	AAFTECcmCcmQAADK	AFKAWAVAR	187	234	12	9	7	3	193	236	4	Ccm-C1	164.98	14	18	14	0	0	0.818	14	0	0	22.07	FALSE	TRUE	FALSE	FALSE	Self	0	0.001
Scan: 4805 Run: E240620_13_AMC_HSA_C1_DSSO_HCD_Energies_Inj1 P1_K.VHTECcmCcmHGDLLECcmADDRADLAK.Y P2_R.LKCcmASLQK.F 7 2	E240620_13_AMC_HSA_C1_DSSO_HCD_Energies_Inj1	4805	recal_E240620_13_AMC_HSA_C1_DSSO_HCD_Energies_Inj1.mgf	2715	6	626.447	3752.64	0.637	6	3752.64	0.639	P02768		sp|P02768|ALBU_HUMAN Albumin OS=Homo sapiens OX=9606 GN=ALB PE=1 SV=2ALBU_HUMAN	FALSE	P02768	P02768	sp|P02768|ALBU_HUMAN Albumin OS=Homo sapiens OX=9606 GN=ALB PE=1 SV=2ALBU_HUMAN	FALSE	VHTECcmCcmHGDLLECcmADDRADLAK	LKCcmASLQK	265	222	22	8	7	2	271	223	6	C1	222.002	10	29	10	0	1	0.69	10	2025.63	0	22.065	FALSE	TRUE	FALSE	FALSE	Self	0	0.001
Scan: 4233 Run: E240620_13_AMC_HSA_C1_DSSO_HCD_Energies_Inj1 P1_R.VTKCcmCcmTESLVNR.R P2_R.LAKTYETTLEK.Ccm 3 3	E240620_13_AMC_HSA_C1_DSSO_HCD_Energies_Inj1	4233	recal_E240620_13_AMC_HSA_C1_DSSO_HCD_Energies_Inj1.mgf	2181	5	597.688	2983.4	0.402	5	2983.4	0.401	P02768		sp|P02768|ALBU_HUMAN Albumin OS=Homo sapiens OX=9606 GN=ALB PE=1 SV=2ALBU_HUMAN	FALSE	P02768	P02768	sp|P02768|ALBU_HUMAN Albumin OS=Homo sapiens OX=9606 GN=ALB PE=1 SV=2ALBU_HUMAN	FALSE	VTKCcmCcmTESLVNR	LAKTYETTLEK	497	373	12	11	3	3	499	375	5	C1	222.002	15	20	15	0	1	0.75	15	0	0	22.06	FALSE	TRUE	FALSE	FALSE	Self	0	0.001
Scan: 9536 Run: E240620_29_AMC_HSA_C1_212630_HCD_Energies_Inj1 P1_R.LVRPEVDVMCcmTAFHDNEETFLKK.Y P2_R.LKCcmASLQK.F 10 2	E240620_29_AMC_HSA_C1_212630_HCD_Energies_Inj1	9536	recal_E240620_29_AMC_HSA_C1_212630_HCD_Energies_Inj1.mgf	6959	7	556.558	3888.86	0.859	7	3888.86	0.859	P02768		sp|P02768|ALBU_HUMAN Albumin OS=Homo sapiens OX=9606 GN=ALB PE=1 SV=2ALBU_HUMAN	FALSE	P02768	P02768	sp|P02768|ALBU_HUMAN Albumin OS=Homo sapiens OX=9606 GN=ALB PE=1 SV=2ALBU_HUMAN	FALSE	LVRPEVDVMCcmTAFHDNEETFLKK	LKCcmASLQK	139	222	23	8	10	2	148	223	7	Ccm-C1	164.98	9	27	9	0	1	0.614	9	0	0	22.052	FALSE	TRUE	FALSE	FALSE	Self	0	0.001
Scan: 13884 Run: E240620_13_AMC_HSA_C1_DSSO_HCD_Energies_Inj1 P1_K.KVPQVSTPTLVEVSR.N P2_K.HKPKATKEQLKAVMDDFAAFVEK.Ccm 1 7	E240620_13_AMC_HSA_C1_DSSO_HCD_Energies_Inj1	13884	recal_E240620_13_AMC_HSA_C1_DSSO_HCD_Energies_Inj1.mgf	11065	6	749.561	4491.32	0.322	6	4491.32	0.321	P02768		sp|P02768|ALBU_HUMAN Albumin OS=Homo sapiens OX=9606 GN=ALB PE=1 SV=2ALBU_HUMAN	FALSE	P02768	P02768	sp|P02768|ALBU_HUMAN Albumin OS=Homo sapiens OX=9606 GN=ALB PE=1 SV=2ALBU_HUMAN	FALSE	KVPQVSTPTLVEVSR	HKPKATKEQLKAVMDDFAAFVEK	438	559	15	23	1	7	438	565	6	C1	222.002	20	25	20	0	1	0.455	20	0	0	22.047	FALSE	TRUE	FALSE	FALSE	Self	0	0.001
Scan: 12202 Run: E240620_34_AMC_HSA_C1_92630_HCD_Energies_Inj1 P1_R.LVRPEVDVMCcmTAFHDNEETFLKK.Y P2_R.AFKAWAVAR.L 10 3	E240620_34_AMC_HSA_C1_92630_HCD_Energies_Inj1	12202	recal_E240620_34_AMC_HSA_C1_92630_HCD_Energies_Inj1.mgf	9460	7	566.851	3960.9	0.903	7	3960.9	0.903	P02768		sp|P02768|ALBU_HUMAN Albumin OS=Homo sapiens OX=9606 GN=ALB PE=1 SV=2ALBU_HUMAN	FALSE	P02768	P02768	sp|P02768|ALBU_HUMAN Albumin OS=Homo sapiens OX=9606 GN=ALB PE=1 SV=2ALBU_HUMAN	FALSE	LVRPEVDVMCcmTAFHDNEETFLKK	AFKAWAVAR	139	234	23	9	10	3	148	236	7	Ccm-C1	164.98	14	27	14	0	1	0.614	14	0	0	22.047	FALSE	TRUE	FALSE	FALSE	Self	0	0.001
Scan: 2236 Run: E240620_24_AMC_HSA_C1_152630_HCD_Energies_Inj1 P1_K.LDELRDEGKASSAKQR.L P2_K.CcmCcmKHPEAKR.M 14 8	E240620_24_AMC_HSA_C1_152630_HCD_Energies_Inj1	2236	recal_E240620_24_AMC_HSA_C1_152630_HCD_Energies_Inj1.mgf	350	5	642.704	3208.48	0.484	5	3208.48	0.484	P02768		sp|P02768|ALBU_HUMAN Albumin OS=Homo sapiens OX=9606 GN=ALB PE=1 SV=2ALBU_HUMAN	FALSE	P02768	P02768	sp|P02768|ALBU_HUMAN Albumin OS=Homo sapiens OX=9606 GN=ALB PE=1 SV=2ALBU_HUMAN	FALSE	LDELRDEGKASSAKQR	CcmCcmKHPEAKR	206	461	16	9	14	8	219	468	5	C1	222.002	10	25	10	2	2	0.812	10	0	0	22.047	FALSE	TRUE	FALSE	FALSE	Self	0	0.001
Scan: 23781 Run: E240620_19_AMC_HSA_C1_122630_HCD_Energies_Inj1 P1_K.RMPCcmAEDYLSVVLNQLCcmVLHEK.T P2_K.QNCcmELFEQLGEYKFQNALLVR.Y 17 13	E240620_19_AMC_HSA_C1_122630_HCD_Energies_Inj1	23781	recal_E240620_19_AMC_HSA_C1_122630_HCD_Energies_Inj1.mgf	20250	5	1088.32	5436.58	0.576	5	5436.58	0.578	P02768		sp|P02768|ALBU_HUMAN Albumin OS=Homo sapiens OX=9606 GN=ALB PE=1 SV=2ALBU_HUMAN	FALSE	P02768	P02768	sp|P02768|ALBU_HUMAN Albumin OS=Homo sapiens OX=9606 GN=ALB PE=1 SV=2ALBU_HUMAN	FALSE	RMPCcmAEDYLSVVLNQLCcmVLHEK	QNCcmELFEQLGEYKFQNALLVR	469	414	22	21	17	13	485	426	5	Ccm-C1	164.98	19	19	20	0	0	0.452	19	0	0	22.042	FALSE	TRUE	FALSE	FALSE	Self	0	0.001
Scan: 13305 Run: E240620_24_AMC_HSA_C1_152630_HCD_Energies_Inj1 P1_K.LKECcmCcmEKPLLEK.S P2_R.HPYFYAPELLFFAKR.Y 7 14	E240620_24_AMC_HSA_C1_152630_HCD_Energies_Inj1	13305	recal_E240620_24_AMC_HSA_C1_152630_HCD_Energies_Inj1.mgf	10508	5	734.163	3665.78	0.78	5	3665.78	0.779	P02768		sp|P02768|ALBU_HUMAN Albumin OS=Homo sapiens OX=9606 GN=ALB PE=1 SV=2ALBU_HUMAN	FALSE	P02768	P02768	sp|P02768|ALBU_HUMAN Albumin OS=Homo sapiens OX=9606 GN=ALB PE=1 SV=2ALBU_HUMAN	FALSE	HPYFYAPELLFFAKR	LKECcmCcmEKPLLEK	170	299	15	12	14	7	183	305	5	C1	222.002	13	24	13	1	1	0.591	13	0	0	22.041	FALSE	TRUE	FALSE	FALSE	Self	0	0.001
Scan: 11317 Run: E240620_24_AMC_HSA_C1_152630_HCD_Energies_Inj1 P1_K.VHTECcmCcmHGDLLECcmADDRADLAKYICcmENQDSISSK.L P2_R.AFKAWAVAR.L 6 3	E240620_24_AMC_HSA_C1_152630_HCD_Energies_Inj1	11317	recal_E240620_24_AMC_HSA_C1_152630_HCD_Energies_Inj1.mgf	8636	6	866.388	5192.28	0.285	6	5192.29	0.286	P02768		sp|P02768|ALBU_HUMAN Albumin OS=Homo sapiens OX=9606 GN=ALB PE=1 SV=2ALBU_HUMAN	FALSE	P02768	P02768	sp|P02768|ALBU_HUMAN Albumin OS=Homo sapiens OX=9606 GN=ALB PE=1 SV=2ALBU_HUMAN	FALSE	VHTECcmCcmHGDLLECcmADDRADLAKYICcmENQDSISSK	AFKAWAVAR	265	234	34	9	6	3	270	236	6	Ccm-C1	164.98	13	29	13	0	1	0.439	13	0	0	22.021	FALSE	TRUE	FALSE	FALSE	Self	0	0.001
Scan: 18679 Run: E240620_13_AMC_HSA_C1_DSSO_HCD_Energies_Inj1 P1_K.VFDEFKPLVEEPQNLIK.Q P2_R.RHPDYSVVLLLR.L 6 2	E240620_13_AMC_HSA_C1_DSSO_HCD_Energies_Inj1	18679	recal_E240620_13_AMC_HSA_C1_DSSO_HCD_Energies_Inj1.mgf	15528	6	623.161	3732.93	0.925	6	3732.93	0.925	P02768		sp|P02768|ALBU_HUMAN Albumin OS=Homo sapiens OX=9606 GN=ALB PE=1 SV=2ALBU_HUMAN	FALSE	P02768	P02768	sp|P02768|ALBU_HUMAN Albumin OS=Homo sapiens OX=9606 GN=ALB PE=1 SV=2ALBU_HUMAN	FALSE	VFDEFKPLVEEPQNLIK	RHPDYSVVLLLR	397	361	17	12	6	2	402	362	6	C1	222.002	15	23	15	0	1	0.682	15	0	0	22.021	FALSE	TRUE	FALSE	FALSE	Self	0	0.001
Scan: 3768 Run: E240715_09_AMC_HSA_C1_IV_92630_HCD_Energies_Inj2 P1_K.VHTECcmCcmHGDLLECcmADDRADLAK.Y P2_R.LKCcmASLQK.F 6 3	E240715_09_AMC_HSA_C1_IV_92630_HCD_Energies_Inj2	3768	recal_E240715_09_AMC_HSA_C1_IV_92630_HCD_Energies_Inj2.mgf	2786	6	607.44	3638.59	0.594	6	3638.6	0.596	P02768		sp|P02768|ALBU_HUMAN Albumin OS=Homo sapiens OX=9606 GN=ALB PE=1 SV=2ALBU_HUMAN	FALSE	P02768	P02768	sp|P02768|ALBU_HUMAN Albumin OS=Homo sapiens OX=9606 GN=ALB PE=1 SV=2ALBU_HUMAN	FALSE	VHTECcmCcmHGDLLECcmADDRADLAK	LKCcmASLQK	265	222	22	8	6	3	270	224	6	Ccm-Ccm-C1	107.959	12	25	12	0	0	0.595	12	0	0	21.98	FALSE	TRUE	FALSE	FALSE	Self	0	0.001
Scan: 7996 Run: E240620_13_AMC_HSA_C1_DSSO_HCD_Energies_Inj1 P1_R.LSQRFPKAEFAEVSK.L P2_R.AFKAWAVAR.L 7 3	E240620_13_AMC_HSA_C1_DSSO_HCD_Energies_Inj1	7996	recal_E240620_13_AMC_HSA_C1_DSSO_HCD_Energies_Inj1.mgf	5617	5	596.307	2976.5	0.498	5	2976.5	0.499	P02768		sp|P02768|ALBU_HUMAN Albumin OS=Homo sapiens OX=9606 GN=ALB PE=1 SV=2ALBU_HUMAN	FALSE	P02768	P02768	sp|P02768|ALBU_HUMAN Albumin OS=Homo sapiens OX=9606 GN=ALB PE=1 SV=2ALBU_HUMAN	FALSE	LSQRFPKAEFAEVSK	AFKAWAVAR	243	234	15	9	7	3	249	236	5	C1	222.002	15	20	15	1	1	0.714	15	0	0	21.978	FALSE	TRUE	FALSE	FALSE	Self	0	0.001
Scan: 15548 Run: E240620_19_AMC_HSA_C1_122630_HCD_Energies_Inj1 P1_R.AFKAWAVAR.L P2_K.AEFAEVSKLVTDLTK.V 3 8	E240620_19_AMC_HSA_C1_122630_HCD_Energies_Inj1	15548	recal_E240620_19_AMC_HSA_C1_122630_HCD_Energies_Inj1.mgf	12593	5	579.099	2890.46	0.461	5	2890.46	0.46	P02768		sp|P02768|ALBU_HUMAN Albumin OS=Homo sapiens OX=9606 GN=ALB PE=1 SV=2ALBU_HUMAN	FALSE	P02768	P02768	sp|P02768|ALBU_HUMAN Albumin OS=Homo sapiens OX=9606 GN=ALB PE=1 SV=2ALBU_HUMAN	FALSE	AEFAEVSKLVTDLTK	AFKAWAVAR	250	234	15	9	8	3	257	236	5	C1	222.002	12	25	12	0	2	0.812	12	0	0	21.965	FALSE	TRUE	FALSE	FALSE	Self	0	0.001
Scan: 3930 Run: E240715_02_AMC_HSA_C1_IV_DSSO_HCD_Energies_Inj1 P1_R.QIKKQTALVELVK.H P2_K.CcmCcmKADDKETCcmFAEEGKK.L 3 3	E240715_02_AMC_HSA_C1_IV_DSSO_HCD_Energies_Inj1	3930	recal_E240715_02_AMC_HSA_C1_IV_DSSO_HCD_Energies_Inj1.mgf	2926	7	542.98	3793.81	0.807	7	3793.81	0.806	P02768		sp|P02768|ALBU_HUMAN Albumin OS=Homo sapiens OX=9606 GN=ALB PE=1 SV=2ALBU_HUMAN	FALSE	P02768	P02768	sp|P02768|ALBU_HUMAN Albumin OS=Homo sapiens OX=9606 GN=ALB PE=1 SV=2ALBU_HUMAN	FALSE	CcmCcmKADDKETCcmFAEEGKK	QIKKQTALVELVK	582	546	17	13	3	3	584	548	7	C1	222.002	17	20	17	1	1	0.656	17	20454.9	0	21.96	FALSE	TRUE	FALSE	FALSE	Self	0	0.001
Scan: 8031 Run: E240715_09_AMC_HSA_C1_IV_92630_HCD_Energies_Inj2 P1_K.VHTECcmCcmHGDLLECcmADDRADLAK.Y P2_R.AFKAWAVAR.L 13 3	E240715_09_AMC_HSA_C1_IV_92630_HCD_Energies_Inj2	8031	recal_E240715_09_AMC_HSA_C1_IV_92630_HCD_Energies_Inj2.mgf	6697	5	754.539	3767.66	0.657	5	3767.66	0.662	P02768		sp|P02768|ALBU_HUMAN Albumin OS=Homo sapiens OX=9606 GN=ALB PE=1 SV=2ALBU_HUMAN	FALSE	P02768	P02768	sp|P02768|ALBU_HUMAN Albumin OS=Homo sapiens OX=9606 GN=ALB PE=1 SV=2ALBU_HUMAN	FALSE	VHTECcmCcmHGDLLECcmADDRADLAK	AFKAWAVAR	265	234	22	9	13	3	277	236	5	Ccm-C1	164.98	10	31	10	0	0	0.625	10	0	0	21.957	FALSE	TRUE	FALSE	FALSE	Self	0	0.001
Scan: 16272 Run: E240715_24_AMC_HSA_C1_IV_212630_HCD_Energies_Inj5 P1_K.RMoxPCcmAEDYLSVVLNQLCcmVLHEK.T P2_R.LKCcmASLQK.F 4 2	E240715_24_AMC_HSA_C1_IV_212630_HCD_Energies_Inj5	16272	recal_E240715_24_AMC_HSA_C1_IV_212630_HCD_Energies_Inj5.mgf	14409	5	761.17	3800.81	0.812	5	3800.81	0.81	P02768		sp|P02768|ALBU_HUMAN Albumin OS=Homo sapiens OX=9606 GN=ALB PE=1 SV=2ALBU_HUMAN	FALSE	P02768	P02768	sp|P02768|ALBU_HUMAN Albumin OS=Homo sapiens OX=9606 GN=ALB PE=1 SV=2ALBU_HUMAN	FALSE	RMoxPCcmAEDYLSVVLNQLCcmVLHEK	LKCcmASLQK	469	222	22	8	4	2	472	223	5	Ccm-C1	164.98	9	32	9	0	1	0.714	9	3238.6	0	21.95	FALSE	TRUE	FALSE	FALSE	Self	0	0.001
Scan: 9324 Run: E240715_02_AMC_HSA_C1_IV_DSSO_HCD_Energies_Inj1 P1_K.SLHTLFGDKLCcmTVATLR.E P2_R.LKCcmASLQK.F 11 2	E240715_02_AMC_HSA_C1_IV_DSSO_HCD_Energies_Inj1	9324	recal_E240715_02_AMC_HSA_C1_IV_DSSO_HCD_Energies_Inj1.mgf	7875	5	609.514	3042.54	0.536	5	3042.54	0.537	P02768		sp|P02768|ALBU_HUMAN Albumin OS=Homo sapiens OX=9606 GN=ALB PE=1 SV=2ALBU_HUMAN	FALSE	P02768	P02768	sp|P02768|ALBU_HUMAN Albumin OS=Homo sapiens OX=9606 GN=ALB PE=1 SV=2ALBU_HUMAN	FALSE	SLHTLFGDKLCcmTVATLR	LKCcmASLQK	89	222	17	8	11	2	99	223	5	Ccm-C1	164.98	12	23	12	0	0	0.719	12	0	0	21.945	FALSE	TRUE	FALSE	FALSE	Self	0	0.001
Scan: 11503 Run: E240620_13_AMC_HSA_C1_DSSO_HCD_Energies_Inj1 P1_R.RHPYFYAPELLFFAKR.Y P2_K.LKECcmCcmEKPLLEK.S 15 7	E240620_13_AMC_HSA_C1_DSSO_HCD_Energies_Inj1	11503	recal_E240620_13_AMC_HSA_C1_DSSO_HCD_Energies_Inj1.mgf	8837	4	956.477	3821.88	0.877	4	3821.88	0.88	P02768		sp|P02768|ALBU_HUMAN Albumin OS=Homo sapiens OX=9606 GN=ALB PE=1 SV=2ALBU_HUMAN	FALSE	P02768	P02768	sp|P02768|ALBU_HUMAN Albumin OS=Homo sapiens OX=9606 GN=ALB PE=1 SV=2ALBU_HUMAN	FALSE	RHPYFYAPELLFFAKR	LKECcmCcmEKPLLEK	169	299	16	12	15	7	183	305	4	C1	222.002	18	21	18	2	2	0.7	18	0	0	21.92	FALSE	TRUE	FALSE	FALSE	Self	0	0.001
Scan: 17723 Run: E240715_24_AMC_HSA_C1_IV_212630_HCD_Energies_Inj5 P1_R.LVRPEVDVMCcmTAFHDNEETFLKKYLYEIAR.R P2_K.CcmCcmTESLVNR.R 23 1	E240715_24_AMC_HSA_C1_IV_212630_HCD_Energies_Inj5	17723	recal_E240715_24_AMC_HSA_C1_IV_212630_HCD_Energies_Inj5.mgf	15774	7	713.621	4988.3	0.299	7	4988.3	0.298	P02768		sp|P02768|ALBU_HUMAN Albumin OS=Homo sapiens OX=9606 GN=ALB PE=1 SV=2ALBU_HUMAN	FALSE	P02768	P02768	sp|P02768|ALBU_HUMAN Albumin OS=Homo sapiens OX=9606 GN=ALB PE=1 SV=2ALBU_HUMAN	FALSE	LVRPEVDVMCcmTAFHDNEETFLKKYLYEIAR	CcmCcmTESLVNR	139	500	30	9	23	1	161	500	7	Ccm-C1	164.98	12	36	12	0	0	0.621	12	0	0	21.909	FALSE	TRUE	FALSE	FALSE	Self	0	0.001
Scan: 10152 Run: E240620_24_AMC_HSA_C1_152630_HCD_Energies_Inj1 P1_R.YKAAFTECcmCcmQAADKAACcmLLPK.L P2_R.AFKAWAVAR.L 9 3	E240620_24_AMC_HSA_C1_152630_HCD_Energies_Inj1	10152	recal_E240620_24_AMC_HSA_C1_152630_HCD_Energies_Inj1.mgf	7567	5	720.746	3598.69	0.694	5	3598.69	0.69	P02768		sp|P02768|ALBU_HUMAN Albumin OS=Homo sapiens OX=9606 GN=ALB PE=1 SV=2ALBU_HUMAN	FALSE	P02768	P02768	sp|P02768|ALBU_HUMAN Albumin OS=Homo sapiens OX=9606 GN=ALB PE=1 SV=2ALBU_HUMAN	FALSE	YKAAFTECcmCcmQAADKAACcmLLPK	AFKAWAVAR	185	234	21	9	9	3	193	236	5	Ccm-C1	164.98	13	27	13	0	0	0.675	13	0	0	21.901	FALSE	TRUE	FALSE	FALSE	Self	0	0.001
Scan: 17265 Run: E240620_29_AMC_HSA_C1_212630_HCD_Energies_Inj1 P1_R.LVRPEVDVMCcmTAFHDNEETFLKKYLYEIAR.R P2_K.AAFTECcmCcmQAADK.A 23 7	E240620_29_AMC_HSA_C1_212630_HCD_Energies_Inj1	17265	recal_E240620_29_AMC_HSA_C1_212630_HCD_Energies_Inj1.mgf	14144	6	871.234	5221.36	0.359	6	5221.37	0.367	P02768		sp|P02768|ALBU_HUMAN Albumin OS=Homo sapiens OX=9606 GN=ALB PE=1 SV=2ALBU_HUMAN	FALSE	P02768	P02768	sp|P02768|ALBU_HUMAN Albumin OS=Homo sapiens OX=9606 GN=ALB PE=1 SV=2ALBU_HUMAN	FALSE	LVRPEVDVMCcmTAFHDNEETFLKKYLYEIAR	AAFTECcmCcmQAADK	139	187	30	12	23	7	161	193	6	Ccm-C1	164.98	15	35	15	0	0	0.603	15	0	0	21.883	FALSE	TRUE	FALSE	FALSE	Self	0	0.001
Scan: 12520 Run: E240620_34_AMC_HSA_C1_92630_HCD_Energies_Inj1 P1_K.TCcmVADESAENCcmDK.S P2_K.SLHTLFGDKLCcmTVATLR.E 2 9	E240620_34_AMC_HSA_C1_92630_HCD_Energies_Inj1	12520	recal_E240620_34_AMC_HSA_C1_92630_HCD_Energies_Inj1.mgf	9760	4	899.403	3593.58	0.584	4	3593.58	0.581	P02768		sp|P02768|ALBU_HUMAN Albumin OS=Homo sapiens OX=9606 GN=ALB PE=1 SV=2ALBU_HUMAN	FALSE	P02768	P02768	sp|P02768|ALBU_HUMAN Albumin OS=Homo sapiens OX=9606 GN=ALB PE=1 SV=2ALBU_HUMAN	FALSE	TCcmVADESAENCcmDK	SLHTLFGDKLCcmTVATLR	76	89	13	17	2	9	77	97	4	Ccm-C1	164.98	17	17	19	0	0	0.594	17	0	0	21.874	FALSE	TRUE	FALSE	FALSE	Self	0	0.001
Scan: 19318 Run: E240620_24_AMC_HSA_C1_152630_HCD_Energies_Inj1 P1_K.RMPCcmAEDYLSVVLNQLCcmVLHEKTPVSDR.V P2_K.CcmCcmTESLVNR.R 22 2	E240620_24_AMC_HSA_C1_152630_HCD_Energies_Inj1	19318	recal_E240620_24_AMC_HSA_C1_152630_HCD_Energies_Inj1.mgf	16092	5	927.229	4631.11	0.111	5	4631.11	0.107	P02768		sp|P02768|ALBU_HUMAN Albumin OS=Homo sapiens OX=9606 GN=ALB PE=1 SV=2ALBU_HUMAN	FALSE	P02768	P02768	sp|P02768|ALBU_HUMAN Albumin OS=Homo sapiens OX=9606 GN=ALB PE=1 SV=2ALBU_HUMAN	FALSE	RMPCcmAEDYLSVVLNQLCcmVLHEKTPVSDR	CcmCcmTESLVNR	469	500	28	9	22	2	490	501	5	Ccm-C1	164.98	9	35	9	0	0	0.625	9	0	0	21.868	FALSE	TRUE	FALSE	FALSE	Self	0	0.001
Scan: 7434 Run: E240715_19_AMC_HSA_C1_IV_152630_HCD_Energies_Inj4 P1_K.VHTECcmCcmHGDLLECcmADDRADLAKYICcmENQDSISSK.L P2_R.DAHKSEVAHR.F 22 3	E240715_19_AMC_HSA_C1_IV_152630_HCD_Energies_Inj4	7434	recal_E240715_19_AMC_HSA_C1_IV_152630_HCD_Energies_Inj4.mgf	6144	7	769.48	5379.31	0.306	7	5379.31	0.305	P02768		sp|P02768|ALBU_HUMAN Albumin OS=Homo sapiens OX=9606 GN=ALB PE=1 SV=2ALBU_HUMAN	FALSE	P02768	P02768	sp|P02768|ALBU_HUMAN Albumin OS=Homo sapiens OX=9606 GN=ALB PE=1 SV=2ALBU_HUMAN	FALSE	VHTECcmCcmHGDLLECcmADDRADLAKYICcmENQDSISSK	DAHKSEVAHR	265	25	34	10	22	3	286	27	7	C1	222.002	11	43	11	1	1	0.611	11	0	0	21.829	FALSE	TRUE	FALSE	FALSE	Self	0	0.001
Scan: 1875 Run: E240715_02_AMC_HSA_C1_IV_DSSO_HCD_Energies_Inj1 P1_K.VGSKCcmCcmKHPEAK.R P2_K.LDELRDEGKASSAK.Q 4 9	E240715_02_AMC_HSA_C1_IV_DSSO_HCD_Energies_Inj1	1875	recal_E240715_02_AMC_HSA_C1_IV_DSSO_HCD_Energies_Inj1.mgf	1048	6	524.248	3139.44	0.441	6	3139.44	0.44	P02768		sp|P02768|ALBU_HUMAN Albumin OS=Homo sapiens OX=9606 GN=ALB PE=1 SV=2ALBU_HUMAN	FALSE	P02768	P02768	sp|P02768|ALBU_HUMAN Albumin OS=Homo sapiens OX=9606 GN=ALB PE=1 SV=2ALBU_HUMAN	FALSE	LDELRDEGKASSAK	VGSKCcmCcmKHPEAK	206	457	14	12	9	4	214	460	6	C1	222.002	17	19	17	1	2	0.773	17	0	0	21.826	FALSE	TRUE	FALSE	FALSE	Self	0	0.001
Scan: 9889 Run: E240715_24_AMC_HSA_C1_IV_212630_HCD_Energies_Inj5 P1_K.TPVSDRVTKCcmCcmTESLVNRRPCcmFSALEVDETYVPK.E P2_R.LAKTYETTLEK.Ccm 9 3	E240715_24_AMC_HSA_C1_IV_212630_HCD_Energies_Inj5	9889	recal_E240715_24_AMC_HSA_C1_IV_212630_HCD_Energies_Inj5.mgf	8413	6	922.782	5530.65	0.648	6	5530.64	0.643	P02768		sp|P02768|ALBU_HUMAN Albumin OS=Homo sapiens OX=9606 GN=ALB PE=1 SV=2ALBU_HUMAN	FALSE	P02768	P02768	sp|P02768|ALBU_HUMAN Albumin OS=Homo sapiens OX=9606 GN=ALB PE=1 SV=2ALBU_HUMAN	FALSE	TPVSDRVTKCcmCcmTESLVNRRPCcmFSALEVDETYVPK	LAKTYETTLEK	491	373	34	11	9	3	499	375	6	C1	222.002	14	30	14	0	2	0.455	14	0	0	21.823	FALSE	TRUE	FALSE	FALSE	Self	0	0.001
Scan: 7723 Run: E240715_19_AMC_HSA_C1_IV_152630_HCD_Energies_Inj4 P1_K.LVTDLTKVHTECcmCcmHGDLLECcmADDRADLAK.Y P2_R.LKCcmASLQK.F 20 2	E240715_19_AMC_HSA_C1_IV_152630_HCD_Energies_Inj4	7723	recal_E240715_19_AMC_HSA_C1_IV_152630_HCD_Energies_Inj4.mgf	6416	6	745.353	4466.07	0.073	6	4466.07	0.071	P02768		sp|P02768|ALBU_HUMAN Albumin OS=Homo sapiens OX=9606 GN=ALB PE=1 SV=2ALBU_HUMAN	FALSE	P02768	P02768	sp|P02768|ALBU_HUMAN Albumin OS=Homo sapiens OX=9606 GN=ALB PE=1 SV=2ALBU_HUMAN	FALSE	LVTDLTKVHTECcmCcmHGDLLECcmADDRADLAK	LKCcmASLQK	258	222	29	8	20	2	277	223	6	Ccm-C1	164.98	10	30	10	0	1	0.536	10	0	0	21.786	FALSE	TRUE	FALSE	FALSE	Self	0	0.001
Scan: 3512 Run: E240715_29_AMC_HSA_C1_IV_242630_HCD_Energies_Inj6 P1_R.LKCcmASLQK.F P2_R.LAKTYETTLEK.Ccm 2 3	E240715_29_AMC_HSA_C1_IV_242630_HCD_Energies_Inj6	3512	recal_E240715_29_AMC_HSA_C1_IV_242630_HCD_Energies_Inj6.mgf	2556	3	822.416	2464.23	0.226	3	2464.23	0.226	P02768		sp|P02768|ALBU_HUMAN Albumin OS=Homo sapiens OX=9606 GN=ALB PE=1 SV=2ALBU_HUMAN	FALSE	P02768	P02768	sp|P02768|ALBU_HUMAN Albumin OS=Homo sapiens OX=9606 GN=ALB PE=1 SV=2ALBU_HUMAN	FALSE	LAKTYETTLEK	LKCcmASLQK	373	222	11	8	3	2	375	223	3	C1	222.002	12	18	12	2	2	0.857	12	0	0	21.773	FALSE	TRUE	FALSE	FALSE	Self	0	0.001
Scan: 21389 Run: E240620_34_AMC_HSA_C1_92630_HCD_Energies_Inj1 P1_R.MPCcmAEDYLSVVLNQLCcmVLHEK.T P2_K.KVPQVSTPTLVEVSR.N 3 1	E240620_34_AMC_HSA_C1_92630_HCD_Energies_Inj1	21389	recal_E240620_34_AMC_HSA_C1_92630_HCD_Energies_Inj1.mgf	18019	5	865.231	4321.12	0.118	5	4321.12	0.117	P02768		sp|P02768|ALBU_HUMAN Albumin OS=Homo sapiens OX=9606 GN=ALB PE=1 SV=2ALBU_HUMAN	FALSE	P02768	P02768	sp|P02768|ALBU_HUMAN Albumin OS=Homo sapiens OX=9606 GN=ALB PE=1 SV=2ALBU_HUMAN	FALSE	KVPQVSTPTLVEVSR	MPCcmAEDYLSVVLNQLCcmVLHEK	438	470	15	21	1	3	438	472	5	Ccm-C1	164.98	18	24	18	0	0	0.45	18	0	0	21.744	FALSE	TRUE	FALSE	FALSE	Self	0	0.001
Scan: 13508 Run: E240715_19_AMC_HSA_C1_IV_152630_HCD_Energies_Inj4 P1_K.KVPQVSTPTLVEVSR.N P2_K.HKPKATKEQLKAVMDDFAAFVEK.Ccm 1 4	E240715_19_AMC_HSA_C1_IV_152630_HCD_Energies_Inj4	13508	recal_E240715_19_AMC_HSA_C1_IV_152630_HCD_Energies_Inj4.mgf	11808	6	749.561	4491.32	0.324	6	4491.32	0.321	P02768		sp|P02768|ALBU_HUMAN Albumin OS=Homo sapiens OX=9606 GN=ALB PE=1 SV=2ALBU_HUMAN	FALSE	P02768	P02768	sp|P02768|ALBU_HUMAN Albumin OS=Homo sapiens OX=9606 GN=ALB PE=1 SV=2ALBU_HUMAN	FALSE	KVPQVSTPTLVEVSR	HKPKATKEQLKAVMDDFAAFVEK	438	559	15	23	1	4	438	562	6	C1	222.002	21	24	21	0	1	0.477	21	5920.27	0	21.734	FALSE	TRUE	FALSE	FALSE	Self	0	0.001
Scan: 3227 Run: E240715_02_AMC_HSA_C1_IV_DSSO_HCD_Energies_Inj1 P1_R.YTKKVPQVSTPTLVEVSR.N P2_K.HKPKATKEQLK.A 3 4	E240715_02_AMC_HSA_C1_IV_DSSO_HCD_Energies_Inj1	3227	recal_E240715_02_AMC_HSA_C1_IV_DSSO_HCD_Energies_Inj1.mgf	2288	5	712.989	3559.91	0.911	5	3559.91	0.91	P02768		sp|P02768|ALBU_HUMAN Albumin OS=Homo sapiens OX=9606 GN=ALB PE=1 SV=2ALBU_HUMAN	FALSE	P02768	P02768	sp|P02768|ALBU_HUMAN Albumin OS=Homo sapiens OX=9606 GN=ALB PE=1 SV=2ALBU_HUMAN	FALSE	YTKKVPQVSTPTLVEVSR	HKPKATKEQLK	435	559	18	11	3	4	437	562	5	C1	222.002	11	26	11	1	2	0.55	11	2540.77	0	21.728	FALSE	TRUE	FALSE	FALSE	Self	0	0.001
Scan: 9923 Run: E240620_34_AMC_HSA_C1_92630_HCD_Energies_Inj1 P1_K.LVTDLTKVHTECcmCcmHGDLLECcmADDRADLAK.Y P2_R.AFKAWAVAR.L 12 3	E240620_34_AMC_HSA_C1_92630_HCD_Energies_Inj1	9923	recal_E240620_34_AMC_HSA_C1_92630_HCD_Energies_Inj1.mgf	7350	6	757.36	4538.12	0.116	6	4538.12	0.116	P02768		sp|P02768|ALBU_HUMAN Albumin OS=Homo sapiens OX=9606 GN=ALB PE=1 SV=2ALBU_HUMAN	FALSE	P02768	P02768	sp|P02768|ALBU_HUMAN Albumin OS=Homo sapiens OX=9606 GN=ALB PE=1 SV=2ALBU_HUMAN	FALSE	LVTDLTKVHTECcmCcmHGDLLECcmADDRADLAK	AFKAWAVAR	258	234	29	9	12	3	269	236	6	Ccm-C1	164.98	12	30	12	0	0	0.536	12	1993.45	1084.14	21.714	FALSE	TRUE	FALSE	FALSE	Self	0	0.001
Scan: 21527 Run: E240715_19_AMC_HSA_C1_IV_152630_HCD_Energies_Inj4 P1_K.AVMDDFAAFVEKCcmCcmK.A P2_K.ADDKETCcmFAEEGKKLVAASQAALGL.- 12 14	E240715_19_AMC_HSA_C1_IV_152630_HCD_Energies_Inj4	21527	recal_E240715_19_AMC_HSA_C1_IV_152630_HCD_Energies_Inj4.mgf	19333	6	773.188	4633.08	0.084	6	4633.09	0.086	P02768		sp|P02768|ALBU_HUMAN Albumin OS=Homo sapiens OX=9606 GN=ALB PE=1 SV=2ALBU_HUMAN	FALSE	P02768	P02768	sp|P02768|ALBU_HUMAN Albumin OS=Homo sapiens OX=9606 GN=ALB PE=1 SV=2ALBU_HUMAN	FALSE	ADDKETCcmFAEEGKKLVAASQAALGL	AVMDDFAAFVEKCcmCcmK	585	570	25	15	14	12	598	581	6	C1	222.002	19	24	19	0	0	0.5	19	780.267	837.707	21.712	FALSE	TRUE	FALSE	FALSE	Self	0	0.001
Scan: 5284 Run: E240715_29_AMC_HSA_C1_IV_242630_HCD_Energies_Inj6 P1_K.YICcmENQDSISSK.L P2_K.VHTECcmCcmHGDLLECcmADDRADLAK.Y 3 2	E240715_29_AMC_HSA_C1_IV_242630_HCD_Energies_Inj6	5284	recal_E240715_29_AMC_HSA_C1_IV_242630_HCD_Energies_Inj6.mgf	4175	6	699.628	4191.72	0.722	6	4191.73	0.725	P02768		sp|P02768|ALBU_HUMAN Albumin OS=Homo sapiens OX=9606 GN=ALB PE=1 SV=2ALBU_HUMAN	FALSE	P02768	P02768	sp|P02768|ALBU_HUMAN Albumin OS=Homo sapiens OX=9606 GN=ALB PE=1 SV=2ALBU_HUMAN	FALSE	VHTECcmCcmHGDLLECcmADDRADLAK	YICcmENQDSISSK	265	287	22	12	2	3	266	289	6	Ccm-C1	164.98	15	27	15	0	1	0.643	15	0	0	21.707	FALSE	TRUE	FALSE	FALSE	Self	0	0.001
Scan: 15687 Run: E240715_19_AMC_HSA_C1_IV_152630_HCD_Energies_Inj4 P1_K.QEPERNECcmFLQHKDDNPNLPR.L P2_K.ALVLIAFAQYLQQCcmPFEDHVK.L 13 14	E240715_19_AMC_HSA_C1_IV_152630_HCD_Energies_Inj4	15687	recal_E240715_19_AMC_HSA_C1_IV_152630_HCD_Energies_Inj4.mgf	13862	6	882.587	5289.48	0.481	6	5289.48	0.478	P02768		sp|P02768|ALBU_HUMAN Albumin OS=Homo sapiens OX=9606 GN=ALB PE=1 SV=2ALBU_HUMAN	FALSE	P02768	P02768	sp|P02768|ALBU_HUMAN Albumin OS=Homo sapiens OX=9606 GN=ALB PE=1 SV=2ALBU_HUMAN	FALSE	ALVLIAFAQYLQQCcmPFEDHVK	QEPERNECcmFLQHKDDNPNLPR	45	118	21	21	14	13	58	130	6	Ccm-C1	164.98	18	27	18	0	1	0.45	18	0	0	21.692	FALSE	TRUE	FALSE	FALSE	Self	0	0.001
Scan: 17662 Run: E240715_02_AMC_HSA_C1_IV_DSSO_HCD_Energies_Inj1 P1_R.LVRPEVDVMCcmTAFHDNEETFLKKYLYEIAR.R P2_K.CcmCcmTESLVNR.R 22 1	E240715_02_AMC_HSA_C1_IV_DSSO_HCD_Energies_Inj1	17662	recal_E240715_02_AMC_HSA_C1_IV_DSSO_HCD_Energies_Inj1.mgf	15708	7	713.622	4988.3	0.3	7	4988.3	0.298	P02768		sp|P02768|ALBU_HUMAN Albumin OS=Homo sapiens OX=9606 GN=ALB PE=1 SV=2ALBU_HUMAN	FALSE	P02768	P02768	sp|P02768|ALBU_HUMAN Albumin OS=Homo sapiens OX=9606 GN=ALB PE=1 SV=2ALBU_HUMAN	FALSE	LVRPEVDVMCcmTAFHDNEETFLKKYLYEIAR	CcmCcmTESLVNR	139	500	30	9	22	1	160	500	7	Ccm-C1	164.98	13	28	13	0	0	0.5	13	0	0	21.669	FALSE	TRUE	FALSE	FALSE	Self	0	0.001
Scan: 13329 Run: E240715_14_AMC_HSA_C1_IV_122630_HCD_Energies_Inj3 P1_K.LKECcmCcmEKPLLEKSHCcmIAEVENDEMPADLPSLAADFVESK.D P2_R.LKCcmASLQK.F 14 2	E240715_14_AMC_HSA_C1_IV_122630_HCD_Energies_Inj3	13329	recal_E240715_14_AMC_HSA_C1_IV_122630_HCD_Energies_Inj3.mgf	11649	6	945.947	5669.64	0.637	6	5669.65	0.645	P02768		sp|P02768|ALBU_HUMAN Albumin OS=Homo sapiens OX=9606 GN=ALB PE=1 SV=2ALBU_HUMAN	FALSE	P02768	P02768	sp|P02768|ALBU_HUMAN Albumin OS=Homo sapiens OX=9606 GN=ALB PE=1 SV=2ALBU_HUMAN	FALSE	LKECcmCcmEKPLLEKSHCcmIAEVENDEMPADLPSLAADFVESK	LKCcmASLQK	299	222	39	8	14	2	312	223	6	C1	222.002	8	49	8	0	1	0.645	8	0	0	21.662	FALSE	TRUE	FALSE	FALSE	Self	0	0.001
Scan: 6441 Run: E240620_34_AMC_HSA_C1_92630_HCD_Energies_Inj1 P1_R.NLGKVGSK.Ccm P2_K.AACcmLLPKLDELRDEGKASSAK.Q 4 16	E240620_34_AMC_HSA_C1_92630_HCD_Energies_Inj1	6441	recal_E240620_34_AMC_HSA_C1_92630_HCD_Energies_Inj1.mgf	4182	5	659.94	3294.66	0.662	5	3294.66	0.662	P02768		sp|P02768|ALBU_HUMAN Albumin OS=Homo sapiens OX=9606 GN=ALB PE=1 SV=2ALBU_HUMAN	FALSE	P02768	P02768	sp|P02768|ALBU_HUMAN Albumin OS=Homo sapiens OX=9606 GN=ALB PE=1 SV=2ALBU_HUMAN	FALSE	AACcmLLPKLDELRDEGKASSAK	NLGKVGSK	199	453	21	8	16	4	214	456	5	C1	222.002	10	25	10	0	2	0.625	10	0	0	21.635	FALSE	TRUE	FALSE	FALSE	Self	0	0.001
Scan: 11464 Run: E240620_29_AMC_HSA_C1_212630_HCD_Energies_Inj1 P1_K.VHTECcmCcmHGDLLECcmADDRADLAKYICcmENQDSISSK.L P2_R.AFKAWAVAR.L 6 3	E240620_29_AMC_HSA_C1_212630_HCD_Energies_Inj1	11464	recal_E240620_29_AMC_HSA_C1_212630_HCD_Energies_Inj1.mgf	8739	7	742.762	5192.28	0.285	7	5192.29	0.286	P02768		sp|P02768|ALBU_HUMAN Albumin OS=Homo sapiens OX=9606 GN=ALB PE=1 SV=2ALBU_HUMAN	FALSE	P02768	P02768	sp|P02768|ALBU_HUMAN Albumin OS=Homo sapiens OX=9606 GN=ALB PE=1 SV=2ALBU_HUMAN	FALSE	VHTECcmCcmHGDLLECcmADDRADLAKYICcmENQDSISSK	AFKAWAVAR	265	234	34	9	6	3	270	236	7	Ccm-C1	164.98	14	29	14	0	1	0.439	14	0	0	21.609	FALSE	TRUE	FALSE	FALSE	Self	0	0.001
Scan: 8216 Run: E240620_19_AMC_HSA_C1_122630_HCD_Energies_Inj1 P1_R.LKCcmASLQK.F P2_K.AAFTECcmCcmQAADKAACcmLLPK.L 2 7	E240620_19_AMC_HSA_C1_122630_HCD_Energies_Inj1	8216	recal_E240620_19_AMC_HSA_C1_122630_HCD_Energies_Inj1.mgf	5781	5	648.105	3235.49	0.487	5	3235.49	0.487	P02768		sp|P02768|ALBU_HUMAN Albumin OS=Homo sapiens OX=9606 GN=ALB PE=1 SV=2ALBU_HUMAN	FALSE	P02768	P02768	sp|P02768|ALBU_HUMAN Albumin OS=Homo sapiens OX=9606 GN=ALB PE=1 SV=2ALBU_HUMAN	FALSE	AAFTECcmCcmQAADKAACcmLLPK	LKCcmASLQK	187	222	19	8	7	2	193	223	5	Ccm-C1	164.98	10	27	10	0	0	0.714	10	0	0	21.602	FALSE	TRUE	FALSE	FALSE	Self	0	0.001
Scan: 5295 Run: E240715_09_AMC_HSA_C1_IV_92630_HCD_Energies_Inj2 P1_K.YICcmENQDSISSK.L P2_K.VHTECcmCcmHGDLLECcmADDRADLAK.Y 3 2	E240715_09_AMC_HSA_C1_IV_92630_HCD_Energies_Inj2	5295	recal_E240715_09_AMC_HSA_C1_IV_92630_HCD_Energies_Inj2.mgf	4179	5	839.352	4191.73	0.726	5	4191.73	0.725	P02768		sp|P02768|ALBU_HUMAN Albumin OS=Homo sapiens OX=9606 GN=ALB PE=1 SV=2ALBU_HUMAN	FALSE	P02768	P02768	sp|P02768|ALBU_HUMAN Albumin OS=Homo sapiens OX=9606 GN=ALB PE=1 SV=2ALBU_HUMAN	FALSE	VHTECcmCcmHGDLLECcmADDRADLAK	YICcmENQDSISSK	265	287	22	12	2	3	266	289	5	Ccm-C1	164.98	15	25	15	0	1	0.619	15	0	0	21.595	FALSE	TRUE	FALSE	FALSE	Self	0	0.001
Scan: 8805 Run: E240620_13_AMC_HSA_C1_DSSO_HCD_Energies_Inj1 P1_R.ETYGEMADCcmCcmAK.Q P2_R.AFKAWAVAR.L 10 3	E240620_13_AMC_HSA_C1_DSSO_HCD_Energies_Inj1	8805	recal_E240620_13_AMC_HSA_C1_DSSO_HCD_Energies_Inj1.mgf	6341	4	655.277	2617.08	0.078	4	2617.08	0.078	P02768		sp|P02768|ALBU_HUMAN Albumin OS=Homo sapiens OX=9606 GN=ALB PE=1 SV=2ALBU_HUMAN	FALSE	P02768	P02768	sp|P02768|ALBU_HUMAN Albumin OS=Homo sapiens OX=9606 GN=ALB PE=1 SV=2ALBU_HUMAN	FALSE	ETYGEMADCcmCcmAK	AFKAWAVAR	106	234	12	9	10	3	115	236	4	Ccm-C1	164.98	13	17	13	0	0	0.773	13	0	0	21.585	FALSE	TRUE	FALSE	FALSE	Self	0	0.001
Scan: 22422 Run: E240715_14_AMC_HSA_C1_IV_122630_HCD_Energies_Inj3 P1_K.EQLKAVMDDFAAFVEKCcmCcmK.A P2_K.ADDKETCcmFAEEGKKLVAASQAALGL.- 16 14	E240715_14_AMC_HSA_C1_IV_122630_HCD_Energies_Inj3	22422	recal_E240715_14_AMC_HSA_C1_IV_122630_HCD_Energies_Inj3.mgf	20187	6	856.234	5131.36	0.362	6	5131.37	0.366	P02768		sp|P02768|ALBU_HUMAN Albumin OS=Homo sapiens OX=9606 GN=ALB PE=1 SV=2ALBU_HUMAN	FALSE	P02768	P02768	sp|P02768|ALBU_HUMAN Albumin OS=Homo sapiens OX=9606 GN=ALB PE=1 SV=2ALBU_HUMAN	FALSE	ADDKETCcmFAEEGKKLVAASQAALGL	EQLKAVMDDFAAFVEKCcmCcmK	585	566	25	19	14	16	598	581	6	C1	222.002	20	20	23	0	0	0.417	20	0	0	21.579	FALSE	TRUE	FALSE	FALSE	Self	0	0.001
Scan: 6026 Run: E240620_29_AMC_HSA_C1_212630_HCD_Energies_Inj1 P1_R.LAKTYETTLEK.Ccm P2_K.AAFTECcmCcmQAADK.A 3 7	E240620_29_AMC_HSA_C1_212630_HCD_Energies_Inj1	6026	recal_E240620_29_AMC_HSA_C1_212630_HCD_Energies_Inj1.mgf	3787	4	708.817	2831.24	0.238	4	2831.24	0.237	P02768		sp|P02768|ALBU_HUMAN Albumin OS=Homo sapiens OX=9606 GN=ALB PE=1 SV=2ALBU_HUMAN	FALSE	P02768	P02768	sp|P02768|ALBU_HUMAN Albumin OS=Homo sapiens OX=9606 GN=ALB PE=1 SV=2ALBU_HUMAN	FALSE	AAFTECcmCcmQAADK	LAKTYETTLEK	187	373	12	11	7	3	193	375	4	Ccm-C1	164.98	14	18	14	0	0	0.75	14	0	0	21.539	FALSE	TRUE	FALSE	FALSE	Self	0	0.001
Scan: 18184 Run: E240715_02_AMC_HSA_C1_IV_DSSO_HCD_Energies_Inj1 P1_R.LKCcmASLQK.F P2_K.ALVLIAFAQYLQQCcmPFEDHVK.L 2 14	E240715_02_AMC_HSA_C1_IV_DSSO_HCD_Energies_Inj1	18184	recal_E240715_02_AMC_HSA_C1_IV_DSSO_HCD_Energies_Inj1.mgf	16200	5	721.165	3600.79	0.787	5	3600.78	0.785	P02768		sp|P02768|ALBU_HUMAN Albumin OS=Homo sapiens OX=9606 GN=ALB PE=1 SV=2ALBU_HUMAN	FALSE	P02768	P02768	sp|P02768|ALBU_HUMAN Albumin OS=Homo sapiens OX=9606 GN=ALB PE=1 SV=2ALBU_HUMAN	FALSE	ALVLIAFAQYLQQCcmPFEDHVK	LKCcmASLQK	45	222	21	8	14	2	58	223	5	Ccm-C1	164.98	9	27	9	0	0	0.643	9	0	0	21.528	FALSE	TRUE	FALSE	FALSE	Self	0	0.001
Scan: 17753 Run: E240620_13_AMC_HSA_C1_DSSO_HCD_Energies_Inj1 P1_R.LVRPEVDVMCcmTAFHDNEETFLKKYLYEIAR.R P2_R.ETYGEMADCcmCcmAK.Q 14 10	E240620_13_AMC_HSA_C1_DSSO_HCD_Energies_Inj1	17753	recal_E240620_13_AMC_HSA_C1_DSSO_HCD_Energies_Inj1.mgf	14660	6	881.729	5284.33	0.33	6	5284.33	0.334	P02768		sp|P02768|ALBU_HUMAN Albumin OS=Homo sapiens OX=9606 GN=ALB PE=1 SV=2ALBU_HUMAN	FALSE	P02768	P02768	sp|P02768|ALBU_HUMAN Albumin OS=Homo sapiens OX=9606 GN=ALB PE=1 SV=2ALBU_HUMAN	FALSE	LVRPEVDVMCcmTAFHDNEETFLKKYLYEIAR	ETYGEMADCcmCcmAK	139	106	30	12	14	10	152	115	6	Ccm-C1	164.98	14	30	14	0	0	0.517	14	0	0	21.515	FALSE	TRUE	FALSE	FALSE	Self	0	0.001
Scan: 13008 Run: E240715_14_AMC_HSA_C1_IV_122630_HCD_Energies_Inj3 P1_K.LKECcmCcmEKPLLEKSHCcmIAEVENDEMPADLPSLAADFVESK.D P2_R.DAHKSEVAHR.F 12 4	E240715_14_AMC_HSA_C1_IV_122630_HCD_Energies_Inj3	13008	recal_E240715_14_AMC_HSA_C1_IV_122630_HCD_Energies_Inj3.mgf	11349	7	839.82	5871.69	0.686	7	5871.69	0.686	P02768		sp|P02768|ALBU_HUMAN Albumin OS=Homo sapiens OX=9606 GN=ALB PE=1 SV=2ALBU_HUMAN	FALSE	P02768	P02768	sp|P02768|ALBU_HUMAN Albumin OS=Homo sapiens OX=9606 GN=ALB PE=1 SV=2ALBU_HUMAN	FALSE	LKECcmCcmEKPLLEKSHCcmIAEVENDEMPADLPSLAADFVESK	DAHKSEVAHR	299	25	39	10	12	4	310	28	7	C1	222.002	11	43	11	0	1	0.566	11	0	0	21.494	FALSE	TRUE	FALSE	FALSE	Self	0	0.001
Scan: 8898 Run: E240715_19_AMC_HSA_C1_IV_152630_HCD_Energies_Inj4 P1_R.YKAAFTECcmCcmQAADK.A P2_R.LVRPEVDVMoxCcmTAFHDNEETFLKK.Y 2 14	E240715_19_AMC_HSA_C1_IV_152630_HCD_Energies_Inj4	8898	recal_E240715_19_AMC_HSA_C1_IV_152630_HCD_Energies_Inj4.mgf	7485	7	669.16	4677.07	0.068	7	4677.07	0.066	P02768		sp|P02768|ALBU_HUMAN Albumin OS=Homo sapiens OX=9606 GN=ALB PE=1 SV=2ALBU_HUMAN	FALSE	P02768	P02768	sp|P02768|ALBU_HUMAN Albumin OS=Homo sapiens OX=9606 GN=ALB PE=1 SV=2ALBU_HUMAN	FALSE	YKAAFTECcmCcmQAADK	LVRPEVDVMoxCcmTAFHDNEETFLKK	185	139	14	23	2	14	186	152	7	C1	222.002	20	20	20	0	1	0.455	20	0	0	21.47	FALSE	TRUE	FALSE	FALSE	Self	0	0.001
Scan: 10882 Run: E240620_19_AMC_HSA_C1_122630_HCD_Energies_Inj1 P1_R.YKAAFTECcmCcmQAADK.A P2_R.LVRPEVDVMCcmTAFHDNEETFLKK.Y 8 10	E240620_19_AMC_HSA_C1_122630_HCD_Energies_Inj1	10882	recal_E240620_19_AMC_HSA_C1_122630_HCD_Energies_Inj1.mgf	8234	6	777.685	4660.07	0.069	6	4660.08	0.076	P02768		sp|P02768|ALBU_HUMAN Albumin OS=Homo sapiens OX=9606 GN=ALB PE=1 SV=2ALBU_HUMAN	FALSE	P02768	P02768	sp|P02768|ALBU_HUMAN Albumin OS=Homo sapiens OX=9606 GN=ALB PE=1 SV=2ALBU_HUMAN	FALSE	LVRPEVDVMCcmTAFHDNEETFLKK	YKAAFTECcmCcmQAADK	139	185	23	14	10	8	148	192	6	Ccm-Ccm-C1-Base	221.007	18	26	18	0	1	0.591	18	0	0	21.47	FALSE	TRUE	FALSE	FALSE	Self	0	0.001
Scan: 2236 Run: E240620_13_AMC_HSA_C1_DSSO_HCD_Energies_Inj1 P1_K.VGSKCcmCcmKHPEAKR.M P2_K.LDELRDEGKASSAK.Q 4 9	E240620_13_AMC_HSA_C1_DSSO_HCD_Energies_Inj1	2236	recal_E240620_13_AMC_HSA_C1_DSSO_HCD_Energies_Inj1.mgf	379	6	550.264	3295.54	0.54	6	3295.54	0.541	P02768		sp|P02768|ALBU_HUMAN Albumin OS=Homo sapiens OX=9606 GN=ALB PE=1 SV=2ALBU_HUMAN	FALSE	P02768	P02768	sp|P02768|ALBU_HUMAN Albumin OS=Homo sapiens OX=9606 GN=ALB PE=1 SV=2ALBU_HUMAN	FALSE	VGSKCcmCcmKHPEAKR	LDELRDEGKASSAK	457	206	13	14	4	9	460	214	6	C1	222.002	18	19	18	2	2	0.731	18	0	0	21.466	FALSE	TRUE	FALSE	FALSE	Self	0	0.001
Scan: 19562 Run: E240620_29_AMC_HSA_C1_212630_HCD_Energies_Inj1 P1_K.VFDEFKPLVEEPQNLIK.Q P2_K.QNCcmELFEQLGEYK.F 6 3	E240620_29_AMC_HSA_C1_212630_HCD_Energies_Inj1	19562	recal_E240620_29_AMC_HSA_C1_212630_HCD_Energies_Inj1.mgf	16295	4	967.461	3865.81	0.813	4	3865.81	0.814	P02768		sp|P02768|ALBU_HUMAN Albumin OS=Homo sapiens OX=9606 GN=ALB PE=1 SV=2ALBU_HUMAN	FALSE	P02768	P02768	sp|P02768|ALBU_HUMAN Albumin OS=Homo sapiens OX=9606 GN=ALB PE=1 SV=2ALBU_HUMAN	FALSE	VFDEFKPLVEEPQNLIK	QNCcmELFEQLGEYK	397	414	17	13	6	3	402	416	4	Ccm-C1	164.98	13	25	13	0	1	0.583	13	1004.62	0	21.447	FALSE	TRUE	FALSE	FALSE	Self	0	0.001
Scan: 5881 Run: E240620_29_AMC_HSA_C1_212630_HCD_Energies_Inj1 P1_R.LAKTYETTLEK.Ccm P2_K.CcmCcmTESLVNR.R 3 2	E240620_29_AMC_HSA_C1_212630_HCD_Energies_Inj1	5881	recal_E240620_29_AMC_HSA_C1_212630_HCD_Energies_Inj1.mgf	3651	3	867.063	2598.17	0.167	3	2598.17	0.168	P02768		sp|P02768|ALBU_HUMAN Albumin OS=Homo sapiens OX=9606 GN=ALB PE=1 SV=2ALBU_HUMAN	FALSE	P02768	P02768	sp|P02768|ALBU_HUMAN Albumin OS=Homo sapiens OX=9606 GN=ALB PE=1 SV=2ALBU_HUMAN	FALSE	LAKTYETTLEK	CcmCcmTESLVNR	373	500	11	9	3	2	375	501	3	Ccm-C1	164.98	14	17	14	0	0	0.85	14	0	0	21.427	FALSE	TRUE	FALSE	FALSE	Self	0	0.001
Scan: 10897 Run: E240715_02_AMC_HSA_C1_IV_DSSO_HCD_Energies_Inj1 P1_K.LDELRDEGKASSAK.Q P2_K.EFNAETFTFHADICcmTLSEKER.Q 9 19	E240715_02_AMC_HSA_C1_IV_DSSO_HCD_Energies_Inj1	10897	recal_E240715_02_AMC_HSA_C1_IV_DSSO_HCD_Energies_Inj1.mgf	9345	5	857.793	4283.93	0.927	5	4283.93	0.929	P02768		sp|P02768|ALBU_HUMAN Albumin OS=Homo sapiens OX=9606 GN=ALB PE=1 SV=2ALBU_HUMAN	FALSE	P02768	P02768	sp|P02768|ALBU_HUMAN Albumin OS=Homo sapiens OX=9606 GN=ALB PE=1 SV=2ALBU_HUMAN	FALSE	EFNAETFTFHADICcmTLSEKER	LDELRDEGKASSAK	525	206	21	14	19	9	543	214	5	C1	222.002	14	27	14	1	2	0.538	14	0	0	21.426	FALSE	TRUE	FALSE	FALSE	Self	0	0.001
Scan: 12357 Run: E240620_13_AMC_HSA_C1_DSSO_HCD_Energies_Inj1 P1_R.LVRPEVDVMCcmTAFHDNEETFLK.K P2_K.KYLYEIARR.H 10 1	E240620_13_AMC_HSA_C1_DSSO_HCD_Energies_Inj1	12357	recal_E240620_13_AMC_HSA_C1_DSSO_HCD_Energies_Inj1.mgf	9639	6	671.828	4024.92	0.923	6	4024.92	0.919	P02768		sp|P02768|ALBU_HUMAN Albumin OS=Homo sapiens OX=9606 GN=ALB PE=1 SV=2ALBU_HUMAN	FALSE	P02768	P02768	sp|P02768|ALBU_HUMAN Albumin OS=Homo sapiens OX=9606 GN=ALB PE=1 SV=2ALBU_HUMAN	FALSE	LVRPEVDVMCcmTAFHDNEETFLK	KYLYEIARR	139	161	22	9	10	1	148	161	6	Ccm-C1	164.98	10	34	10	0	1	0.625	10	0	0	21.422	FALSE	TRUE	FALSE	FALSE	Self	0	0.001
Scan: 11184 Run: E240620_29_AMC_HSA_C1_212630_HCD_Energies_Inj1 P1_R.RHPYFYAPELLFFAK.R P2_K.LDELRDEGKASSAKQR.L 2 9	E240620_29_AMC_HSA_C1_212630_HCD_Energies_Inj1	11184	recal_E240620_29_AMC_HSA_C1_212630_HCD_Energies_Inj1.mgf	8475	5	785.391	3921.92	0.92	5	3921.92	0.918	P02768		sp|P02768|ALBU_HUMAN Albumin OS=Homo sapiens OX=9606 GN=ALB PE=1 SV=2ALBU_HUMAN	FALSE	P02768	P02768	sp|P02768|ALBU_HUMAN Albumin OS=Homo sapiens OX=9606 GN=ALB PE=1 SV=2ALBU_HUMAN	FALSE	RHPYFYAPELLFFAK	LDELRDEGKASSAKQR	169	206	15	16	2	9	170	214	5	C1	222.002	15	25	15	0	2	0.5	15	0	0	21.406	FALSE	TRUE	FALSE	FALSE	Self	0	0.001
Scan: 11525 Run: E240620_34_AMC_HSA_C1_92630_HCD_Energies_Inj1 P1_K.VHTECcmCcmHGDLLECcmADDRADLAKYICcmENQDSISSK.L P2_R.AFKAWAVAR.L 25 3	E240620_34_AMC_HSA_C1_92630_HCD_Energies_Inj1	11525	recal_E240620_34_AMC_HSA_C1_92630_HCD_Energies_Inj1.mgf	8823	6	866.388	5192.28	0.284	6	5192.29	0.286	P02768		sp|P02768|ALBU_HUMAN Albumin OS=Homo sapiens OX=9606 GN=ALB PE=1 SV=2ALBU_HUMAN	FALSE	P02768	P02768	sp|P02768|ALBU_HUMAN Albumin OS=Homo sapiens OX=9606 GN=ALB PE=1 SV=2ALBU_HUMAN	FALSE	VHTECcmCcmHGDLLECcmADDRADLAKYICcmENQDSISSK	AFKAWAVAR	265	234	34	9	25	3	289	236	6	Ccm-C1	164.98	12	37	12	0	0	0.561	12	0	0	21.39	FALSE	TRUE	FALSE	FALSE	Self	0	0.001
Scan: 6669 Run: E240620_13_AMC_HSA_C1_DSSO_HCD_Energies_Inj1 P1_K.TCcmVADESAENCcmDK.S P2_R.ETYGEMADCcmCcmAKQEPERNECcmFLQHKDDNPNLPR.L 2 25	E240620_13_AMC_HSA_C1_DSSO_HCD_Energies_Inj1	6669	recal_E240620_13_AMC_HSA_C1_DSSO_HCD_Energies_Inj1.mgf	4433	6	953.222	5713.29	0.287	6	5713.29	0.287	P02768		sp|P02768|ALBU_HUMAN Albumin OS=Homo sapiens OX=9606 GN=ALB PE=1 SV=2ALBU_HUMAN	FALSE	P02768	P02768	sp|P02768|ALBU_HUMAN Albumin OS=Homo sapiens OX=9606 GN=ALB PE=1 SV=2ALBU_HUMAN	FALSE	ETYGEMADCcmCcmAKQEPERNECcmFLQHKDDNPNLPR	TCcmVADESAENCcmDK	106	76	33	13	25	2	130	77	6	Ccm-C1	164.98	17	26	17	0	0	0.406	17	0	0	21.382	FALSE	TRUE	FALSE	FALSE	Self	0	0.001
Scan: 14740 Run: E240715_24_AMC_HSA_C1_IV_212630_HCD_Energies_Inj5 P1_K.RMoxPCcmAEDYLSVVLNQLCcmVLHEKTPVSDRVTK.Ccm P2_K.LDELRDEGKASSAK.Q 22 9	E240715_24_AMC_HSA_C1_IV_212630_HCD_Energies_Inj5	14740	recal_E240715_24_AMC_HSA_C1_IV_212630_HCD_Energies_Inj5.mgf	12971	7	774.238	5412.62	0.617	7	5412.61	0.613	P02768		sp|P02768|ALBU_HUMAN Albumin OS=Homo sapiens OX=9606 GN=ALB PE=1 SV=2ALBU_HUMAN	FALSE	P02768	P02768	sp|P02768|ALBU_HUMAN Albumin OS=Homo sapiens OX=9606 GN=ALB PE=1 SV=2ALBU_HUMAN	FALSE	RMoxPCcmAEDYLSVVLNQLCcmVLHEKTPVSDRVTK	LDELRDEGKASSAK	469	206	31	14	22	9	490	214	7	C1	222.002	10	38	10	0	1	0.385	10	0	0	21.363	FALSE	TRUE	FALSE	FALSE	Self	0	0.001
Scan: 3056 Run: E240620_29_AMC_HSA_C1_212630_HCD_Energies_Inj1 P1_R.FKDLGEENFK.A P2_R.DAHKSEVAHR.F 2 3	E240620_29_AMC_HSA_C1_212630_HCD_Energies_Inj1	3056	recal_E240620_29_AMC_HSA_C1_212630_HCD_Energies_Inj1.mgf	1107	5	520.241	2596.17	0.168	5	2596.17	0.168	P02768		sp|P02768|ALBU_HUMAN Albumin OS=Homo sapiens OX=9606 GN=ALB PE=1 SV=2ALBU_HUMAN	FALSE	P02768	P02768	sp|P02768|ALBU_HUMAN Albumin OS=Homo sapiens OX=9606 GN=ALB PE=1 SV=2ALBU_HUMAN	FALSE	FKDLGEENFK	DAHKSEVAHR	35	25	10	10	2	3	36	27	5	C1	222.002	15	15	15	0	1	0.833	15	0	0	21.348	FALSE	TRUE	FALSE	FALSE	Self	0	0.001
Scan: 22081 Run: E240620_29_AMC_HSA_C1_212630_HCD_Energies_Inj1 P1_R.LVRPEVDVMCcmTAFHDNEETFLKK.Y P2_R.FKDLGEENFKALVLIAFAQYLQQCcmPFEDHVK.L 14 10	E240620_29_AMC_HSA_C1_212630_HCD_Energies_Inj1	22081	recal_E240620_29_AMC_HSA_C1_212630_HCD_Energies_Inj1.mgf	18632	7	957.61	6696.22	0.216	7	6696.22	0.218	P02768		sp|P02768|ALBU_HUMAN Albumin OS=Homo sapiens OX=9606 GN=ALB PE=1 SV=2ALBU_HUMAN	FALSE	P02768	P02768	sp|P02768|ALBU_HUMAN Albumin OS=Homo sapiens OX=9606 GN=ALB PE=1 SV=2ALBU_HUMAN	FALSE	FKDLGEENFKALVLIAFAQYLQQCcmPFEDHVK	LVRPEVDVMCcmTAFHDNEETFLKK	35	139	31	23	10	14	44	152	7	C1	222.002	16	45	16	0	1	0.364	16	0	0	21.276	FALSE	TRUE	FALSE	FALSE	Self	0	0.001
Scan: 3462 Run: E240715_19_AMC_HSA_C1_IV_152630_HCD_Energies_Inj4 P1_R.LKCcmASLQK.F P2_R.LAKTYETTLEK.Ccm 2 3	E240715_19_AMC_HSA_C1_IV_152630_HCD_Energies_Inj4	3462	recal_E240715_19_AMC_HSA_C1_IV_152630_HCD_Energies_Inj4.mgf	2502	4	617.064	2464.23	0.226	4	2464.23	0.226	P02768		sp|P02768|ALBU_HUMAN Albumin OS=Homo sapiens OX=9606 GN=ALB PE=1 SV=2ALBU_HUMAN	FALSE	P02768	P02768	sp|P02768|ALBU_HUMAN Albumin OS=Homo sapiens OX=9606 GN=ALB PE=1 SV=2ALBU_HUMAN	FALSE	LAKTYETTLEK	LKCcmASLQK	373	222	11	8	3	2	375	223	4	C1	222.002	11	18	11	0	2	0.857	11	13771.1	0	21.272	FALSE	TRUE	FALSE	FALSE	Self	0	0.001
Scan: 17922 Run: E240620_13_AMC_HSA_C1_DSSO_HCD_Energies_Inj1 P1_R.MoxPCcmAEDYLSVVLNQLCcmVLHEK.T P2_R.LKCcmASLQK.F 3 2	E240620_13_AMC_HSA_C1_DSSO_HCD_Energies_Inj1	17922	recal_E240620_13_AMC_HSA_C1_DSSO_HCD_Energies_Inj1.mgf	14820	5	729.949	3644.71	0.71	5	3644.71	0.709	P02768		sp|P02768|ALBU_HUMAN Albumin OS=Homo sapiens OX=9606 GN=ALB PE=1 SV=2ALBU_HUMAN	FALSE	P02768	P02768	sp|P02768|ALBU_HUMAN Albumin OS=Homo sapiens OX=9606 GN=ALB PE=1 SV=2ALBU_HUMAN	FALSE	MoxPCcmAEDYLSVVLNQLCcmVLHEK	LKCcmASLQK	470	222	21	8	3	2	472	223	5	Ccm-C1	164.98	10	30	10	0	0	0.714	10	723.306	0	21.257	FALSE	TRUE	FALSE	FALSE	Self	0	0.001
Scan: 6996 Run: E240715_02_AMC_HSA_C1_IV_DSSO_HCD_Energies_Inj1 P1_K.TCcmVADESAENCcmDK.S P2_R.AFKAWAVAR.L 11 3	E240715_02_AMC_HSA_C1_IV_DSSO_HCD_Energies_Inj1	6996	recal_E240715_02_AMC_HSA_C1_IV_DSSO_HCD_Energies_Inj1.mgf	5730	4	671.289	2681.13	0.126	4	2681.12	0.123	P02768		sp|P02768|ALBU_HUMAN Albumin OS=Homo sapiens OX=9606 GN=ALB PE=1 SV=2ALBU_HUMAN	FALSE	P02768	P02768	sp|P02768|ALBU_HUMAN Albumin OS=Homo sapiens OX=9606 GN=ALB PE=1 SV=2ALBU_HUMAN	FALSE	TCcmVADESAENCcmDK	AFKAWAVAR	76	234	13	9	11	3	86	236	4	Ccm-C1	164.98	13	17	13	0	0	0.708	13	0	0	21.253	FALSE	TRUE	FALSE	FALSE	Self	0	0.001
Scan: 18644 Run: E240620_13_AMC_HSA_C1_DSSO_HCD_Energies_Inj1 P1_K.QNCcmELFEQLGEYKFQNALLVR.Y P2_K.HKPKATKEQLKAVMDDFAAFVEK.Ccm 13 7	E240620_13_AMC_HSA_C1_DSSO_HCD_Energies_Inj1	18644	recal_E240620_13_AMC_HSA_C1_DSSO_HCD_Energies_Inj1.mgf	15495	6	909.454	5450.68	0.682	6	5450.68	0.681	P02768		sp|P02768|ALBU_HUMAN Albumin OS=Homo sapiens OX=9606 GN=ALB PE=1 SV=2ALBU_HUMAN	FALSE	P02768	P02768	sp|P02768|ALBU_HUMAN Albumin OS=Homo sapiens OX=9606 GN=ALB PE=1 SV=2ALBU_HUMAN	FALSE	QNCcmELFEQLGEYKFQNALLVR	HKPKATKEQLKAVMDDFAAFVEK	414	559	21	23	13	7	426	565	6	C1	222.002	16	30	16	0	1	0.364	16	0	0	21.236	FALSE	TRUE	FALSE	FALSE	Self	0	0.001
Scan: 22338 Run: E240715_29_AMC_HSA_C1_IV_242630_HCD_Energies_Inj6 P1_K.RMoxPCcmAEDYLSVVLNQLCcmVLHEKTPVSDR.V P2_R.RHPYFYAPELLFFAK.R 22 2	E240715_29_AMC_HSA_C1_IV_242630_HCD_Energies_Inj6	22338	recal_E240715_29_AMC_HSA_C1_IV_242630_HCD_Energies_Inj6.mgf	20114	6	911.779	5464.63	0.628	6	5464.62	0.621	P02768		sp|P02768|ALBU_HUMAN Albumin OS=Homo sapiens OX=9606 GN=ALB PE=1 SV=2ALBU_HUMAN	FALSE	P02768	P02768	sp|P02768|ALBU_HUMAN Albumin OS=Homo sapiens OX=9606 GN=ALB PE=1 SV=2ALBU_HUMAN	FALSE	RMoxPCcmAEDYLSVVLNQLCcmVLHEKTPVSDR	RHPYFYAPELLFFAK	469	169	28	15	22	2	490	170	6	C1	222.002	14	35	14	0	2	0.536	14	0	0	21.235	FALSE	TRUE	FALSE	FALSE	Self	0	0.001
Scan: 6417 Run: E240620_29_AMC_HSA_C1_212630_HCD_Energies_Inj1 P1_K.VHTECcmCcmHGDLLECcmADDRADLAK.Y P2_R.LAKTYETTLEK.Ccm 13 3	E240620_29_AMC_HSA_C1_212630_HCD_Energies_Inj1	6417	recal_E240620_29_AMC_HSA_C1_212630_HCD_Energies_Inj1.mgf	4138	5	809.964	4044.78	0.782	5	4044.79	0.788	P02768		sp|P02768|ALBU_HUMAN Albumin OS=Homo sapiens OX=9606 GN=ALB PE=1 SV=2ALBU_HUMAN	FALSE	P02768	P02768	sp|P02768|ALBU_HUMAN Albumin OS=Homo sapiens OX=9606 GN=ALB PE=1 SV=2ALBU_HUMAN	FALSE	VHTECcmCcmHGDLLECcmADDRADLAK	LAKTYETTLEK	265	373	22	11	13	3	277	375	5	Ccm-C1	164.98	14	23	14	0	0	0.548	14	0	0	21.234	FALSE	TRUE	FALSE	FALSE	Self	0	0.001
Scan: 7749 Run: E240620_24_AMC_HSA_C1_152630_HCD_Energies_Inj1 P1_K.LVTDLTKVHTECcmCcmHGDLLECcmADDRADLAK.Y P2_R.LKCcmASLQK.F 12 2	E240620_24_AMC_HSA_C1_152630_HCD_Energies_Inj1	7749	recal_E240620_24_AMC_HSA_C1_152630_HCD_Energies_Inj1.mgf	5368	7	639.018	4466.07	0.072	7	4466.07	0.071	P02768		sp|P02768|ALBU_HUMAN Albumin OS=Homo sapiens OX=9606 GN=ALB PE=1 SV=2ALBU_HUMAN	FALSE	P02768	P02768	sp|P02768|ALBU_HUMAN Albumin OS=Homo sapiens OX=9606 GN=ALB PE=1 SV=2ALBU_HUMAN	FALSE	LVTDLTKVHTECcmCcmHGDLLECcmADDRADLAK	LKCcmASLQK	258	222	29	8	12	2	269	223	7	Ccm-C1	164.98	9	31	9	0	1	0.554	9	0	0	21.229	FALSE	TRUE	FALSE	FALSE	Self	0	0.001
Scan: 4654 Run: E240620_19_AMC_HSA_C1_122630_HCD_Energies_Inj1 P1_R.LKCcmASLQK.F P2_R.AFKAWAVAR.L 2 3	E240620_19_AMC_HSA_C1_122630_HCD_Energies_Inj1	4654	recal_E240620_19_AMC_HSA_C1_122630_HCD_Energies_Inj1.mgf	2540	5	438.428	2187.1	0.101	5	2187.1	0.1	P02768		sp|P02768|ALBU_HUMAN Albumin OS=Homo sapiens OX=9606 GN=ALB PE=1 SV=2ALBU_HUMAN	FALSE	P02768	P02768	sp|P02768|ALBU_HUMAN Albumin OS=Homo sapiens OX=9606 GN=ALB PE=1 SV=2ALBU_HUMAN	FALSE	AFKAWAVAR	LKCcmASLQK	234	222	9	8	3	2	236	223	5	C1	222.002	12	15	12	1	2	0.857	12	0	0	21.188	FALSE	TRUE	FALSE	FALSE	Self	0	0.001
Scan: 12207 Run: E240620_34_AMC_HSA_C1_92630_HCD_Energies_Inj1 P1_R.YTKKVPQVSTPTLVEVSR.N P2_K.HKPKATKEQLKAVMDDFAAFVEK.Ccm 4 7	E240620_34_AMC_HSA_C1_92630_HCD_Energies_Inj1	12207	recal_E240620_34_AMC_HSA_C1_92630_HCD_Energies_Inj1.mgf	9464	6	814.929	4883.53	0.53	6	4883.53	0.527	P02768		sp|P02768|ALBU_HUMAN Albumin OS=Homo sapiens OX=9606 GN=ALB PE=1 SV=2ALBU_HUMAN	FALSE	P02768	P02768	sp|P02768|ALBU_HUMAN Albumin OS=Homo sapiens OX=9606 GN=ALB PE=1 SV=2ALBU_HUMAN	FALSE	YTKKVPQVSTPTLVEVSR	HKPKATKEQLKAVMDDFAAFVEK	435	559	18	23	4	7	438	565	6	C1	222.002	21	21	21	0	1	0.477	21	0	0	21.178	FALSE	TRUE	FALSE	FALSE	Self	0	0.001
Scan: 3319 Run: E240715_14_AMC_HSA_C1_IV_122630_HCD_Energies_Inj3 P1_R.FKDLGEENFK.A P2_R.DAHKSEVAHR.F 2 4	E240715_14_AMC_HSA_C1_IV_122630_HCD_Energies_Inj3	3319	recal_E240715_14_AMC_HSA_C1_IV_122630_HCD_Energies_Inj3.mgf	2377	5	520.241	2596.17	0.168	5	2596.17	0.168	P02768		sp|P02768|ALBU_HUMAN Albumin OS=Homo sapiens OX=9606 GN=ALB PE=1 SV=2ALBU_HUMAN	FALSE	P02768	P02768	sp|P02768|ALBU_HUMAN Albumin OS=Homo sapiens OX=9606 GN=ALB PE=1 SV=2ALBU_HUMAN	FALSE	FKDLGEENFK	DAHKSEVAHR	35	25	10	10	2	4	36	28	5	C1	222.002	15	15	15	0	1	0.833	15	0	0	21.158	FALSE	TRUE	FALSE	FALSE	Self	0	0.001
Scan: 2415 Run: E240620_13_AMC_HSA_C1_DSSO_HCD_Energies_Inj1 P1_K.VGSKCcmCcmK.H P2_K.LDELRDEGKASSAK.Q 4 9	E240620_13_AMC_HSA_C1_DSSO_HCD_Energies_Inj1	2415	recal_E240620_13_AMC_HSA_C1_DSSO_HCD_Energies_Inj1.mgf	548	4	645.296	2577.15	0.154	4	2577.15	0.154	P02768		sp|P02768|ALBU_HUMAN Albumin OS=Homo sapiens OX=9606 GN=ALB PE=1 SV=2ALBU_HUMAN	FALSE	P02768	P02768	sp|P02768|ALBU_HUMAN Albumin OS=Homo sapiens OX=9606 GN=ALB PE=1 SV=2ALBU_HUMAN	FALSE	LDELRDEGKASSAK	VGSKCcmCcmK	206	457	14	7	9	4	214	460	4	C1	222.002	10	23	10	2	2	0.833	10	0	0	21.121	FALSE	TRUE	FALSE	FALSE	Self	0	0.001
Scan: 3902 Run: E240715_29_AMC_HSA_C1_IV_242630_HCD_Energies_Inj6 P1_K.KQTALVELVK.H P2_K.CcmCcmKADDKETCcmFAEEGKK.L 1 3	E240715_29_AMC_HSA_C1_IV_242630_HCD_Energies_Inj6	3902	recal_E240715_29_AMC_HSA_C1_IV_242630_HCD_Energies_Inj6.mgf	2913	6	571.769	3424.57	0.567	6	3424.57	0.569	P02768		sp|P02768|ALBU_HUMAN Albumin OS=Homo sapiens OX=9606 GN=ALB PE=1 SV=2ALBU_HUMAN	FALSE	P02768	P02768	sp|P02768|ALBU_HUMAN Albumin OS=Homo sapiens OX=9606 GN=ALB PE=1 SV=2ALBU_HUMAN	FALSE	CcmCcmKADDKETCcmFAEEGKK	KQTALVELVK	582	549	17	10	3	1	584	549	6	C1	222.002	15	17	15	1	1	0.562	15	3519.28	0	21.121	FALSE	TRUE	FALSE	FALSE	Self	0	0.001
Scan: 14258 Run: E240620_29_AMC_HSA_C1_212630_HCD_Energies_Inj1 P1_R.RHPYFYAPELLFFAKR.Y P2_K.AACcmLLPKLDELRDEGKASSAK.Q 2 16	E240620_29_AMC_HSA_C1_212630_HCD_Energies_Inj1	14258	recal_E240620_29_AMC_HSA_C1_212630_HCD_Energies_Inj1.mgf	11359	7	650.619	4547.28	0.281	7	4547.28	0.28	P02768		sp|P02768|ALBU_HUMAN Albumin OS=Homo sapiens OX=9606 GN=ALB PE=1 SV=2ALBU_HUMAN	FALSE	P02768	P02768	sp|P02768|ALBU_HUMAN Albumin OS=Homo sapiens OX=9606 GN=ALB PE=1 SV=2ALBU_HUMAN	FALSE	RHPYFYAPELLFFAKR	AACcmLLPKLDELRDEGKASSAK	169	199	16	21	2	16	170	214	7	C1	222.002	16	20	16	0	1	0.4	16	0	0	21.101	FALSE	TRUE	FALSE	FALSE	Self	0	0.001
Scan: 1575 Run: E240715_19_AMC_HSA_C1_IV_152630_HCD_Energies_Inj4 P1_K.VGSKCcmCcmKHPEAK.R P2_K.QRLKCcmASLQK.F 4 4	E240715_19_AMC_HSA_C1_IV_152630_HCD_Energies_Inj4	1575	recal_E240715_19_AMC_HSA_C1_IV_152630_HCD_Energies_Inj4.mgf	776	5	571.479	2852.36	0.359	5	2852.36	0.358	P02768		sp|P02768|ALBU_HUMAN Albumin OS=Homo sapiens OX=9606 GN=ALB PE=1 SV=2ALBU_HUMAN	FALSE	P02768	P02768	sp|P02768|ALBU_HUMAN Albumin OS=Homo sapiens OX=9606 GN=ALB PE=1 SV=2ALBU_HUMAN	FALSE	VGSKCcmCcmKHPEAK	QRLKCcmASLQK	457	220	12	10	4	4	460	223	5	C1	222.002	13	18	13	1	2	0.778	13	1062.98	0	21.056	FALSE	TRUE	FALSE	FALSE	Self	0	0.001
Scan: 15557 Run: E240620_13_AMC_HSA_C1_DSSO_HCD_Energies_Inj1 P1_K.QEPERNECcmFLQHKDDNPNLPR.L P2_K.ALVLIAFAQYLQQCcmPFEDHVK.L 8 19	E240620_13_AMC_HSA_C1_DSSO_HCD_Energies_Inj1	15557	recal_E240620_13_AMC_HSA_C1_DSSO_HCD_Energies_Inj1.mgf	12621	6	882.587	5289.48	0.479	6	5289.48	0.478	P02768		sp|P02768|ALBU_HUMAN Albumin OS=Homo sapiens OX=9606 GN=ALB PE=1 SV=2ALBU_HUMAN	FALSE	P02768	P02768	sp|P02768|ALBU_HUMAN Albumin OS=Homo sapiens OX=9606 GN=ALB PE=1 SV=2ALBU_HUMAN	FALSE	ALVLIAFAQYLQQCcmPFEDHVK	QEPERNECcmFLQHKDDNPNLPR	45	118	21	21	19	8	63	125	6	Ccm-C1	164.98	19	25	19	0	1	0.475	19	0	0	21.045	FALSE	TRUE	FALSE	FALSE	Self	0	0.001
Scan: 22924 Run: E240715_09_AMC_HSA_C1_IV_92630_HCD_Energies_Inj2 P1_K.RMPCcmAEDYLSVVLNQLCcmVLHEKTPVSDR.V P2_R.RHPYFYAPELLFFAK.R 22 2	E240715_09_AMC_HSA_C1_IV_92630_HCD_Energies_Inj2	22924	recal_E240715_09_AMC_HSA_C1_IV_92630_HCD_Energies_Inj2.mgf	20646	7	779.382	5448.62	0.624	7	5448.63	0.626	P02768		sp|P02768|ALBU_HUMAN Albumin OS=Homo sapiens OX=9606 GN=ALB PE=1 SV=2ALBU_HUMAN	FALSE	P02768	P02768	sp|P02768|ALBU_HUMAN Albumin OS=Homo sapiens OX=9606 GN=ALB PE=1 SV=2ALBU_HUMAN	FALSE	RMPCcmAEDYLSVVLNQLCcmVLHEKTPVSDR	RHPYFYAPELLFFAK	469	169	28	15	22	2	490	170	7	C1	222.002	13	33	13	0	1	0.5	13	0	0	21.043	FALSE	TRUE	FALSE	FALSE	Self	0	0.001
Scan: 2683 Run: E240620_13_AMC_HSA_C1_DSSO_HCD_Energies_Inj1 P1_R.LKCcmASLQK.F P2_K.LDELRDEGKASSAKQR.L 2 14	E240620_13_AMC_HSA_C1_DSSO_HCD_Energies_Inj1	2683	recal_E240620_13_AMC_HSA_C1_DSSO_HCD_Energies_Inj1.mgf	796	5	595.099	2970.46	0.457	5	2970.46	0.457	P02768		sp|P02768|ALBU_HUMAN Albumin OS=Homo sapiens OX=9606 GN=ALB PE=1 SV=2ALBU_HUMAN	FALSE	P02768	P02768	sp|P02768|ALBU_HUMAN Albumin OS=Homo sapiens OX=9606 GN=ALB PE=1 SV=2ALBU_HUMAN	FALSE	LDELRDEGKASSAKQR	LKCcmASLQK	206	222	16	8	14	2	219	223	5	C1	222.002	10	26	10	0	2	0.786	10	0	0	21.02	FALSE	TRUE	FALSE	FALSE	Self	0	0.001
Scan: 5696 Run: E240620_13_AMC_HSA_C1_DSSO_HCD_Energies_Inj1 P1_K.QEPERNECcmFLQHKDDNPNLPR.L P2_R.LAKTYETTLEK.Ccm 8 3	E240620_13_AMC_HSA_C1_DSSO_HCD_Energies_Inj1	5696	recal_E240620_13_AMC_HSA_C1_DSSO_HCD_Energies_Inj1.mgf	3540	6	683.657	4095.9	0.9	6	4095.9	0.897	P02768		sp|P02768|ALBU_HUMAN Albumin OS=Homo sapiens OX=9606 GN=ALB PE=1 SV=2ALBU_HUMAN	FALSE	P02768	P02768	sp|P02768|ALBU_HUMAN Albumin OS=Homo sapiens OX=9606 GN=ALB PE=1 SV=2ALBU_HUMAN	FALSE	QEPERNECcmFLQHKDDNPNLPR	LAKTYETTLEK	118	373	21	11	8	3	125	375	6	Ccm-C1	164.98	14	20	14	0	0	0.5	14	0	0	21.005	FALSE	TRUE	FALSE	FALSE	Self	0	0.001
Scan: 6060 Run: E240620_24_AMC_HSA_C1_152630_HCD_Energies_Inj1 P1_R.YKAAFTECcmCcmQAADKAACcmLLPK.L P2_R.LKCcmASLQK.F 17 3	E240620_24_AMC_HSA_C1_152630_HCD_Energies_Inj1	6060	recal_E240620_24_AMC_HSA_C1_152630_HCD_Energies_Inj1.mgf	3843	5	694.932	3469.62	0.623	5	3469.62	0.624	P02768		sp|P02768|ALBU_HUMAN Albumin OS=Homo sapiens OX=9606 GN=ALB PE=1 SV=2ALBU_HUMAN	FALSE	P02768	P02768	sp|P02768|ALBU_HUMAN Albumin OS=Homo sapiens OX=9606 GN=ALB PE=1 SV=2ALBU_HUMAN	FALSE	YKAAFTECcmCcmQAADKAACcmLLPK	LKCcmASLQK	185	222	21	8	17	3	201	224	5	Ccm-Ccm-C1	107.959	8	30	8	0	1	0.643	8	0	677.167	20.992	FALSE	TRUE	FALSE	FALSE	Self	0	0.001
Scan: 11675 Run: E240620_19_AMC_HSA_C1_122630_HCD_Energies_Inj1 P1_K.VHTECcmCcmHGDLLECcmADDRADLAKYICcmENQDSISSK.L P2_R.AFKAWAVAR.L 25 3	E240620_19_AMC_HSA_C1_122630_HCD_Energies_Inj1	11675	recal_E240620_19_AMC_HSA_C1_122630_HCD_Energies_Inj1.mgf	8975	7	742.763	5192.29	0.287	7	5192.29	0.286	P02768		sp|P02768|ALBU_HUMAN Albumin OS=Homo sapiens OX=9606 GN=ALB PE=1 SV=2ALBU_HUMAN	FALSE	P02768	P02768	sp|P02768|ALBU_HUMAN Albumin OS=Homo sapiens OX=9606 GN=ALB PE=1 SV=2ALBU_HUMAN	FALSE	VHTECcmCcmHGDLLECcmADDRADLAKYICcmENQDSISSK	AFKAWAVAR	265	234	34	9	25	3	289	236	7	Ccm-C1	164.98	13	28	13	0	0	0.424	13	0	0	20.982	FALSE	TRUE	FALSE	FALSE	Self	0	0.001
Scan: 15403 Run: E240620_34_AMC_HSA_C1_92630_HCD_Energies_Inj1 P1_K.QEPERNECcmFLQHKDDNPNLPR.L P2_K.ALVLIAFAQYLQQCcmPFEDHVK.L 12 14	E240620_34_AMC_HSA_C1_92630_HCD_Energies_Inj1	15403	recal_E240620_34_AMC_HSA_C1_92630_HCD_Energies_Inj1.mgf	12451	6	882.587	5289.48	0.476	6	5289.48	0.478	P02768		sp|P02768|ALBU_HUMAN Albumin OS=Homo sapiens OX=9606 GN=ALB PE=1 SV=2ALBU_HUMAN	FALSE	P02768	P02768	sp|P02768|ALBU_HUMAN Albumin OS=Homo sapiens OX=9606 GN=ALB PE=1 SV=2ALBU_HUMAN	FALSE	ALVLIAFAQYLQQCcmPFEDHVK	QEPERNECcmFLQHKDDNPNLPR	45	118	21	21	14	12	58	129	6	Ccm-C1	164.98	18	26	18	0	1	0.45	18	0	0	20.978	FALSE	TRUE	FALSE	FALSE	Self	0	0.001
Scan: 22788 Run: E240715_09_AMC_HSA_C1_IV_92630_HCD_Energies_Inj2 P1_K.SLHTLFGDKLCcmTVATLRETYGEMADCcmCcmAK.Q P2_K.ALVLIAFAQYLQQCcmPFEDHVK.L 27 19	E240715_09_AMC_HSA_C1_IV_92630_HCD_Energies_Inj2	22788	recal_E240715_09_AMC_HSA_C1_IV_92630_HCD_Energies_Inj2.mgf	20518	5	1201.17	6000.81	0.811	5	6000.8	0.803	P02768		sp|P02768|ALBU_HUMAN Albumin OS=Homo sapiens OX=9606 GN=ALB PE=1 SV=2ALBU_HUMAN	FALSE	P02768	P02768	sp|P02768|ALBU_HUMAN Albumin OS=Homo sapiens OX=9606 GN=ALB PE=1 SV=2ALBU_HUMAN	FALSE	ALVLIAFAQYLQQCcmPFEDHVK	SLHTLFGDKLCcmTVATLRETYGEMADCcmCcmAK	45	89	21	29	19	27	63	115	5	Ccm-C1	164.98	22	24	22	0	0	0.393	22	0	0	20.962	FALSE	TRUE	FALSE	FALSE	Self	0	0.001
Scan: 3745 Run: E240715_24_AMC_HSA_C1_IV_212630_HCD_Energies_Inj5 P1_R.YKAAFTECcmCcmQAADK.A P2_R.LKCcmASLQK.F 8 2	E240715_24_AMC_HSA_C1_IV_212630_HCD_Energies_Inj5	3745	recal_E240715_24_AMC_HSA_C1_IV_212630_HCD_Energies_Inj5.mgf	2760	3	925.415	2773.22	0.223	3	2773.22	0.225	P02768		sp|P02768|ALBU_HUMAN Albumin OS=Homo sapiens OX=9606 GN=ALB PE=1 SV=2ALBU_HUMAN	FALSE	P02768	P02768	sp|P02768|ALBU_HUMAN Albumin OS=Homo sapiens OX=9606 GN=ALB PE=1 SV=2ALBU_HUMAN	FALSE	YKAAFTECcmCcmQAADK	LKCcmASLQK	185	222	14	8	8	2	192	223	3	Ccm-C1	164.98	8	23	8	0	0	0.643	8	0	0	20.95	FALSE	TRUE	FALSE	FALSE	Self	0	0.001
Scan: 16448 Run: E240620_29_AMC_HSA_C1_212630_HCD_Energies_Inj1 P1_R.HPYFYAPELLFFAKRYK.A P2_K.AAFTECcmCcmQAADKAACcmLLPKLDELRDEGK.A 14 12	E240620_29_AMC_HSA_C1_212630_HCD_Energies_Inj1	16448	recal_E240620_29_AMC_HSA_C1_212630_HCD_Energies_Inj1.mgf	13385	7	799.672	5590.65	0.653	7	5590.65	0.653	P02768		sp|P02768|ALBU_HUMAN Albumin OS=Homo sapiens OX=9606 GN=ALB PE=1 SV=2ALBU_HUMAN	FALSE	P02768	P02768	sp|P02768|ALBU_HUMAN Albumin OS=Homo sapiens OX=9606 GN=ALB PE=1 SV=2ALBU_HUMAN	FALSE	AAFTECcmCcmQAADKAACcmLLPKLDELRDEGK	HPYFYAPELLFFAKRYK	187	170	28	17	12	14	198	183	7	C1	222.002	19	23	19	0	2	0.426	19	0	0	20.942	FALSE	TRUE	FALSE	FALSE	Self	0	0.001
Scan: 11451 Run: E240620_13_AMC_HSA_C1_DSSO_HCD_Energies_Inj1 P1_R.AFKAWAVAR.L P2_K.AAFTECcmCcmQAADKAACcmLLPK.L 3 6	E240620_13_AMC_HSA_C1_DSSO_HCD_Energies_Inj1	11451	recal_E240620_13_AMC_HSA_C1_DSSO_HCD_Energies_Inj1.mgf	8788	5	662.513	3307.53	0.529	5	3307.53	0.532	P02768		sp|P02768|ALBU_HUMAN Albumin OS=Homo sapiens OX=9606 GN=ALB PE=1 SV=2ALBU_HUMAN	FALSE	P02768	P02768	sp|P02768|ALBU_HUMAN Albumin OS=Homo sapiens OX=9606 GN=ALB PE=1 SV=2ALBU_HUMAN	FALSE	AAFTECcmCcmQAADKAACcmLLPK	AFKAWAVAR	187	234	19	9	6	3	192	236	5	Ccm-C1	164.98	12	25	12	0	0	0.694	12	0	0	20.939	FALSE	TRUE	FALSE	FALSE	Self	0	0.001
Scan: 6314 Run: E240715_29_AMC_HSA_C1_IV_242630_HCD_Energies_Inj6 P1_K.LVTDLTKVHTECcmCcmHGDLLECcmADDRADLAK.Y P2_K.ASSAKQR.L 9 5	E240715_29_AMC_HSA_C1_IV_242630_HCD_Energies_Inj6	6314	recal_E240715_29_AMC_HSA_C1_IV_242630_HCD_Energies_Inj6.mgf	5143	6	721.502	4322.97	0.971	6	4322.97	0.969	P02768		sp|P02768|ALBU_HUMAN Albumin OS=Homo sapiens OX=9606 GN=ALB PE=1 SV=2ALBU_HUMAN	FALSE	P02768	P02768	sp|P02768|ALBU_HUMAN Albumin OS=Homo sapiens OX=9606 GN=ALB PE=1 SV=2ALBU_HUMAN	FALSE	LVTDLTKVHTECcmCcmHGDLLECcmADDRADLAK	ASSAKQR	258	215	29	7	9	5	266	219	6	C1	222.002	6	42	6	0	2	0.583	6	0	0	20.93	FALSE	TRUE	FALSE	FALSE	Self	0	0.001
Scan: 8170 Run: E240620_34_AMC_HSA_C1_92630_HCD_Energies_Inj1 P1_R.LKCcmASLQK.F P2_K.AAFTECcmCcmQAADKAACcmLLPK.L 2 6	E240620_34_AMC_HSA_C1_92630_HCD_Energies_Inj1	8170	recal_E240620_34_AMC_HSA_C1_92630_HCD_Energies_Inj1.mgf	5738	4	809.879	3235.49	0.485	4	3235.49	0.487	P02768		sp|P02768|ALBU_HUMAN Albumin OS=Homo sapiens OX=9606 GN=ALB PE=1 SV=2ALBU_HUMAN	FALSE	P02768	P02768	sp|P02768|ALBU_HUMAN Albumin OS=Homo sapiens OX=9606 GN=ALB PE=1 SV=2ALBU_HUMAN	FALSE	AAFTECcmCcmQAADKAACcmLLPK	LKCcmASLQK	187	222	19	8	6	2	192	223	4	Ccm-C1	164.98	10	32	10	0	0	0.714	10	0	0	20.915	FALSE	TRUE	FALSE	FALSE	Self	0	0.001
Scan: 18233 Run: E240715_19_AMC_HSA_C1_IV_152630_HCD_Energies_Inj4 P1_K.NYAEAKDVFLGMFLYEYAR.R P2_R.LAKTYETTLEK.Ccm 6 3	E240715_19_AMC_HSA_C1_IV_152630_HCD_Energies_Inj4	18233	recal_E240715_19_AMC_HSA_C1_IV_152630_HCD_Energies_Inj4.mgf	16250	4	955.208	3816.8	0.801	4	3816.8	0.797	P02768		sp|P02768|ALBU_HUMAN Albumin OS=Homo sapiens OX=9606 GN=ALB PE=1 SV=2ALBU_HUMAN	FALSE	P02768	P02768	sp|P02768|ALBU_HUMAN Albumin OS=Homo sapiens OX=9606 GN=ALB PE=1 SV=2ALBU_HUMAN	FALSE	NYAEAKDVFLGMFLYEYAR	LAKTYETTLEK	342	373	19	11	6	3	347	375	4	C1	222.002	11	32	11	1	1	0.55	11	1068.32	0	20.909	FALSE	TRUE	FALSE	FALSE	Self	0	0.001
Scan: 9362 Run: E240620_29_AMC_HSA_C1_212630_HCD_Energies_Inj1 P1_K.LVTDLTKVHTECcmCcmHGDLLECcmADDR.A P2_R.AFKAWAVAR.L 7 3	E240620_29_AMC_HSA_C1_212630_HCD_Energies_Inj1	9362	recal_E240620_29_AMC_HSA_C1_212630_HCD_Energies_Inj1.mgf	6797	5	820.379	4096.86	0.857	5	4096.86	0.857	P02768		sp|P02768|ALBU_HUMAN Albumin OS=Homo sapiens OX=9606 GN=ALB PE=1 SV=2ALBU_HUMAN	FALSE	P02768	P02768	sp|P02768|ALBU_HUMAN Albumin OS=Homo sapiens OX=9606 GN=ALB PE=1 SV=2ALBU_HUMAN	FALSE	LVTDLTKVHTECcmCcmHGDLLECcmADDR	AFKAWAVAR	258	234	24	9	7	3	264	236	5	C1	222.002	12	27	12	0	2	0.587	12	0	2618.9	20.903	FALSE	TRUE	FALSE	FALSE	Self	0	0.001
Scan: 8965 Run: E240715_29_AMC_HSA_C1_IV_242630_HCD_Energies_Inj6 P1_R.YKAAFTECcmCcmQAADK.A P2_R.LVRPEVDVMoxCcmTAFHDNEETFLKK.Y 2 22	E240715_29_AMC_HSA_C1_IV_242630_HCD_Energies_Inj6	8965	recal_E240715_29_AMC_HSA_C1_IV_242630_HCD_Energies_Inj6.mgf	7551	7	669.16	4677.07	0.068	7	4677.07	0.066	P02768		sp|P02768|ALBU_HUMAN Albumin OS=Homo sapiens OX=9606 GN=ALB PE=1 SV=2ALBU_HUMAN	FALSE	P02768	P02768	sp|P02768|ALBU_HUMAN Albumin OS=Homo sapiens OX=9606 GN=ALB PE=1 SV=2ALBU_HUMAN	FALSE	YKAAFTECcmCcmQAADK	LVRPEVDVMoxCcmTAFHDNEETFLKK	185	139	14	23	2	22	186	160	7	C1	222.002	19	19	20	0	1	0.455	19	0	0	20.896	FALSE	TRUE	FALSE	FALSE	Self	0	0.001
Scan: 13432 Run: E240715_09_AMC_HSA_C1_IV_92630_HCD_Energies_Inj2 P1_R.YKAAFTECcmCcmQAADKAACcmLLPK.L P2_R.LVRPEVDVMCcmTAFHDNEETFLKK.Y 9 10	E240715_09_AMC_HSA_C1_IV_92630_HCD_Energies_Inj2	13432	recal_E240715_09_AMC_HSA_C1_IV_92630_HCD_Energies_Inj2.mgf	11737	7	774.363	5413.49	0.488	7	5413.5	0.497	P02768		sp|P02768|ALBU_HUMAN Albumin OS=Homo sapiens OX=9606 GN=ALB PE=1 SV=2ALBU_HUMAN	FALSE	P02768	P02768	sp|P02768|ALBU_HUMAN Albumin OS=Homo sapiens OX=9606 GN=ALB PE=1 SV=2ALBU_HUMAN	FALSE	YKAAFTECcmCcmQAADKAACcmLLPK	LVRPEVDVMCcmTAFHDNEETFLKK	185	139	21	23	9	10	193	148	7	Ccm-Ccm-C1-Base	221.007	22	26	22	0	1	0.5	22	0	0	20.885	FALSE	TRUE	FALSE	FALSE	Self	0	0.001
Scan: 6998 Run: E240715_09_AMC_HSA_C1_IV_92630_HCD_Energies_Inj2 P1_K.QEPERNECcmFLQHKDDNPNLPR.L P2_R.AFKAWAVAR.L 8 3	E240715_09_AMC_HSA_C1_IV_92630_HCD_Energies_Inj2	6998	recal_E240715_09_AMC_HSA_C1_IV_92630_HCD_Energies_Inj2.mgf	5744	6	637.469	3818.77	0.772	6	3818.77	0.771	P02768		sp|P02768|ALBU_HUMAN Albumin OS=Homo sapiens OX=9606 GN=ALB PE=1 SV=2ALBU_HUMAN	FALSE	P02768	P02768	sp|P02768|ALBU_HUMAN Albumin OS=Homo sapiens OX=9606 GN=ALB PE=1 SV=2ALBU_HUMAN	FALSE	QEPERNECcmFLQHKDDNPNLPR	AFKAWAVAR	118	234	21	9	8	3	125	236	6	Ccm-C1	164.98	11	20	11	0	2	0.5	11	0	0	20.864	FALSE	TRUE	FALSE	FALSE	Self	0	0.001
Scan: 2246 Run: E240620_24_AMC_HSA_C1_152630_HCD_Energies_Inj1 P1_K.VGSKCcmCcmKHPEAKR.M P2_K.LDELRDEGKASSAKQR.L 7 14	E240620_24_AMC_HSA_C1_152630_HCD_Energies_Inj1	2246	recal_E240620_24_AMC_HSA_C1_152630_HCD_Energies_Inj1.mgf	359	6	597.624	3579.7	0.699	6	3579.7	0.701	P02768		sp|P02768|ALBU_HUMAN Albumin OS=Homo sapiens OX=9606 GN=ALB PE=1 SV=2ALBU_HUMAN	FALSE	P02768	P02768	sp|P02768|ALBU_HUMAN Albumin OS=Homo sapiens OX=9606 GN=ALB PE=1 SV=2ALBU_HUMAN	FALSE	LDELRDEGKASSAKQR	VGSKCcmCcmKHPEAKR	206	457	16	13	14	7	219	463	6	C1	222.002	17	19	17	0	2	0.7	17	0	0	20.838	FALSE	TRUE	FALSE	FALSE	Self	0	0.001
Scan: 14589 Run: E240715_24_AMC_HSA_C1_IV_212630_HCD_Energies_Inj5 P1_R.RPCcmFSALEVDETYVPKEFNAETFTFHADICcmTLSEKER.Q P2_R.NLGKVGSK.Ccm 35 4	E240715_24_AMC_HSA_C1_IV_212630_HCD_Energies_Inj5	14589	recal_E240715_24_AMC_HSA_C1_IV_212630_HCD_Energies_Inj5.mgf	12828	5	1092.92	5459.55	0.545	5	5459.55	0.545	P02768		sp|P02768|ALBU_HUMAN Albumin OS=Homo sapiens OX=9606 GN=ALB PE=1 SV=2ALBU_HUMAN	FALSE	P02768	P02768	sp|P02768|ALBU_HUMAN Albumin OS=Homo sapiens OX=9606 GN=ALB PE=1 SV=2ALBU_HUMAN	FALSE	RPCcmFSALEVDETYVPKEFNAETFTFHADICcmTLSEKER	NLGKVGSK	509	453	37	8	35	4	543	456	5	C1	222.002	9	48	9	0	2	0.643	9	0	0	20.791	FALSE	TRUE	FALSE	FALSE	Self	0	0.001
Scan: 19967 Run: E240620_29_AMC_HSA_C1_212630_HCD_Energies_Inj1 P1_K.NYAEAKDVFLGMFLYEYAR.R P2_R.AFKAWAVAR.L 6 3	E240620_29_AMC_HSA_C1_212630_HCD_Energies_Inj1	19967	recal_E240620_29_AMC_HSA_C1_212630_HCD_Energies_Inj1.mgf	16675	4	885.925	3539.67	0.672	4	3539.67	0.671	P02768		sp|P02768|ALBU_HUMAN Albumin OS=Homo sapiens OX=9606 GN=ALB PE=1 SV=2ALBU_HUMAN	FALSE	P02768	P02768	sp|P02768|ALBU_HUMAN Albumin OS=Homo sapiens OX=9606 GN=ALB PE=1 SV=2ALBU_HUMAN	FALSE	NYAEAKDVFLGMFLYEYAR	AFKAWAVAR	342	234	19	9	6	3	347	236	4	C1	222.002	8	32	8	1	1	0.625	8	0	1466.51	20.783	FALSE	TRUE	FALSE	FALSE	Self	0	0.001
Scan: 4071 Run: E240715_02_AMC_HSA_C1_IV_DSSO_HCD_Energies_Inj1 P1_K.YICcmENQDSISSK.L P2_R.LKCcmASLQK.F 3 2	E240715_02_AMC_HSA_C1_IV_DSSO_HCD_Energies_Inj1	4071	recal_E240715_02_AMC_HSA_C1_IV_DSSO_HCD_Energies_Inj1.mgf	3040	4	639.543	2554.14	0.141	4	2554.14	0.142	P02768		sp|P02768|ALBU_HUMAN Albumin OS=Homo sapiens OX=9606 GN=ALB PE=1 SV=2ALBU_HUMAN	FALSE	P02768	P02768	sp|P02768|ALBU_HUMAN Albumin OS=Homo sapiens OX=9606 GN=ALB PE=1 SV=2ALBU_HUMAN	FALSE	YICcmENQDSISSK	LKCcmASLQK	287	222	12	8	3	2	289	223	4	Ccm-C1	164.98	12	19	12	0	1	0.857	12	0	0	20.782	FALSE	TRUE	FALSE	FALSE	Self	0	0.001
Scan: 21312 Run: E240620_29_AMC_HSA_C1_212630_HCD_Energies_Inj1 P1_K.AVMDDFAAFVEKCcmCcmK.A P2_K.ADDKETCcmFAEEGKKLVAASQAALGL.- 14 7	E240620_29_AMC_HSA_C1_212630_HCD_Energies_Inj1	21312	recal_E240620_29_AMC_HSA_C1_212630_HCD_Energies_Inj1.mgf	17920	5	927.424	4632.08	0.083	5	4632.09	0.091	P02768		sp|P02768|ALBU_HUMAN Albumin OS=Homo sapiens OX=9606 GN=ALB PE=1 SV=2ALBU_HUMAN	FALSE	P02768	P02768	sp|P02768|ALBU_HUMAN Albumin OS=Homo sapiens OX=9606 GN=ALB PE=1 SV=2ALBU_HUMAN	FALSE	ADDKETCcmFAEEGKKLVAASQAALGL	AVMDDFAAFVEKCcmCcmK	585	570	25	15	7	14	591	583	5	Ccm-Ccm-C1-Base	221.007	21	26	21	0	1	0.562	21	0	0	20.745	FALSE	TRUE	FALSE	FALSE	Self	0	0.001
Scan: 12280 Run: E240620_29_AMC_HSA_C1_212630_HCD_Energies_Inj1 P1_R.YKAAFTECcmCcmQAADK.A P2_R.RHPYFYAPELLFFAKR.Y 9 15	E240620_29_AMC_HSA_C1_212630_HCD_Energies_Inj1	12280	recal_E240620_29_AMC_HSA_C1_212630_HCD_Energies_Inj1.mgf	9506	5	777.165	3880.79	0.788	5	3880.79	0.787	P02768		sp|P02768|ALBU_HUMAN Albumin OS=Homo sapiens OX=9606 GN=ALB PE=1 SV=2ALBU_HUMAN	FALSE	P02768	P02768	sp|P02768|ALBU_HUMAN Albumin OS=Homo sapiens OX=9606 GN=ALB PE=1 SV=2ALBU_HUMAN	FALSE	RHPYFYAPELLFFAKR	YKAAFTECcmCcmQAADK	169	185	16	14	15	9	183	193	5	Ccm-C1	164.98	16	23	16	0	0	0.615	16	0	0	20.741	FALSE	TRUE	FALSE	FALSE	Self	0	0.001
Scan: 17376 Run: E240620_29_AMC_HSA_C1_212630_HCD_Energies_Inj1 P1_R.LVRPEVDVMCcmTAFHDNEETFLKK.Y P2_R.HPYFYAPELLFFAKR.Y 14 14	E240620_29_AMC_HSA_C1_212630_HCD_Energies_Inj1	17376	recal_E240620_29_AMC_HSA_C1_212630_HCD_Energies_Inj1.mgf	14249	6	817.23	4897.34	0.335	6	4897.34	0.341	P02768		sp|P02768|ALBU_HUMAN Albumin OS=Homo sapiens OX=9606 GN=ALB PE=1 SV=2ALBU_HUMAN	FALSE	P02768	P02768	sp|P02768|ALBU_HUMAN Albumin OS=Homo sapiens OX=9606 GN=ALB PE=1 SV=2ALBU_HUMAN	FALSE	LVRPEVDVMCcmTAFHDNEETFLKK	HPYFYAPELLFFAKR	139	170	23	15	14	14	152	183	6	C1	222.002	19	22	19	0	2	0.5	19	0	0	20.732	FALSE	TRUE	FALSE	FALSE	Self	0	0.001
Scan: 12375 Run: E240715_09_AMC_HSA_C1_IV_92630_HCD_Energies_Inj2 P1_R.YTKKVPQVSTPTLVEVSR.N P2_K.HKPKATKEQLKAVMDDFAAFVEK.Ccm 4 4	E240715_09_AMC_HSA_C1_IV_92630_HCD_Energies_Inj2	12375	recal_E240715_09_AMC_HSA_C1_IV_92630_HCD_Energies_Inj2.mgf	10744	6	814.929	4883.53	0.527	6	4883.53	0.527	P02768		sp|P02768|ALBU_HUMAN Albumin OS=Homo sapiens OX=9606 GN=ALB PE=1 SV=2ALBU_HUMAN	FALSE	P02768	P02768	sp|P02768|ALBU_HUMAN Albumin OS=Homo sapiens OX=9606 GN=ALB PE=1 SV=2ALBU_HUMAN	FALSE	YTKKVPQVSTPTLVEVSR	HKPKATKEQLKAVMDDFAAFVEK	435	559	18	23	4	4	438	562	6	C1	222.002	20	21	20	0	1	0.455	20	0	0	20.731	FALSE	TRUE	FALSE	FALSE	Self	0	0.001
Scan: 18486 Run: E240620_29_AMC_HSA_C1_212630_HCD_Energies_Inj1 P1_K.VFDEFKPLVEEPQNLIK.Q P2_R.RHPDYSVVLLLR.L 6 2	E240620_29_AMC_HSA_C1_212630_HCD_Energies_Inj1	18486	recal_E240620_29_AMC_HSA_C1_212630_HCD_Energies_Inj1.mgf	15291	4	934.238	3732.92	0.923	4	3732.93	0.925	P02768		sp|P02768|ALBU_HUMAN Albumin OS=Homo sapiens OX=9606 GN=ALB PE=1 SV=2ALBU_HUMAN	FALSE	P02768	P02768	sp|P02768|ALBU_HUMAN Albumin OS=Homo sapiens OX=9606 GN=ALB PE=1 SV=2ALBU_HUMAN	FALSE	VFDEFKPLVEEPQNLIK	RHPDYSVVLLLR	397	361	17	12	6	2	402	362	4	C1	222.002	13	29	13	0	1	0.591	13	0	0	20.714	FALSE	TRUE	FALSE	FALSE	Self	0	0.001
Scan: 6545 Run: E240715_19_AMC_HSA_C1_IV_152630_HCD_Energies_Inj4 P1_K.LVTDLTKVHTECcmCcmHGDLLECcmADDRADLAK.Y P2_K.LDELRDEGKASSAKQR.L 9 9	E240715_19_AMC_HSA_C1_IV_152630_HCD_Energies_Inj4	6545	recal_E240715_19_AMC_HSA_C1_IV_152630_HCD_Energies_Inj4.mgf	5354	7	769.363	5378.49	0.493	7	5378.49	0.494	P02768		sp|P02768|ALBU_HUMAN Albumin OS=Homo sapiens OX=9606 GN=ALB PE=1 SV=2ALBU_HUMAN	FALSE	P02768	P02768	sp|P02768|ALBU_HUMAN Albumin OS=Homo sapiens OX=9606 GN=ALB PE=1 SV=2ALBU_HUMAN	FALSE	LVTDLTKVHTECcmCcmHGDLLECcmADDRADLAK	LDELRDEGKASSAKQR	258	206	29	16	9	9	266	214	7	C1	222.002	13	35	13	0	2	0.467	13	0	0	20.708	FALSE	TRUE	FALSE	FALSE	Self	0	0.001
Scan: 19846 Run: E240620_29_AMC_HSA_C1_212630_HCD_Energies_Inj1 P1_K.TYETTLEKCcmCcmAAADPHECcmYAKc1-monolinkVFDEFKPLVEEPQNLIK.Q P2_R.RHPDYSVVLLLR.L 27 2	E240620_29_AMC_HSA_C1_212630_HCD_Energies_Inj1	19846	recal_E240620_29_AMC_HSA_C1_212630_HCD_Energies_Inj1.mgf	16561	7	923.004	6453.98	0.975	7	6453.98	0.978	P02768		sp|P02768|ALBU_HUMAN Albumin OS=Homo sapiens OX=9606 GN=ALB PE=1 SV=2ALBU_HUMAN	FALSE	P02768	P02768	sp|P02768|ALBU_HUMAN Albumin OS=Homo sapiens OX=9606 GN=ALB PE=1 SV=2ALBU_HUMAN	FALSE	TYETTLEKCcmCcmAAADPHECcmYAKc1-monolinkVFDEFKPLVEEPQNLIK	RHPDYSVVLLLR	376	361	38	12	27	2	402	362	7	C1	222.002	14	44	14	0	1	0.595	14	0	0	20.69	FALSE	TRUE	FALSE	FALSE	Self	0	0.001
Scan: 10063 Run: E240620_19_AMC_HSA_C1_122630_HCD_Energies_Inj1 P1_K.LVTDLTKVHTECcmCcmHGDLLECcmADDRADLAK.Y P2_R.AFKAWAVAR.L 13 3	E240620_19_AMC_HSA_C1_122630_HCD_Energies_Inj1	10063	recal_E240620_19_AMC_HSA_C1_122630_HCD_Energies_Inj1.mgf	7485	7	649.31	4538.12	0.116	7	4538.12	0.116	P02768		sp|P02768|ALBU_HUMAN Albumin OS=Homo sapiens OX=9606 GN=ALB PE=1 SV=2ALBU_HUMAN	FALSE	P02768	P02768	sp|P02768|ALBU_HUMAN Albumin OS=Homo sapiens OX=9606 GN=ALB PE=1 SV=2ALBU_HUMAN	FALSE	LVTDLTKVHTECcmCcmHGDLLECcmADDRADLAK	AFKAWAVAR	258	234	29	9	13	3	270	236	7	Ccm-C1	164.98	14	23	14	0	0	0.411	14	0	0	20.672	FALSE	TRUE	FALSE	FALSE	Self	0	0.001
[truncated: 805 more rows]
[truncated: 242 more columns]

## Sheet: Table 4
Supporting Table 4. Comparison of residue-pairs for Alkyne-BVSC crosslinked to RPN1 at a 5% residue-pair FDR, boosted for betweens, for different filtering methods
URPs - Method C Filtering
648
[truncated: 665 more rows]

## Sheet: Table 5
Supporting Table 5. DSSO RPN1 crosslinks
[truncated: 1,913 more rows]

## Sheet: Table 6
Supporting Table 6. Alkyne-BVSC RPN1 residue pairs
Alkyne-BVSC
Residue(s)	Occurences(in_unique_links)
C-K	105
C-C	35
K-K	25
H-K	23
C-H	10
H-H	2

## Sheet: Table 7
Supporting Table 7. Alkyne-BVSC HSA in vitro enriched vs. unenriched monolink analysis
	Enriched	Unenriched
Monolink AVG Int	2.12272e+08	3.78956e+08
Monolink MED Int	18593209	30003194
% Monolinks	74.2268	84.1558
Linear AVG Int	8.49116e+08	1.91395e+10
[truncated: 2,623 more rows]

## Sheet: Table 8
Supporting Table 8. Alkyne-BVSC vs DSBSO HSA in vitro enriched crosslinking MS
[truncated: 271 more rows]
[truncated: 19 more columns]

[truncated: 8 more sheets: Table 9, Table 10, Table 11, Table 12, Table 13, Table 14, Table 15, Table 16]
